# Supplementary material for: Transcriptome Analysis Unveils the Crucial Role of Mitochondrial Oxidative Phosphorylation Pathways in Ulmus pumila in Response to Salt Stress
Source: Plants (Basel). 2026 Apr 9;15(8):1164. doi: 10.3390/plants15081164 (PMC13119173; doi:10.3390/plants15081164)
Supplement: Supplementary file 1 [file plants-15-01164-s001.zip › Supplementary Tables.xlsx]

## Sheet: Table S1
Table S1 Samples from 13 districts in Shandong Province, along with information on their sampling points.
sample	Short Name	Full name	Sampling location
1	C	Chang 4	Weifang City, Changyi City, Kuiju Subdistrict, Beihai Road
2	Y	Yi 2	Linyi City, Yishui County, Sishilipu Town, S335 (Sanshili West Bridge)
3	QZ	Qingzhou 8	Weifang City, Qingzhou City, Wangfu Subdistrict, S325 (Fenghuangshan West Road)
4	Q17	Qing17	West Fangongting Road, Wangfu Street, Qingzhou City, Weifang, China
5	JX	Jinxiang 3	Jining City, Jinxiang County, Mamiao Town
6	J	Jiao 5	Qingdao City, Jiaozhou City, Jiaoxi Subdistrict, S217
7	T	Tai 10	Tai'an City, Taishan District, Shanggao Subdistrict, Mingtang Road		·
8	R	Rao 1	Dongying City, Guangrao County, Dawang Town, G516
9	Z7	Zhu7	Culture Road, Mizhou Street, Zhucheng City, Weifang, China
10	J1	Ju 1	Rizhao City, Ju County, Chengyang Subdistrict, 19 Rizhao West Road
11	L	Lian 3	Rizhao City, Wulian County, Yuli Town, G206 (Weishan Line)
12	Q	Qu 5	Weifang City, Linqu County, Dongcheng Subdistrict, S227
13	Z	Zhu 3	Weifang City, Zhucheng City, Mizhou Subdistrict, G341 (South Ring Road)

## Sheet: Table S2
Table S2 Enrichment analysis of the KEGG pathway in DEGs of JN vs JC leaves.
#Term	Database	ID	Input number	Total_Significant	Background number	Total_Annotated	Enrichment_score	pvalue	qvalue	Input	Hyperlink	UpGenes	UpGeneNum	DownGenes	DownGeneNum
DNA replication	KEGG PATHWAY	ko03030	28	7100	115	12507	0.428899	6.47e-07	0.000208485	TRINITY_DN1959_c0_g1|TRINITY_DN2055_c0_g2|TRINITY_DN4527_c0_g3|TRINITY_DN40050_c0_g1|TRINITY_DN8338_c0_g1|TRINITY_DN11895_c0_g1|TRINITY_DN9255_c0_g1|TRINITY_DN10291_c0_g1|TRINITY_DN17522_c0_g2|TRINITY_DN14406_c0_g1|TRINITY_DN694_c0_g1|TRINITY_DN694_c0_g2|TRINITY_DN13540_c0_g1|TRINITY_DN16898_c0_g1|TRINITY_DN7645_c0_g1|TRINITY_DN1137_c1_g1|TRINITY_DN42902_c0_g1|TRINITY_DN1635_c1_g1|TRINITY_DN685_c…	http://www.genome.jp/kegg-bin/show_pathway?ko03030/K02327%09red/K10742%09red/K10740%09red/K10756%09red/K02327%09red/K02335%09red/K02325%09red/K10742%09red/K02540%09blue/K10756%09blue/K02320%09blue/K02541%09blue/K10740%09blue/K10742%09blue/K02542%09blue/K02324%09blue/K02324%09blue/K07466%09blue/K10756%09blue/K02210%09blue/K02209%09blue/K02685%09blue/K04802%09blue/K02209%09blue/K02540%09blue/K02321…	TRINITY_DN1959_c0_g1|TRINITY_DN2055_c0_g2|TRINITY_DN14406_c0_g1|TRINITY_DN1635_c1_g1|TRINITY_DN40643_c0_g1|TRINITY_DN32246_c0_g1|TRINITY_DN3753_c0_g1|TRINITY_DN1120_c1_g2	8	TRINITY_DN4527_c0_g3|TRINITY_DN40050_c0_g1|TRINITY_DN8338_c0_g1|TRINITY_DN11895_c0_g1|TRINITY_DN9255_c0_g1|TRINITY_DN10291_c0_g1|TRINITY_DN17522_c0_g2|TRINITY_DN694_c0_g1|TRINITY_DN694_c0_g2|TRINITY_DN13540_c0_g1|TRINITY_DN16898_c0_g1|TRINITY_DN7645_c0_g1|TRINITY_DN1137_c1_g1|TRINITY_DN42902_c0_g1|TRINITY_DN685_c0_g1|TRINITY_DN2044_c0_g2|TRINITY_DN20666_c0_g1|TRINITY_DN4415_c0_g1|TRINITY_DN19379_…	20
Phenylpropanoid biosynthesis	KEGG PATHWAY	ko00940	50	7100	315	12507	0.279611	4.31e-06	0.000693325	TRINITY_DN4779_c0_g1|TRINITY_DN28760_c0_g1|TRINITY_DN68066_c0_g2|TRINITY_DN18643_c1_g1|TRINITY_DN34341_c0_g2|TRINITY_DN9659_c0_g1|TRINITY_DN3142_c1_g2|TRINITY_DN29337_c0_g1|TRINITY_DN15115_c0_g1|TRINITY_DN1174_c0_g1|TRINITY_DN4203_c0_g2|TRINITY_DN4203_c0_g1|TRINITY_DN28209_c0_g1|TRINITY_DN5625_c0_g1|TRINITY_DN7_c0_g1|TRINITY_DN36467_c0_g1|TRINITY_DN12265_c1_g1|TRINITY_DN59124_c0_g1|TRINITY_DN2288…	http://www.genome.jp/kegg-bin/show_pathway?ko00940/K00430%09red/K09754%09red/K00430%09red/K13065%09red/K00083%09red/K13065%09red/K01188%09red/K00083%09red/K00083%09red/K13065%09red/K11188%09red/K11188%09red/K00430%09red/K01904%09red/K00430%09blue/K05350%09blue/K13065%09blue/K01188%09blue/K00430%09blue/K00430%09blue/K05349%09blue/K01188%09blue/K01188%09blue/K01188%09blue/K01188%09blue/K00430%09blu…	TRINITY_DN4779_c0_g1|TRINITY_DN68066_c0_g2|TRINITY_DN15115_c0_g1|TRINITY_DN22881_c0_g3|TRINITY_DN8188_c0_g1|TRINITY_DN303_c0_g1|TRINITY_DN47171_c0_g1|TRINITY_DN8660_c0_g1|TRINITY_DN10544_c0_g1|TRINITY_DN5874_c0_g1|TRINITY_DN28206_c0_g1|TRINITY_DN18143_c0_g1|TRINITY_DN1226_c0_g1|TRINITY_DN61867_c0_g1	14	TRINITY_DN28760_c0_g1|TRINITY_DN18643_c1_g1|TRINITY_DN34341_c0_g2|TRINITY_DN9659_c0_g1|TRINITY_DN3142_c1_g2|TRINITY_DN29337_c0_g1|TRINITY_DN1174_c0_g1|TRINITY_DN4203_c0_g2|TRINITY_DN4203_c0_g1|TRINITY_DN28209_c0_g1|TRINITY_DN5625_c0_g1|TRINITY_DN7_c0_g1|TRINITY_DN36467_c0_g1|TRINITY_DN12265_c1_g1|TRINITY_DN59124_c0_g1|TRINITY_DN2432_c2_g1|TRINITY_DN3254_c2_g1|TRINITY_DN15618_c2_g1|TRINITY_DN40123…	36
Pentose and glucuronate interconversions	KEGG PATHWAY	ko00040	27	7100	169	12507	0.281431	0.000614668	0.0659743	TRINITY_DN45046_c0_g1|TRINITY_DN3793_c0_g1|TRINITY_DN38834_c0_g1|TRINITY_DN16780_c1_g2|TRINITY_DN15202_c0_g1|TRINITY_DN28558_c0_g1|TRINITY_DN11510_c0_g1|TRINITY_DN118003_c0_g1|TRINITY_DN31570_c0_g2|TRINITY_DN31570_c0_g1|TRINITY_DN19228_c0_g1|TRINITY_DN522_c0_g1|TRINITY_DN23050_c0_g1|TRINITY_DN7098_c0_g1|TRINITY_DN27791_c0_g1|TRINITY_DN122121_c0_g1|TRINITY_DN6927_c0_g2|TRINITY_DN68691_c0_g1|TRINIT…	http://www.genome.jp/kegg-bin/show_pathway?ko00040/K00002%09red/K01184%09red/K00963%09red/K01184%09red/K00008%09red/K01783%09red/K00002%09red/K00002%09red/K00002%09red/K01051%09blue/K01184%09blue/K00002%09blue/K01051%09blue/K01051%09blue/K01728%09blue/K01728%09blue/K01051%09blue/K01728%09blue/K01184%09blue/K01728%09blue/K01051%09blue/K01728%09blue/K01051%09blue/K01728%09blue/K01728%09blue/K01213%…	TRINITY_DN45046_c0_g1|TRINITY_DN28558_c0_g1|TRINITY_DN118003_c0_g1|TRINITY_DN27791_c0_g1|TRINITY_DN122121_c0_g1|TRINITY_DN6927_c0_g2|TRINITY_DN68691_c0_g1|TRINITY_DN42585_c0_g1|TRINITY_DN1707_c1_g1	9	TRINITY_DN3793_c0_g1|TRINITY_DN38834_c0_g1|TRINITY_DN16780_c1_g2|TRINITY_DN15202_c0_g1|TRINITY_DN11510_c0_g1|TRINITY_DN31570_c0_g2|TRINITY_DN31570_c0_g1|TRINITY_DN19228_c0_g1|TRINITY_DN522_c0_g1|TRINITY_DN23050_c0_g1|TRINITY_DN7098_c0_g1|TRINITY_DN11510_c1_g1|TRINITY_DN10454_c0_g1|TRINITY_DN11510_c1_g2|TRINITY_DN10454_c0_g3|TRINITY_DN10454_c0_g2|TRINITY_DN3296_c0_g1|TRINITY_DN17101_c0_g1	18
Bile secretion	KEGG PATHWAY	ko04976	18	7100	95	12507	0.333767	0.000903166	0.0727049	TRINITY_DN35921_c0_g1|TRINITY_DN6067_c0_g2|TRINITY_DN3652_c0_g1|TRINITY_DN1265_c1_g2|TRINITY_DN12504_c0_g1|TRINITY_DN16809_c0_g1|TRINITY_DN46878_c0_g2|TRINITY_DN30140_c0_g1|TRINITY_DN15705_c0_g1|TRINITY_DN8554_c0_g1|TRINITY_DN19667_c0_g1|TRINITY_DN21290_c0_g1|TRINITY_DN21123_c0_g1|TRINITY_DN3888_c0_g1|TRINITY_DN5699_c0_g2|TRINITY_DN15608_c0_g1|TRINITY_DN16964_c0_g1|TRINITY_DN15724_c0_g1	http://www.genome.jp/kegg-bin/show_pathway?ko04976/K05658%09red/K05666%09red/K05658%09red/K05681%09red/K05658%09red/K05666%09red/K05666%09red/K05658%09red/K05658%09red/K05666%09red/K05666%09red/K05666%09red/K05658%09blue/K05658%09blue/K05666%09blue/K05666%09blue/K05658%09blue/K05658%09blue	TRINITY_DN6067_c0_g2|TRINITY_DN1265_c1_g2|TRINITY_DN12504_c0_g1|TRINITY_DN46878_c0_g2|TRINITY_DN30140_c0_g1|TRINITY_DN15705_c0_g1|TRINITY_DN8554_c0_g1|TRINITY_DN19667_c0_g1|TRINITY_DN3888_c0_g1|TRINITY_DN15608_c0_g1|TRINITY_DN16964_c0_g1|TRINITY_DN15724_c0_g1	12	TRINITY_DN35921_c0_g1|TRINITY_DN3652_c0_g1|TRINITY_DN16809_c0_g1|TRINITY_DN21290_c0_g1|TRINITY_DN21123_c0_g1|TRINITY_DN5699_c0_g2	6
Metabolic pathways	KEGG PATHWAY	ko01100	391	7100	4578	12507	0.150451	0.00273017	0.175823	TRINITY_DN32690_c0_g1|TRINITY_DN2338_c0_g1|TRINITY_DN4735_c0_g1|TRINITY_DN29297_c0_g2|TRINITY_DN25725_c0_g1|TRINITY_DN29297_c0_g4|TRINITY_DN15115_c0_g1|TRINITY_DN119057_c0_g1|TRINITY_DN4203_c0_g2|TRINITY_DN4203_c0_g1|TRINITY_DN35880_c0_g1|TRINITY_DN16799_c0_g2|TRINITY_DN38667_c0_g1|TRINITY_DN117676_c0_g1|TRINITY_DN21785_c0_g1|TRINITY_DN25374_c1_g1|TRINITY_DN19228_c0_g1|TRINITY_DN49395_c0_g1|TRINI…	http://www.genome.jp/kegg-bin/show_pathway?ko01100/K01832%09red/K01915%09red/K01832%09red/K00430%09red/K12668%09red/K02260%09red/K18819%09red/K01515%09red/K00820%09red/K01689%09red/K03953%09red/K01535%09red/K10525%09red/K01114%09red/K04097%09red/K06617%09red/K06617%09red/K18108%09red/K00799%09red/K05857%09red/K01008%09red/K01623%09red/K14454%09red/K10527%09red/K00703%09red/K00799%09red/K02137%09r…	TRINITY_DN29297_c0_g2|TRINITY_DN25725_c0_g1|TRINITY_DN29297_c0_g4|TRINITY_DN15115_c0_g1|TRINITY_DN119057_c0_g1|TRINITY_DN35880_c0_g1|TRINITY_DN38667_c0_g1|TRINITY_DN117676_c0_g1|TRINITY_DN29403_c0_g1|TRINITY_DN21770_c0_g1|TRINITY_DN119434_c0_g1|TRINITY_DN16588_c0_g1|TRINITY_DN1110_c0_g2|TRINITY_DN32655_c0_g1|TRINITY_DN21278_c0_g1|TRINITY_DN16277_c0_g1|TRINITY_DN16277_c0_g2|TRINITY_DN14260_c0_g1|T…	210	TRINITY_DN32690_c0_g1|TRINITY_DN2338_c0_g1|TRINITY_DN4735_c0_g1|TRINITY_DN4203_c0_g2|TRINITY_DN4203_c0_g1|TRINITY_DN16799_c0_g2|TRINITY_DN21785_c0_g1|TRINITY_DN25374_c1_g1|TRINITY_DN19228_c0_g1|TRINITY_DN49395_c0_g1|TRINITY_DN40123_c0_g1|TRINITY_DN10454_c0_g3|TRINITY_DN392_c0_g2|TRINITY_DN12495_c0_g1|TRINITY_DN10314_c0_g1|TRINITY_DN20962_c0_g2|TRINITY_DN11168_c0_g1|TRINITY_DN5625_c0_g1|TRINITY_DN…	181
Indole alkaloid biosynthesis	KEGG PATHWAY	ko00901	4	7100	6	12507	1.17437	0.00365848	0.196338	TRINITY_DN1264_c0_g1|TRINITY_DN11863_c0_g1|TRINITY_DN11863_c0_g2|TRINITY_DN1264_c0_g2	http://www.genome.jp/kegg-bin/show_pathway?ko00901/K01593%09blue/K01593%09blue/K01593%09blue/K01593%09blue		0	TRINITY_DN1264_c0_g1|TRINITY_DN11863_c0_g1|TRINITY_DN11863_c0_g2|TRINITY_DN1264_c0_g2	4
Cocaine addiction	KEGG PATHWAY	ko05030	4	7100	7	12507	1.0066	0.00543078	0.235219	TRINITY_DN1264_c0_g1|TRINITY_DN11863_c0_g1|TRINITY_DN11863_c0_g2|TRINITY_DN1264_c0_g2	http://www.genome.jp/kegg-bin/show_pathway?ko05030/K01593%09blue/K01593%09blue/K01593%09blue/K01593%09blue		0	TRINITY_DN1264_c0_g1|TRINITY_DN11863_c0_g1|TRINITY_DN11863_c0_g2|TRINITY_DN1264_c0_g2	4
Platinum drug resistance	KEGG PATHWAY	ko01524	22	7100	153	12507	0.253295	0.00584395	0.235219	TRINITY_DN10906_c1_g1|TRINITY_DN15154_c0_g1|TRINITY_DN21290_c0_g1|TRINITY_DN8554_c0_g1|TRINITY_DN13300_c0_g1|TRINITY_DN39031_c0_g2|TRINITY_DN16432_c0_g1|TRINITY_DN15608_c0_g1|TRINITY_DN802_c0_g1|TRINITY_DN15705_c0_g1|TRINITY_DN118020_c0_g1|TRINITY_DN16809_c0_g1|TRINITY_DN16964_c0_g1|TRINITY_DN61584_c0_g1|TRINITY_DN22387_c0_g1|TRINITY_DN23414_c0_g1|TRINITY_DN26097_c0_g1|TRINITY_DN1265_c1_g2|TRINIT…	http://www.genome.jp/kegg-bin/show_pathway?ko01524/K08734%09red/K00799%09red/K05666%09red/K00799%09red/K05666%09red/K00799%09red/K05666%09red/K08738%09red/K05666%09red/K00799%09red/K00799%09red/K00799%09red/K00799%09red/K05666%09red/K00799%09red/K08737%09red/K05666%09red/K05666%09blue/K00799%09blue/K00799%09blue/K05666%09blue/K00799%09blue	TRINITY_DN10906_c1_g1|TRINITY_DN15154_c0_g1|TRINITY_DN8554_c0_g1|TRINITY_DN39031_c0_g2|TRINITY_DN15608_c0_g1|TRINITY_DN802_c0_g1|TRINITY_DN15705_c0_g1|TRINITY_DN118020_c0_g1|TRINITY_DN16964_c0_g1|TRINITY_DN61584_c0_g1|TRINITY_DN22387_c0_g1|TRINITY_DN23414_c0_g1|TRINITY_DN26097_c0_g1|TRINITY_DN1265_c1_g2|TRINITY_DN23488_c0_g1|TRINITY_DN28698_c0_g1|TRINITY_DN15724_c0_g1	17	TRINITY_DN21290_c0_g1|TRINITY_DN13300_c0_g1|TRINITY_DN16432_c0_g1|TRINITY_DN16809_c0_g1|TRINITY_DN20165_c0_g1	5
ABC transporters	KEGG PATHWAY	ko02010	27	7100	204	12507	0.233146	0.00660521	0.23632	TRINITY_DN12504_c0_g1|TRINITY_DN16964_c0_g1|TRINITY_DN21290_c0_g1|TRINITY_DN8554_c0_g1|TRINITY_DN57556_c1_g1|TRINITY_DN21123_c0_g1|TRINITY_DN21203_c0_g1|TRINITY_DN11819_c0_g2|TRINITY_DN122484_c0_g1|TRINITY_DN15705_c0_g1|TRINITY_DN25155_c0_g1|TRINITY_DN19667_c0_g1|TRINITY_DN3888_c0_g1|TRINITY_DN16809_c0_g1|TRINITY_DN6067_c0_g2|TRINITY_DN15608_c0_g1|TRINITY_DN1265_c1_g3|TRINITY_DN1265_c1_g2|TRINITY…	http://www.genome.jp/kegg-bin/show_pathway?ko02010/K05658%09red/K05666%09red/K05666%09red/K05674%09red/K05656%09red/K05674%09red/K05666%09red/K05665%09red/K05658%09red/K05658%09red/K05658%09red/K05666%09red/K05665%09red/K05666%09red/K05674%09red/K05665%09red/K05666%09red/K05681%09red/K05658%09red/K05666%09blue/K05658%09blue/K05674%09blue/K05666%09blue/K05658%09blue/K05658%09blue/K05658%09blue/K05…	TRINITY_DN12504_c0_g1|TRINITY_DN16964_c0_g1|TRINITY_DN8554_c0_g1|TRINITY_DN57556_c1_g1|TRINITY_DN21203_c0_g1|TRINITY_DN122484_c0_g1|TRINITY_DN15705_c0_g1|TRINITY_DN25155_c0_g1|TRINITY_DN19667_c0_g1|TRINITY_DN3888_c0_g1|TRINITY_DN6067_c0_g2|TRINITY_DN15608_c0_g1|TRINITY_DN1265_c1_g3|TRINITY_DN1265_c1_g2|TRINITY_DN342_c1_g1|TRINITY_DN15291_c0_g1|TRINITY_DN15724_c0_g1|TRINITY_DN46878_c0_g2|TRINITY_D…	19	TRINITY_DN21290_c0_g1|TRINITY_DN21123_c0_g1|TRINITY_DN11819_c0_g2|TRINITY_DN16809_c0_g1|TRINITY_DN3652_c0_g1|TRINITY_DN35921_c0_g1|TRINITY_DN5699_c0_g2|TRINITY_DN39895_c0_g1	8
Gastric cancer	KEGG PATHWAY	ko05226	10	7100	49	12507	0.3595	0.0077132	0.248365	TRINITY_DN35921_c0_g1|TRINITY_DN6067_c0_g2|TRINITY_DN3652_c0_g1|TRINITY_DN10906_c1_g1|TRINITY_DN12504_c0_g1|TRINITY_DN30140_c0_g1|TRINITY_DN19667_c0_g1|TRINITY_DN21123_c0_g1|TRINITY_DN3888_c0_g1|TRINITY_DN5699_c0_g2	http://www.genome.jp/kegg-bin/show_pathway?ko05226/K05658%09red/K08734%09red/K05658%09red/K05658%09red/K05658%09red/K05658%09red/K05658%09blue/K05658%09blue/K05658%09blue/K05658%09blue	TRINITY_DN6067_c0_g2|TRINITY_DN10906_c1_g1|TRINITY_DN12504_c0_g1|TRINITY_DN30140_c0_g1|TRINITY_DN19667_c0_g1|TRINITY_DN3888_c0_g1	6	TRINITY_DN35921_c0_g1|TRINITY_DN3652_c0_g1|TRINITY_DN21123_c0_g1|TRINITY_DN5699_c0_g2	4
Isoquinoline alkaloid biosynthesis	KEGG PATHWAY	ko00950	10	7100	51	12507	0.345402	0.00975249	0.254735	TRINITY_DN15823_c0_g1|TRINITY_DN6327_c0_g2|TRINITY_DN49397_c0_g1|TRINITY_DN1264_c0_g1|TRINITY_DN11863_c0_g1|TRINITY_DN11863_c0_g2|TRINITY_DN1264_c0_g2|TRINITY_DN1581_c0_g1|TRINITY_DN3616_c0_g1|TRINITY_DN21615_c0_g1	http://www.genome.jp/kegg-bin/show_pathway?ko00950/K14454%09red/K14455%09red/K14454%09red/K00422%09blue/K01593%09blue/K01593%09blue/K01593%09blue/K01593%09blue/K00422%09blue/K00422%09blue	TRINITY_DN15823_c0_g1|TRINITY_DN49397_c0_g1|TRINITY_DN21615_c0_g1	3	TRINITY_DN6327_c0_g2|TRINITY_DN1264_c0_g1|TRINITY_DN11863_c0_g1|TRINITY_DN11863_c0_g2|TRINITY_DN1264_c0_g2|TRINITY_DN1581_c0_g1|TRINITY_DN3616_c0_g1	7
Tyrosine metabolism	KEGG PATHWAY	ko00350	15	7100	95	12507	0.278139	0.0102287	0.254735	TRINITY_DN58384_c0_g1|TRINITY_DN15823_c0_g1|TRINITY_DN5450_c0_g1|TRINITY_DN3257_c0_g1|TRINITY_DN34675_c0_g1|TRINITY_DN6327_c0_g2|TRINITY_DN49397_c0_g1|TRINITY_DN1264_c0_g1|TRINITY_DN11863_c0_g1|TRINITY_DN11863_c0_g2|TRINITY_DN1264_c0_g2|TRINITY_DN1581_c0_g1|TRINITY_DN3616_c0_g1|TRINITY_DN21615_c0_g1|TRINITY_DN12577_c1_g1	http://www.genome.jp/kegg-bin/show_pathway?ko00350/K00451%09red/K14454%09red/K00451%09red/K01555%09red/K14455%09red/K14454%09red/K00121%09blue/K00422%09blue/K01593%09blue/K01593%09blue/K01593%09blue/K01593%09blue/K00422%09blue/K00422%09blue/K00001%09blue	TRINITY_DN58384_c0_g1|TRINITY_DN15823_c0_g1|TRINITY_DN3257_c0_g1|TRINITY_DN34675_c0_g1|TRINITY_DN49397_c0_g1|TRINITY_DN21615_c0_g1	6	TRINITY_DN5450_c0_g1|TRINITY_DN6327_c0_g2|TRINITY_DN1264_c0_g1|TRINITY_DN11863_c0_g1|TRINITY_DN11863_c0_g2|TRINITY_DN1264_c0_g2|TRINITY_DN1581_c0_g1|TRINITY_DN3616_c0_g1|TRINITY_DN12577_c1_g1	9
Betalain biosynthesis	KEGG PATHWAY	ko00965	4	7100	9	12507	0.782911	0.0105049	0.254735	TRINITY_DN1264_c0_g1|TRINITY_DN11863_c0_g1|TRINITY_DN11863_c0_g2|TRINITY_DN1264_c0_g2	http://www.genome.jp/kegg-bin/show_pathway?ko00965/K01593%09blue/K01593%09blue/K01593%09blue/K01593%09blue		0	TRINITY_DN1264_c0_g1|TRINITY_DN11863_c0_g1|TRINITY_DN11863_c0_g2|TRINITY_DN1264_c0_g2	4
Arachidonic acid metabolism	KEGG PATHWAY	ko00590	10	7100	53	12507	0.332368	0.0121789	0.254735	TRINITY_DN33018_c0_g1|TRINITY_DN21278_c0_g1|TRINITY_DN74776_c0_g1|TRINITY_DN15948_c0_g1|TRINITY_DN29297_c0_g2|TRINITY_DN29297_c0_g4|TRINITY_DN21278_c2_g1|TRINITY_DN36486_c1_g2|TRINITY_DN22480_c0_g2|TRINITY_DN31108_c0_g2	http://www.genome.jp/kegg-bin/show_pathway?ko00590/K01254%09red/K04097%09red/K00432%09red/K00432%09red/K01832%09red/K01832%09red/K04097%09red/K01832%09red/K00079%09red/K01832%09red	TRINITY_DN33018_c0_g1|TRINITY_DN21278_c0_g1|TRINITY_DN74776_c0_g1|TRINITY_DN15948_c0_g1|TRINITY_DN29297_c0_g2|TRINITY_DN29297_c0_g4|TRINITY_DN21278_c2_g1|TRINITY_DN36486_c1_g2|TRINITY_DN22480_c0_g2|TRINITY_DN31108_c0_g2	10		0
MicroRNAs in cancer	KEGG PATHWAY	ko05206	15	7100	98	12507	0.269625	0.0129528	0.254735	TRINITY_DN35921_c0_g1|TRINITY_DN25155_c0_g1|TRINITY_DN6067_c0_g2|TRINITY_DN3652_c0_g1|TRINITY_DN12504_c0_g1|TRINITY_DN30140_c0_g1|TRINITY_DN57366_c0_g1|TRINITY_DN1265_c1_g3|TRINITY_DN19667_c0_g1|TRINITY_DN21123_c0_g1|TRINITY_DN15291_c0_g1|TRINITY_DN3888_c0_g1|TRINITY_DN5699_c0_g2|TRINITY_DN24215_c0_g1|TRINITY_DN15832_c0_g1	http://www.genome.jp/kegg-bin/show_pathway?ko05206/K05665%09red/K05658%09red/K05658%09red/K05658%09red/K01110%09red/K05665%09red/K05658%09red/K05665%09red/K05658%09red/K05658%09blue/K05658%09blue/K05658%09blue/K05658%09blue/K00558%09blue/K00558%09blue	TRINITY_DN25155_c0_g1|TRINITY_DN6067_c0_g2|TRINITY_DN12504_c0_g1|TRINITY_DN30140_c0_g1|TRINITY_DN57366_c0_g1|TRINITY_DN1265_c1_g3|TRINITY_DN19667_c0_g1|TRINITY_DN15291_c0_g1|TRINITY_DN3888_c0_g1	9	TRINITY_DN35921_c0_g1|TRINITY_DN3652_c0_g1|TRINITY_DN21123_c0_g1|TRINITY_DN5699_c0_g2|TRINITY_DN24215_c0_g1|TRINITY_DN15832_c0_g1	6
Starch and sucrose metabolism	KEGG PATHWAY	ko00500	36	7100	314	12507	0.201961	0.0143652	0.254735	TRINITY_DN22693_c0_g1|TRINITY_DN1247_c0_g1|TRINITY_DN18250_c0_g1|TRINITY_DN17711_c0_g1|TRINITY_DN50810_c0_g1|TRINITY_DN18643_c1_g1|TRINITY_DN50810_c0_g2|TRINITY_DN10867_c0_g1|TRINITY_DN1366_c0_g1|TRINITY_DN9659_c0_g1|TRINITY_DN21932_c0_g1|TRINITY_DN5427_c2_g1|TRINITY_DN1174_c0_g1|TRINITY_DN4203_c0_g2|TRINITY_DN4203_c0_g1|TRINITY_DN28209_c0_g1|TRINITY_DN5625_c0_g1|TRINITY_DN120842_c0_g1|TRINITY_DN…	http://www.genome.jp/kegg-bin/show_pathway?ko00500/K00688%09red/K01194%09red/K01194%09red/K01177%09red/K00844%09red/K00695%09red/K01087%09red/K00688%09red/K00963%09red/K00703%09red/K00700%09red/K01188%09red/K16055%09blue/K00700%09blue/K01193%09blue/K05350%09blue/K01179%09blue/K01188%09blue/K00700%09blue/K01179%09blue/K05349%09blue/K01188%09blue/K01188%09blue/K01188%09blue/K01188%09blue/K00695%09b…	TRINITY_DN17711_c0_g1|TRINITY_DN50810_c0_g1|TRINITY_DN50810_c0_g2|TRINITY_DN1366_c0_g1|TRINITY_DN120842_c0_g1|TRINITY_DN692_c0_g2|TRINITY_DN36533_c0_g2|TRINITY_DN22969_c0_g1|TRINITY_DN118003_c0_g1|TRINITY_DN2238_c0_g1|TRINITY_DN1276_c0_g1|TRINITY_DN47171_c0_g1	12	TRINITY_DN22693_c0_g1|TRINITY_DN1247_c0_g1|TRINITY_DN18250_c0_g1|TRINITY_DN18643_c1_g1|TRINITY_DN10867_c0_g1|TRINITY_DN9659_c0_g1|TRINITY_DN21932_c0_g1|TRINITY_DN5427_c2_g1|TRINITY_DN1174_c0_g1|TRINITY_DN4203_c0_g2|TRINITY_DN4203_c0_g1|TRINITY_DN28209_c0_g1|TRINITY_DN5625_c0_g1|TRINITY_DN1570_c1_g2|TRINITY_DN692_c0_g1|TRINITY_DN5510_c0_g2|TRINITY_DN175_c0_g2|TRINITY_DN14359_c0_g1|TRINITY_DN20840_…	24
Nucleotide excision repair	KEGG PATHWAY	ko03420	18	7100	128	12507	0.247718	0.0143777	0.254735	TRINITY_DN9255_c0_g1|TRINITY_DN13540_c0_g1|TRINITY_DN117779_c0_g1|TRINITY_DN694_c0_g1|TRINITY_DN37442_c0_g1|TRINITY_DN1959_c0_g1|TRINITY_DN33092_c0_g1|TRINITY_DN16898_c0_g1|TRINITY_DN32246_c0_g1|TRINITY_DN1635_c1_g1|TRINITY_DN694_c0_g2|TRINITY_DN3753_c0_g1|TRINITY_DN40643_c0_g1|TRINITY_DN41399_c0_g1|TRINITY_DN40050_c0_g1|TRINITY_DN58034_c0_g1|TRINITY_DN14406_c0_g1|TRINITY_DN685_c0_g1	http://www.genome.jp/kegg-bin/show_pathway?ko03420/K03868%09red/K10839%09red/K02327%09red/K10839%09red/K02335%09red/K10756%09red/K02325%09red/K02327%09red/K06634%09red/K10609%09red/K10740%09red/K10740%09blue/K07466%09blue/K02324%09blue/K10756%09blue/K02324%09blue/K10756%09blue/K04802%09blue	TRINITY_DN117779_c0_g1|TRINITY_DN37442_c0_g1|TRINITY_DN1959_c0_g1|TRINITY_DN33092_c0_g1|TRINITY_DN32246_c0_g1|TRINITY_DN1635_c1_g1|TRINITY_DN3753_c0_g1|TRINITY_DN40643_c0_g1|TRINITY_DN41399_c0_g1|TRINITY_DN58034_c0_g1|TRINITY_DN14406_c0_g1	11	TRINITY_DN9255_c0_g1|TRINITY_DN13540_c0_g1|TRINITY_DN694_c0_g1|TRINITY_DN16898_c0_g1|TRINITY_DN694_c0_g2|TRINITY_DN40050_c0_g1|TRINITY_DN685_c0_g1	7
Metabolism of xenobiotics by cytochrome P450	KEGG PATHWAY	ko00980	16	7100	109	12507	0.258576	0.014583	0.254735	TRINITY_DN22480_c0_g2|TRINITY_DN22387_c0_g1|TRINITY_DN5450_c0_g1|TRINITY_DN23488_c0_g1|TRINITY_DN23414_c0_g1|TRINITY_DN15154_c0_g1|TRINITY_DN26097_c0_g1|TRINITY_DN802_c0_g1|TRINITY_DN21278_c2_g1|TRINITY_DN12577_c1_g1|TRINITY_DN39031_c0_g2|TRINITY_DN20165_c0_g1|TRINITY_DN21278_c0_g1|TRINITY_DN16432_c0_g1|TRINITY_DN61584_c0_g1|TRINITY_DN13300_c0_g1	http://www.genome.jp/kegg-bin/show_pathway?ko00980/K00079%09red/K00799%09red/K00799%09red/K00799%09red/K00799%09red/K00799%09red/K00799%09red/K04097%09red/K00799%09red/K04097%09red/K00799%09red/K00121%09blue/K00001%09blue/K00799%09blue/K00799%09blue/K00799%09blue	TRINITY_DN22480_c0_g2|TRINITY_DN22387_c0_g1|TRINITY_DN23488_c0_g1|TRINITY_DN23414_c0_g1|TRINITY_DN15154_c0_g1|TRINITY_DN26097_c0_g1|TRINITY_DN802_c0_g1|TRINITY_DN21278_c2_g1|TRINITY_DN39031_c0_g2|TRINITY_DN21278_c0_g1|TRINITY_DN61584_c0_g1	11	TRINITY_DN5450_c0_g1|TRINITY_DN12577_c1_g1|TRINITY_DN20165_c0_g1|TRINITY_DN16432_c0_g1|TRINITY_DN13300_c0_g1	5
Two-component system	KEGG PATHWAY	ko02020	17	7100	119	12507	0.25165	0.015031	0.254735	TRINITY_DN25725_c0_g1|TRINITY_DN11510_c1_g1|TRINITY_DN11510_c1_g2|TRINITY_DN10867_c0_g1|TRINITY_DN15202_c0_g1|TRINITY_DN17101_c0_g1|TRINITY_DN11510_c0_g1|TRINITY_DN15948_c3_g1|TRINITY_DN118020_c0_g1|TRINITY_DN5427_c2_g1|TRINITY_DN123698_c0_g1|TRINITY_DN124913_c0_g1|TRINITY_DN22310_c0_g1|TRINITY_DN19228_c0_g1|TRINITY_DN117627_c0_g1|TRINITY_DN1837_c0_g1|TRINITY_DN3793_c0_g1	http://www.genome.jp/kegg-bin/show_pathway?ko02020/K01915%09red/K00626%09red/K08738%09red/K00413%09red/K00412%09red/K00411%09red/K01051%09blue/K01051%09blue/K01179%09blue/K01051%09blue/K01051%09blue/K01051%09blue/K01179%09blue/K01179%09blue/K01051%09blue/K01179%09blue/K01051%09blue	TRINITY_DN25725_c0_g1|TRINITY_DN15948_c3_g1|TRINITY_DN118020_c0_g1|TRINITY_DN123698_c0_g1|TRINITY_DN124913_c0_g1|TRINITY_DN117627_c0_g1	6	TRINITY_DN11510_c1_g1|TRINITY_DN11510_c1_g2|TRINITY_DN10867_c0_g1|TRINITY_DN15202_c0_g1|TRINITY_DN17101_c0_g1|TRINITY_DN11510_c0_g1|TRINITY_DN5427_c2_g1|TRINITY_DN22310_c0_g1|TRINITY_DN19228_c0_g1|TRINITY_DN1837_c0_g1|TRINITY_DN3793_c0_g1	11
Drug metabolism - cytochrome P450	KEGG PATHWAY	ko00982	15	7100	103	12507	0.256536	0.0187101	0.298627	TRINITY_DN22387_c0_g1|TRINITY_DN5450_c0_g1|TRINITY_DN23488_c0_g1|TRINITY_DN23414_c0_g1|TRINITY_DN15154_c0_g1|TRINITY_DN26097_c0_g1|TRINITY_DN802_c0_g1|TRINITY_DN21278_c2_g1|TRINITY_DN12577_c1_g1|TRINITY_DN39031_c0_g2|TRINITY_DN20165_c0_g1|TRINITY_DN21278_c0_g1|TRINITY_DN16432_c0_g1|TRINITY_DN61584_c0_g1|TRINITY_DN13300_c0_g1	http://www.genome.jp/kegg-bin/show_pathway?ko00982/K00799%09red/K00799%09red/K00799%09red/K00799%09red/K00799%09red/K00799%09red/K04097%09red/K00799%09red/K04097%09red/K00799%09red/K00121%09blue/K00001%09blue/K00799%09blue/K00799%09blue/K00799%09blue	TRINITY_DN22387_c0_g1|TRINITY_DN23488_c0_g1|TRINITY_DN23414_c0_g1|TRINITY_DN15154_c0_g1|TRINITY_DN26097_c0_g1|TRINITY_DN802_c0_g1|TRINITY_DN21278_c2_g1|TRINITY_DN39031_c0_g2|TRINITY_DN21278_c0_g1|TRINITY_DN61584_c0_g1	10	TRINITY_DN5450_c0_g1|TRINITY_DN12577_c1_g1|TRINITY_DN20165_c0_g1|TRINITY_DN16432_c0_g1|TRINITY_DN13300_c0_g1	5
Carotenoid biosynthesis	KEGG PATHWAY	ko00906	9	7100	49	12507	0.32355	0.0194757	0.298627	TRINITY_DN32690_c0_g1|TRINITY_DN2239_c0_g1|TRINITY_DN1533_c0_g1|TRINITY_DN20976_c0_g1|TRINITY_DN36486_c1_g4|TRINITY_DN2338_c0_g2|TRINITY_DN35654_c0_g1|TRINITY_DN2338_c0_g1|TRINITY_DN39581_c0_g1	http://www.genome.jp/kegg-bin/show_pathway?ko00906/K09843%09red/K09842%09red/K15747%09red/K09840%09red/K09842%09red/K09842%09red/K14595%09blue/K09843%09blue/K09840%09blue	TRINITY_DN2239_c0_g1|TRINITY_DN20976_c0_g1|TRINITY_DN36486_c1_g4|TRINITY_DN2338_c0_g2|TRINITY_DN35654_c0_g1|TRINITY_DN39581_c0_g1	6	TRINITY_DN32690_c0_g1|TRINITY_DN1533_c0_g1|TRINITY_DN2338_c0_g1	3
Cell cycle	KEGG PATHWAY	ko04110	16	7100	114	12507	0.247235	0.0205305	0.300492	TRINITY_DN125601_c0_g1|TRINITY_DN2044_c0_g2|TRINITY_DN19379_c0_g1|TRINITY_DN7645_c0_g1|TRINITY_DN117779_c0_g1|TRINITY_DN20666_c0_g1|TRINITY_DN4115_c1_g1|TRINITY_DN4527_c0_g3|TRINITY_DN40174_c0_g1|TRINITY_DN17522_c0_g2|TRINITY_DN685_c0_g1|TRINITY_DN1137_c1_g1|TRINITY_DN41399_c0_g1|TRINITY_DN16781_c0_g1|TRINITY_DN11895_c0_g1|TRINITY_DN2253_c1_g2	http://www.genome.jp/kegg-bin/show_pathway?ko04110/K03094%09red/K03868%09red/K03351%09red/K06634%09red/K02209%09blue/K02212%09blue/K02210%09blue/K02540%09blue/K02540%09blue/K03875%09blue/K02542%09blue/K04802%09blue/K02209%09blue/K03363%09blue/K02541%09blue/K02540%09blue	TRINITY_DN125601_c0_g1|TRINITY_DN117779_c0_g1|TRINITY_DN4115_c1_g1|TRINITY_DN41399_c0_g1	4	TRINITY_DN2044_c0_g2|TRINITY_DN19379_c0_g1|TRINITY_DN7645_c0_g1|TRINITY_DN20666_c0_g1|TRINITY_DN4527_c0_g3|TRINITY_DN40174_c0_g1|TRINITY_DN17522_c0_g2|TRINITY_DN685_c0_g1|TRINITY_DN1137_c1_g1|TRINITY_DN16781_c0_g1|TRINITY_DN11895_c0_g1|TRINITY_DN2253_c1_g2	12
Mismatch repair	KEGG PATHWAY	ko03430	13	7100	86	12507	0.266281	0.0215231	0.301324	TRINITY_DN9255_c0_g1|TRINITY_DN4836_c0_g1|TRINITY_DN13540_c0_g1|TRINITY_DN1959_c0_g1|TRINITY_DN16898_c0_g1|TRINITY_DN10906_c1_g1|TRINITY_DN40050_c0_g1|TRINITY_DN28698_c0_g1|TRINITY_DN1635_c1_g1|TRINITY_DN40643_c0_g1|TRINITY_DN10033_c0_g1|TRINITY_DN14406_c0_g1|TRINITY_DN685_c0_g1	http://www.genome.jp/kegg-bin/show_pathway?ko03430/K08739%09red/K02327%09red/K08734%09red/K08737%09red/K10756%09red/K02327%09red/K10740%09red/K10740%09blue/K07466%09blue/K10756%09blue/K10756%09blue/K10746%09blue/K04802%09blue	TRINITY_DN4836_c0_g1|TRINITY_DN1959_c0_g1|TRINITY_DN10906_c1_g1|TRINITY_DN28698_c0_g1|TRINITY_DN1635_c1_g1|TRINITY_DN40643_c0_g1|TRINITY_DN14406_c0_g1	7	TRINITY_DN9255_c0_g1|TRINITY_DN13540_c0_g1|TRINITY_DN16898_c0_g1|TRINITY_DN40050_c0_g1|TRINITY_DN10033_c0_g1|TRINITY_DN685_c0_g1	6
Chemical carcinogenesis	KEGG PATHWAY	ko05204	15	7100	107	12507	0.246946	0.0245768	0.32062	TRINITY_DN22387_c0_g1|TRINITY_DN5450_c0_g1|TRINITY_DN23488_c0_g1|TRINITY_DN23414_c0_g1|TRINITY_DN15154_c0_g1|TRINITY_DN26097_c0_g1|TRINITY_DN802_c0_g1|TRINITY_DN21278_c2_g1|TRINITY_DN22480_c0_g2|TRINITY_DN39031_c0_g2|TRINITY_DN20165_c0_g1|TRINITY_DN21278_c0_g1|TRINITY_DN16432_c0_g1|TRINITY_DN61584_c0_g1|TRINITY_DN13300_c0_g1	http://www.genome.jp/kegg-bin/show_pathway?ko05204/K00799%09red/K00799%09red/K00799%09red/K00799%09red/K00799%09red/K00799%09red/K04097%09red/K00079%09red/K00799%09red/K04097%09red/K00799%09red/K00121%09blue/K00799%09blue/K00799%09blue/K00799%09blue	TRINITY_DN22387_c0_g1|TRINITY_DN23488_c0_g1|TRINITY_DN23414_c0_g1|TRINITY_DN15154_c0_g1|TRINITY_DN26097_c0_g1|TRINITY_DN802_c0_g1|TRINITY_DN21278_c2_g1|TRINITY_DN22480_c0_g2|TRINITY_DN39031_c0_g2|TRINITY_DN21278_c0_g1|TRINITY_DN61584_c0_g1	11	TRINITY_DN5450_c0_g1|TRINITY_DN20165_c0_g1|TRINITY_DN16432_c0_g1|TRINITY_DN13300_c0_g1	4
Cyanoamino acid metabolism	KEGG PATHWAY	ko00460	16	7100	117	12507	0.240896	0.0248929	0.32062	TRINITY_DN14359_c0_g1|TRINITY_DN5510_c0_g2|TRINITY_DN18643_c1_g1|TRINITY_DN47171_c0_g1|TRINITY_DN7095_c0_g1|TRINITY_DN9659_c0_g1|TRINITY_DN4203_c0_g1|TRINITY_DN62440_c0_g1|TRINITY_DN7253_c0_g2|TRINITY_DN1174_c0_g1|TRINITY_DN4203_c0_g2|TRINITY_DN27375_c0_g1|TRINITY_DN28209_c0_g1|TRINITY_DN11708_c1_g1|TRINITY_DN5625_c0_g1|TRINITY_DN3571_c0_g1	http://www.genome.jp/kegg-bin/show_pathway?ko00460/K01188%09red/K00600%09red/K08248%09red/K01188%09blue/K01188%09blue/K05350%09blue/K13035%09blue/K01188%09blue/K01188%09blue/K05349%09blue/K05349%09blue/K01188%09blue/K01188%09blue/K01188%09blue/K01188%09blue/K01188%09blue	TRINITY_DN47171_c0_g1|TRINITY_DN7253_c0_g2|TRINITY_DN27375_c0_g1	3	TRINITY_DN14359_c0_g1|TRINITY_DN5510_c0_g2|TRINITY_DN18643_c1_g1|TRINITY_DN7095_c0_g1|TRINITY_DN9659_c0_g1|TRINITY_DN4203_c0_g1|TRINITY_DN62440_c0_g1|TRINITY_DN1174_c0_g1|TRINITY_DN4203_c0_g2|TRINITY_DN28209_c0_g1|TRINITY_DN11708_c1_g1|TRINITY_DN5625_c0_g1|TRINITY_DN3571_c0_g1	13
Fatty acid biosynthesis	KEGG PATHWAY	ko00061	18	7100	138	12507	0.229767	0.0264689	0.327807	TRINITY_DN21228_c0_g2|TRINITY_DN27573_c0_g1|TRINITY_DN18918_c1_g1|TRINITY_DN32794_c0_g1|TRINITY_DN24013_c0_g1|TRINITY_DN12447_c0_g1|TRINITY_DN21209_c0_g1|TRINITY_DN19041_c0_g1|TRINITY_DN59550_c0_g1|TRINITY_DN11312_c1_g1|TRINITY_DN30018_c0_g1|TRINITY_DN30018_c1_g1|TRINITY_DN29552_c0_g2|TRINITY_DN47683_c0_g1|TRINITY_DN34486_c0_g1|TRINITY_DN43059_c0_g1|TRINITY_DN26390_c0_g1|TRINITY_DN42520_c0_g1	http://www.genome.jp/kegg-bin/show_pathway?ko00061/K02372%09red/K01897%09red/K00059%09red/K01897%09red/K00665%09red/K01897%09red/K01961%09red/K10781%09blue/K00059%09blue/K01897%09blue/K10781%09blue/K03921%09blue/K03921%09blue/K00059%09blue/K11262%09blue/K10781%09blue/K01897%09blue/K03921%09blue	TRINITY_DN21228_c0_g2|TRINITY_DN27573_c0_g1|TRINITY_DN18918_c1_g1|TRINITY_DN32794_c0_g1|TRINITY_DN59550_c0_g1|TRINITY_DN11312_c1_g1|TRINITY_DN43059_c0_g1	7	TRINITY_DN24013_c0_g1|TRINITY_DN12447_c0_g1|TRINITY_DN21209_c0_g1|TRINITY_DN19041_c0_g1|TRINITY_DN30018_c0_g1|TRINITY_DN30018_c1_g1|TRINITY_DN29552_c0_g2|TRINITY_DN47683_c0_g1|TRINITY_DN34486_c0_g1|TRINITY_DN26390_c0_g1|TRINITY_DN42520_c0_g1	11
Pathways in cancer	KEGG PATHWAY	ko05200	34	7100	316	12507	0.189534	0.0355483	0.423947	TRINITY_DN11655_c0_g1|TRINITY_DN10906_c1_g1|TRINITY_DN15154_c0_g1|TRINITY_DN117779_c0_g1|TRINITY_DN40174_c0_g1|TRINITY_DN13490_c0_g1|TRINITY_DN13300_c0_g1|TRINITY_DN39031_c0_g2|TRINITY_DN16432_c0_g1|TRINITY_DN19592_c0_g3|TRINITY_DN117545_c0_g1|TRINITY_DN802_c0_g1|TRINITY_DN30203_c0_g1|TRINITY_DN30203_c0_g2|TRINITY_DN11087_c0_g1|TRINITY_DN118020_c0_g1|TRINITY_DN31084_c0_g1|TRINITY_DN61584_c0_g1|TR…	http://www.genome.jp/kegg-bin/show_pathway?ko05200/K08734%09red/K00799%09red/K03868%09red/K00799%09red/K04079%09red/K01679%09red/K00799%09red/K09487%09red/K09487%09red/K09291%09red/K08738%09red/K04392%09red/K00799%09red/K03094%09red/K00799%09red/K00799%09red/K00799%09red/K02183%09red/K04079%09red/K00799%09red/K08737%09red/K02183%09red/K01110%09red/K09291%09red/K02183%09red/K08775%09blue/K03875%09…	TRINITY_DN10906_c1_g1|TRINITY_DN15154_c0_g1|TRINITY_DN117779_c0_g1|TRINITY_DN39031_c0_g2|TRINITY_DN19592_c0_g3|TRINITY_DN117545_c0_g1|TRINITY_DN802_c0_g1|TRINITY_DN30203_c0_g1|TRINITY_DN30203_c0_g2|TRINITY_DN11087_c0_g1|TRINITY_DN118020_c0_g1|TRINITY_DN31084_c0_g1|TRINITY_DN61584_c0_g1|TRINITY_DN125601_c0_g1|TRINITY_DN22387_c0_g1|TRINITY_DN23414_c0_g1|TRINITY_DN26097_c0_g1|TRINITY_DN36487_c0_g1|T…	25	TRINITY_DN11655_c0_g1|TRINITY_DN40174_c0_g1|TRINITY_DN13490_c0_g1|TRINITY_DN13300_c0_g1|TRINITY_DN16432_c0_g1|TRINITY_DN8079_c0_g1|TRINITY_DN9904_c0_g1|TRINITY_DN20165_c0_g1|TRINITY_DN64554_c0_g1	9
Brassinosteroid biosynthesis	KEGG PATHWAY	ko00905	5	7100	22	12507	0.400352	0.0380506	0.434731	TRINITY_DN8797_c0_g1|TRINITY_DN14076_c0_g2|TRINITY_DN33046_c0_g1|TRINITY_DN12468_c0_g1|TRINITY_DN118084_c0_g1	http://www.genome.jp/kegg-bin/show_pathway?ko00905/K15639%09red/K15639%09red/K12639%09blue/K09590%09blue/K12639%09blue	TRINITY_DN14076_c0_g2|TRINITY_DN33046_c0_g1	2	TRINITY_DN8797_c0_g1|TRINITY_DN12468_c0_g1|TRINITY_DN118084_c0_g1	3
Plant hormone signal transduction	KEGG PATHWAY	ko04075	35	7100	330	12507	0.186831	0.0391528	0.434731	TRINITY_DN3847_c0_g1|TRINITY_DN5078_c0_g1|TRINITY_DN31045_c1_g2|TRINITY_DN121711_c0_g1|TRINITY_DN21783_c0_g2|TRINITY_DN1579_c0_g1|TRINITY_DN4015_c0_g1|TRINITY_DN15007_c0_g1|TRINITY_DN12797_c0_g2|TRINITY_DN1344_c0_g2|TRINITY_DN37827_c0_g1|TRINITY_DN14738_c1_g1|TRINITY_DN115083_c0_g1|TRINITY_DN39159_c0_g1|TRINITY_DN24305_c0_g1|TRINITY_DN42128_c0_g1|TRINITY_DN1263_c0_g2|TRINITY_DN1445_c0_g1|TRINITY_…	http://www.genome.jp/kegg-bin/show_pathway?ko04075/K14493%09red/K14504%09red/K14497%09red/K14497%09red/K14497%09red/K13463%09red/K14500%09red/K14431%09red/K14497%09red/K14500%09red/K14516%09red/K13422%09red/K14497%09red/K14484%09red/K14504%09red/K14488%09blue/K14488%09blue/K14487%09blue/K14488%09blue/K13449%09blue/K14431%09blue/K14488%09blue/K14500%09blue/K14488%09blue/K14488%09blue/K14496%09blue…	TRINITY_DN5078_c0_g1|TRINITY_DN21783_c0_g2|TRINITY_DN12797_c0_g2|TRINITY_DN1344_c0_g2|TRINITY_DN37827_c0_g1|TRINITY_DN14738_c1_g1|TRINITY_DN24305_c0_g1|TRINITY_DN42128_c0_g1|TRINITY_DN1263_c0_g2|TRINITY_DN32067_c0_g1|TRINITY_DN3224_c0_g2|TRINITY_DN6964_c0_g1|TRINITY_DN11335_c1_g1|TRINITY_DN2719_c0_g1|TRINITY_DN1332_c1_g1	15	TRINITY_DN3847_c0_g1|TRINITY_DN31045_c1_g2|TRINITY_DN121711_c0_g1|TRINITY_DN1579_c0_g1|TRINITY_DN4015_c0_g1|TRINITY_DN15007_c0_g1|TRINITY_DN115083_c0_g1|TRINITY_DN39159_c0_g1|TRINITY_DN1445_c0_g1|TRINITY_DN1445_c0_g2|TRINITY_DN5814_c0_g3|TRINITY_DN122180_c0_g1|TRINITY_DN26718_c0_g1|TRINITY_DN119998_c0_g1|TRINITY_DN11407_c0_g1|TRINITY_DN13960_c0_g1|TRINITY_DN1579_c0_g2|TRINITY_DN29319_c0_g1|TRINIT…	20
Degradation of aromatic compounds	KEGG PATHWAY	ko01220	8	7100	48	12507	0.293592	0.0415403	0.445866	TRINITY_DN5450_c0_g1|TRINITY_DN16780_c1_g2|TRINITY_DN42585_c0_g1|TRINITY_DN45046_c0_g1|TRINITY_DN15365_c0_g1|TRINITY_DN1707_c1_g1|TRINITY_DN12577_c1_g1|TRINITY_DN68691_c0_g1	http://www.genome.jp/kegg-bin/show_pathway?ko01220/K00002%09red/K00002%09red/K00002%09red/K00002%09red/K00121%09blue/K00002%09blue/K00487%09blue/K00001%09blue	TRINITY_DN42585_c0_g1|TRINITY_DN45046_c0_g1|TRINITY_DN1707_c1_g1|TRINITY_DN68691_c0_g1	4	TRINITY_DN5450_c0_g1|TRINITY_DN16780_c1_g2|TRINITY_DN15365_c0_g1|TRINITY_DN12577_c1_g1	4
Fanconi anemia pathway	KEGG PATHWAY	ko03460	9	7100	58	12507	0.273344	0.044748	0.464802	TRINITY_DN9255_c0_g1|TRINITY_DN11655_c0_g1|TRINITY_DN10906_c1_g1|TRINITY_DN13540_c0_g1|TRINITY_DN21711_c0_g1|TRINITY_DN5840_c0_g2|TRINITY_DN14406_c0_g1|TRINITY_DN9510_c0_g1|TRINITY_DN8079_c0_g1	http://www.genome.jp/kegg-bin/show_pathway?ko03460/K08734%09red/K03165%09red/K10740%09red/K10740%09blue/K08775%09blue/K07466%09blue/K03165%09blue/K10901%09blue/K04482%09blue	TRINITY_DN10906_c1_g1|TRINITY_DN5840_c0_g2|TRINITY_DN14406_c0_g1	3	TRINITY_DN9255_c0_g1|TRINITY_DN11655_c0_g1|TRINITY_DN13540_c0_g1|TRINITY_DN21711_c0_g1|TRINITY_DN9510_c0_g1|TRINITY_DN8079_c0_g1	6
Serotonergic synapse	KEGG PATHWAY	ko04726	4	7100	16	12507	0.440387	0.0481053	0.48406	TRINITY_DN1264_c0_g1|TRINITY_DN11863_c0_g1|TRINITY_DN11863_c0_g2|TRINITY_DN1264_c0_g2	http://www.genome.jp/kegg-bin/show_pathway?ko04726/K01593%09blue/K01593%09blue/K01593%09blue/K01593%09blue		0	TRINITY_DN1264_c0_g1|TRINITY_DN11863_c0_g1|TRINITY_DN11863_c0_g2|TRINITY_DN1264_c0_g2	4
Quorum sensing	KEGG PATHWAY	ko02024	14	7100	110	12507	0.224197	0.0540293	0.527195	TRINITY_DN32794_c0_g1|TRINITY_DN10454_c0_g1|TRINITY_DN10454_c0_g3|TRINITY_DN10454_c0_g2|TRINITY_DN21209_c0_g1|TRINITY_DN522_c0_g1|TRINITY_DN7098_c0_g1|TRINITY_DN32655_c0_g1|TRINITY_DN47083_c0_g1|TRINITY_DN11312_c1_g1|TRINITY_DN27573_c0_g1|TRINITY_DN31570_c0_g2|TRINITY_DN31570_c0_g1|TRINITY_DN26390_c0_g1	http://www.genome.jp/kegg-bin/show_pathway?ko02024/K01897%09red/K01114%09red/K01897%09red/K01897%09red/K01728%09blue/K01728%09blue/K01728%09blue/K01897%09blue/K01728%09blue/K01728%09blue/K01580%09blue/K01728%09blue/K01728%09blue/K01897%09blue	TRINITY_DN32794_c0_g1|TRINITY_DN32655_c0_g1|TRINITY_DN11312_c1_g1|TRINITY_DN27573_c0_g1	4	TRINITY_DN10454_c0_g1|TRINITY_DN10454_c0_g3|TRINITY_DN10454_c0_g2|TRINITY_DN21209_c0_g1|TRINITY_DN522_c0_g1|TRINITY_DN7098_c0_g1|TRINITY_DN47083_c0_g1|TRINITY_DN31570_c0_g2|TRINITY_DN31570_c0_g1|TRINITY_DN26390_c0_g1	10
Homologous recombination	KEGG PATHWAY	ko03440	14	7100	112	12507	0.220194	0.0602549	0.57065	TRINITY_DN9255_c0_g1|TRINITY_DN11655_c0_g1|TRINITY_DN22313_c0_g3|TRINITY_DN2939_c3_g2|TRINITY_DN1959_c0_g1|TRINITY_DN1141_c3_g1|TRINITY_DN32246_c0_g1|TRINITY_DN40643_c0_g1|TRINITY_DN13540_c0_g1|TRINITY_DN21711_c0_g1|TRINITY_DN5840_c0_g2|TRINITY_DN14406_c0_g1|TRINITY_DN9510_c0_g1|TRINITY_DN8079_c0_g1	http://www.genome.jp/kegg-bin/show_pathway?ko03440/K03655%09red/K10881%09red/K02327%09red/K02335%09red/K02327%09red/K03165%09red/K10740%09red/K10740%09blue/K08775%09blue/K10875%09blue/K07466%09blue/K03165%09blue/K10901%09blue/K04482%09blue	TRINITY_DN22313_c0_g3|TRINITY_DN2939_c3_g2|TRINITY_DN1959_c0_g1|TRINITY_DN32246_c0_g1|TRINITY_DN40643_c0_g1|TRINITY_DN5840_c0_g2|TRINITY_DN14406_c0_g1	7	TRINITY_DN9255_c0_g1|TRINITY_DN11655_c0_g1|TRINITY_DN1141_c3_g1|TRINITY_DN13540_c0_g1|TRINITY_DN21711_c0_g1|TRINITY_DN9510_c0_g1|TRINITY_DN8079_c0_g1	7
Tryptophan metabolism	KEGG PATHWAY	ko00380	15	7100	124	12507	0.213091	0.0652955	0.58904	TRINITY_DN23290_c0_g1|TRINITY_DN26643_c0_g1|TRINITY_DN130_c0_g2|TRINITY_DN25374_c0_g1|TRINITY_DN39878_c0_g1|TRINITY_DN1264_c0_g1|TRINITY_DN11863_c0_g1|TRINITY_DN11863_c0_g2|TRINITY_DN1264_c0_g2|TRINITY_DN15948_c3_g1|TRINITY_DN20962_c0_g2|TRINITY_DN25374_c1_g2|TRINITY_DN25374_c1_g1|TRINITY_DN18551_c0_g1|TRINITY_DN20293_c0_g1	http://www.genome.jp/kegg-bin/show_pathway?ko00380/K00382%09red/K00825%09red/K00382%09red/K00626%09red/K00128%09red/K16903%09blue/K11816%09blue/K01593%09blue/K01593%09blue/K01593%09blue/K01593%09blue/K00128%09blue/K11816%09blue/K11816%09blue/K00658%09blue	TRINITY_DN23290_c0_g1|TRINITY_DN26643_c0_g1|TRINITY_DN39878_c0_g1|TRINITY_DN15948_c3_g1|TRINITY_DN20293_c0_g1	5	TRINITY_DN130_c0_g2|TRINITY_DN25374_c0_g1|TRINITY_DN1264_c0_g1|TRINITY_DN11863_c0_g1|TRINITY_DN11863_c0_g2|TRINITY_DN1264_c0_g2|TRINITY_DN20962_c0_g2|TRINITY_DN25374_c1_g2|TRINITY_DN25374_c1_g1|TRINITY_DN18551_c0_g1	10
Diterpenoid biosynthesis	KEGG PATHWAY	ko00904	6	7100	35	12507	0.30198	0.0658554	0.58904	TRINITY_DN6176_c0_g1|TRINITY_DN28825_c0_g1|TRINITY_DN19954_c0_g2|TRINITY_DN16399_c1_g1|TRINITY_DN10314_c0_g1|TRINITY_DN6761_c0_g1	http://www.genome.jp/kegg-bin/show_pathway?ko00904/K17961%09red/K04124%09red/K17961%09red/K17982%09blue/K04124%09blue/K04122%09blue	TRINITY_DN6176_c0_g1|TRINITY_DN19954_c0_g2|TRINITY_DN6761_c0_g1	3	TRINITY_DN28825_c0_g1|TRINITY_DN16399_c1_g1|TRINITY_DN10314_c0_g1	3
MAPK signaling pathway - plant	KEGG PATHWAY	ko04016	27	7100	261	12507	0.182229	0.0790711	0.688132	TRINITY_DN26297_c0_g1|TRINITY_DN18938_c0_g1|TRINITY_DN39477_c0_g1|TRINITY_DN9615_c0_g1|TRINITY_DN4015_c0_g1|TRINITY_DN2537_c2_g1|TRINITY_DN14308_c0_g1|TRINITY_DN12797_c0_g2|TRINITY_DN2937_c0_g1|TRINITY_DN1344_c0_g2|TRINITY_DN37827_c0_g1|TRINITY_DN21162_c0_g1|TRINITY_DN1263_c0_g2|TRINITY_DN30405_c0_g1|TRINITY_DN3224_c0_g2|TRINITY_DN9157_c0_g2|TRINITY_DN5814_c0_g3|TRINITY_DN17669_c0_g2|TRINITY_DN69…	http://www.genome.jp/kegg-bin/show_pathway?ko04016/K13420%09red/K00940%09red/K13420%09red/K13420%09red/K14497%09red/K00940%09red/K14497%09red/K14497%09red/K13420%09red/K14497%09red/K14516%09red/K13420%09red/K13422%09red/K14497%09red/K02183%09red/K13420%09red/K02183%09red/K02183%09red/K13414%09red/K13420%09blue/K13449%09blue/K13447%09blue/K13420%09blue/K13420%09blue/K14496%09blue/K14496%09blue/K13…	TRINITY_DN26297_c0_g1|TRINITY_DN18938_c0_g1|TRINITY_DN39477_c0_g1|TRINITY_DN2537_c2_g1|TRINITY_DN12797_c0_g2|TRINITY_DN2937_c0_g1|TRINITY_DN1344_c0_g2|TRINITY_DN37827_c0_g1|TRINITY_DN21162_c0_g1|TRINITY_DN1263_c0_g2|TRINITY_DN3224_c0_g2|TRINITY_DN17669_c0_g2|TRINITY_DN6964_c0_g1|TRINITY_DN11335_c1_g1|TRINITY_DN30923_c0_g1|TRINITY_DN33805_c0_g1|TRINITY_DN121788_c0_g1|TRINITY_DN36487_c0_g1|TRINITY_…	19	TRINITY_DN9615_c0_g1|TRINITY_DN4015_c0_g1|TRINITY_DN14308_c0_g1|TRINITY_DN30405_c0_g1|TRINITY_DN9157_c0_g2|TRINITY_DN5814_c0_g3|TRINITY_DN8396_c0_g1|TRINITY_DN26718_c0_g1	8
Huntington disease	KEGG PATHWAY	ko05016	34	7100	346	12507	0.1731	0.0898029	0.746214	TRINITY_DN59510_c0_g1|TRINITY_DN123326_c0_g1|TRINITY_DN20316_c0_g1|TRINITY_DN120496_c0_g1|TRINITY_DN117552_c0_g1|TRINITY_DN120691_c0_g1|TRINITY_DN124913_c0_g1|TRINITY_DN40940_c0_g1|TRINITY_DN25686_c0_g1|TRINITY_DN24804_c0_g1|TRINITY_DN8086_c0_g1|TRINITY_DN83595_c1_g1|TRINITY_DN112456_c0_g1|TRINITY_DN118020_c0_g1|TRINITY_DN3662_c0_g1|TRINITY_DN9254_c0_g1|TRINITY_DN43998_c0_g1|TRINITY_DN31253_c0_g1…	http://www.genome.jp/kegg-bin/show_pathway?ko05016/K04565%09red/K00234%09red/K03129%09red/K03935%09red/K03949%09red/K03940%09red/K00412%09red/K00235%09red/K02126%09red/K03955%09red/K02262%09red/K02132%09red/K02133%09red/K08738%09red/K03006%09red/K02128%09red/K02256%09red/K02137%09red/K04646%09red/K03953%09red/K02136%09red/K00413%09red/K11353%09red/K02136%09red/K00411%09red/K02135%09red/K03120%09r…	TRINITY_DN59510_c0_g1|TRINITY_DN123326_c0_g1|TRINITY_DN20316_c0_g1|TRINITY_DN120496_c0_g1|TRINITY_DN117552_c0_g1|TRINITY_DN120691_c0_g1|TRINITY_DN124913_c0_g1|TRINITY_DN40940_c0_g1|TRINITY_DN25686_c0_g1|TRINITY_DN24804_c0_g1|TRINITY_DN8086_c0_g1|TRINITY_DN83595_c1_g1|TRINITY_DN112456_c0_g1|TRINITY_DN118020_c0_g1|TRINITY_DN43998_c0_g1|TRINITY_DN6004_c0_g1|TRINITY_DN4485_c0_g1|TRINITY_DN25947_c0_g1…	29	TRINITY_DN3662_c0_g1|TRINITY_DN9254_c0_g1|TRINITY_DN31253_c0_g1|TRINITY_DN27241_c0_g1|TRINITY_DN1028_c0_g1	5
Base excision repair	KEGG PATHWAY	ko03410	10	7100	78	12507	0.22584	0.09038	0.746214	TRINITY_DN36664_c1_g1|TRINITY_DN14605_c0_g1|TRINITY_DN694_c0_g1|TRINITY_DN694_c0_g2|TRINITY_DN1959_c0_g1|TRINITY_DN32246_c0_g1|TRINITY_DN35782_c0_g1|TRINITY_DN3753_c0_g1|TRINITY_DN40643_c0_g1|TRINITY_DN685_c0_g1	http://www.genome.jp/kegg-bin/show_pathway?ko03410/K01247%09red/K02327%09red/K02335%09red/K10563%09red/K02325%09red/K02327%09red/K01247%09blue/K02324%09blue/K02324%09blue/K04802%09blue	TRINITY_DN36664_c1_g1|TRINITY_DN1959_c0_g1|TRINITY_DN32246_c0_g1|TRINITY_DN35782_c0_g1|TRINITY_DN3753_c0_g1|TRINITY_DN40643_c0_g1	6	TRINITY_DN14605_c0_g1|TRINITY_DN694_c0_g1|TRINITY_DN694_c0_g2|TRINITY_DN685_c0_g1	4
Galactose metabolism	KEGG PATHWAY	ko00052	18	7100	165	12507	0.192169	0.0949855	0.7611	TRINITY_DN11760_c0_g1|TRINITY_DN18250_c0_g1|TRINITY_DN25807_c0_g2|TRINITY_DN3255_c0_g1|TRINITY_DN31070_c0_g1|TRINITY_DN16277_c0_g1|TRINITY_DN16128_c0_g1|TRINITY_DN6732_c0_g1|TRINITY_DN38667_c0_g1|TRINITY_DN6481_c0_g1|TRINITY_DN35200_c0_g1|TRINITY_DN2833_c0_g1|TRINITY_DN120842_c0_g1|TRINITY_DN16277_c0_g2|TRINITY_DN118003_c0_g1|TRINITY_DN1547_c0_g3|TRINITY_DN4378_c0_g1|TRINITY_DN3371_c0_g2	http://www.genome.jp/kegg-bin/show_pathway?ko00052/K18819%09red/K00850%09red/K06617%09red/K06617%09red/K06617%09red/K00850%09red/K18819%09red/K18819%09red/K07407%09red/K00844%09red/K06617%09red/K00963%09red/K18819%09red/K18819%09red/K06617%09red/K01193%09blue/K06617%09blue/K07407%09blue	TRINITY_DN11760_c0_g1|TRINITY_DN25807_c0_g2|TRINITY_DN3255_c0_g1|TRINITY_DN31070_c0_g1|TRINITY_DN16277_c0_g1|TRINITY_DN16128_c0_g1|TRINITY_DN38667_c0_g1|TRINITY_DN6481_c0_g1|TRINITY_DN35200_c0_g1|TRINITY_DN120842_c0_g1|TRINITY_DN16277_c0_g2|TRINITY_DN118003_c0_g1|TRINITY_DN1547_c0_g3|TRINITY_DN4378_c0_g1|TRINITY_DN3371_c0_g2	15	TRINITY_DN18250_c0_g1|TRINITY_DN6732_c0_g1|TRINITY_DN2833_c0_g1	3
Biosynthesis of secondary metabolites - unclassified	KEGG PATHWAY	ko00999	5	7100	30	12507	0.293592	0.0969102	0.7611	TRINITY_DN2432_c2_g1|TRINITY_DN36467_c0_g1|TRINITY_DN15618_c2_g1|TRINITY_DN15365_c0_g1|TRINITY_DN61867_c0_g1	http://www.genome.jp/kegg-bin/show_pathway?ko00999/K01904%09red/K01904%09blue/K00588%09blue/K01904%09blue/K00487%09blue	TRINITY_DN61867_c0_g1	1	TRINITY_DN2432_c2_g1|TRINITY_DN36467_c0_g1|TRINITY_DN15618_c2_g1|TRINITY_DN15365_c0_g1	4
Plant-pathogen interaction	KEGG PATHWAY	ko04626	68	7100	761	12507	0.157405	0.10461	0.802011	TRINITY_DN26297_c0_g1|TRINITY_DN188_c0_g1|TRINITY_DN983_c0_g1|TRINITY_DN17068_c0_g1|TRINITY_DN6187_c0_g1|TRINITY_DN9157_c0_g2|TRINITY_DN3507_c1_g1|TRINITY_DN4918_c0_g1|TRINITY_DN37673_c0_g2|TRINITY_DN6364_c0_g1|TRINITY_DN6710_c0_g1|TRINITY_DN9615_c0_g1|TRINITY_DN4015_c0_g1|TRINITY_DN2537_c2_g1|TRINITY_DN1401_c0_g1|TRINITY_DN14308_c0_g1|TRINITY_DN22412_c0_g1|TRINITY_DN376_c7_g1|TRINITY_DN5505_c0_g…	http://www.genome.jp/kegg-bin/show_pathway?ko04626/K13420%09red/K13459%09red/K13459%09red/K13457%09red/K13457%09red/K13459%09red/K13420%09red/K05391%09red/K13459%09red/K13459%09red/K09487%09red/K05391%09red/K09487%09red/K12795%09red/K13420%09red/K13420%09red/K13448%09red/K13457%09red/K05391%09red/K13459%09red/K13412%09red/K13457%09red/K12795%09red/K13457%09red/K05391%09red/K13420%09red/K04079%09r…	TRINITY_DN26297_c0_g1|TRINITY_DN188_c0_g1|TRINITY_DN983_c0_g1|TRINITY_DN17068_c0_g1|TRINITY_DN37673_c0_g2|TRINITY_DN6710_c0_g1|TRINITY_DN2537_c2_g1|TRINITY_DN1401_c0_g1|TRINITY_DN22412_c0_g1|TRINITY_DN5505_c0_g1|TRINITY_DN30203_c0_g1|TRINITY_DN4105_c0_g1|TRINITY_DN30203_c0_g2|TRINITY_DN21920_c0_g1|TRINITY_DN21162_c0_g1|TRINITY_DN39477_c0_g1|TRINITY_DN119265_c0_g1|TRINITY_DN12784_c0_g1|TRINITY_DN3…	39	TRINITY_DN6187_c0_g1|TRINITY_DN9157_c0_g2|TRINITY_DN3507_c1_g1|TRINITY_DN4918_c0_g1|TRINITY_DN6364_c0_g1|TRINITY_DN9615_c0_g1|TRINITY_DN4015_c0_g1|TRINITY_DN14308_c0_g1|TRINITY_DN376_c7_g1|TRINITY_DN33143_c0_g1|TRINITY_DN34723_c0_g1|TRINITY_DN19810_c0_g1|TRINITY_DN7701_c0_g1|TRINITY_DN30405_c0_g1|TRINITY_DN24411_c0_g1|TRINITY_DN29937_c0_g2|TRINITY_DN21616_c0_g1|TRINITY_DN6638_c0_g1|TRINITY_DN5721…	29
Stilbenoid, diarylheptanoid and gingerol biosynthesis	KEGG PATHWAY	ko00945	9	7100	71	12507	0.223295	0.109587	0.806396	TRINITY_DN36467_c0_g1|TRINITY_DN59124_c0_g1|TRINITY_DN34341_c0_g2|TRINITY_DN68066_c0_g2|TRINITY_DN22881_c0_g3|TRINITY_DN18334_c0_g1|TRINITY_DN15365_c0_g1|TRINITY_DN303_c0_g1|TRINITY_DN5874_c0_g1	http://www.genome.jp/kegg-bin/show_pathway?ko00945/K09754%09red/K13065%09red/K13065%09red/K13065%09red/K00588%09blue/K13065%09blue/K13065%09blue/K13065%09blue/K00487%09blue	TRINITY_DN68066_c0_g2|TRINITY_DN22881_c0_g3|TRINITY_DN303_c0_g1|TRINITY_DN5874_c0_g1	4	TRINITY_DN36467_c0_g1|TRINITY_DN59124_c0_g1|TRINITY_DN34341_c0_g2|TRINITY_DN18334_c0_g1|TRINITY_DN15365_c0_g1	5
Fatty acid metabolism	KEGG PATHWAY	ko01212	23	7100	226	12507	0.179273	0.111259	0.806396	TRINITY_DN24013_c0_g1|TRINITY_DN21209_c0_g1|TRINITY_DN5989_c0_g1|TRINITY_DN30018_c1_g1|TRINITY_DN18918_c1_g1|TRINITY_DN33802_c0_g1|TRINITY_DN34486_c0_g1|TRINITY_DN30018_c0_g1|TRINITY_DN19041_c0_g1|TRINITY_DN11312_c1_g1|TRINITY_DN12447_c0_g1|TRINITY_DN11911_c0_g2|TRINITY_DN26390_c0_g1|TRINITY_DN21228_c0_g2|TRINITY_DN32794_c0_g1|TRINITY_DN29552_c0_g2|TRINITY_DN59550_c0_g1|TRINITY_DN15948_c3_g1|TRIN…	http://www.genome.jp/kegg-bin/show_pathway?ko01212/K00059%09red/K10527%09red/K01897%09red/K02372%09red/K01897%09red/K00665%09red/K00626%09red/K01897%09red/K10251%09red/K01961%09red/K10781%09blue/K01897%09blue/K10251%09blue/K03921%09blue/K10781%09blue/K03921%09blue/K10781%09blue/K00059%09blue/K10527%09blue/K01897%09blue/K00059%09blue/K11262%09blue/K03921%09blue	TRINITY_DN18918_c1_g1|TRINITY_DN33802_c0_g1|TRINITY_DN11312_c1_g1|TRINITY_DN21228_c0_g2|TRINITY_DN32794_c0_g1|TRINITY_DN59550_c0_g1|TRINITY_DN15948_c3_g1|TRINITY_DN27573_c0_g1|TRINITY_DN15683_c0_g1|TRINITY_DN43059_c0_g1	10	TRINITY_DN24013_c0_g1|TRINITY_DN21209_c0_g1|TRINITY_DN5989_c0_g1|TRINITY_DN30018_c1_g1|TRINITY_DN34486_c0_g1|TRINITY_DN30018_c0_g1|TRINITY_DN19041_c0_g1|TRINITY_DN12447_c0_g1|TRINITY_DN11911_c0_g2|TRINITY_DN26390_c0_g1|TRINITY_DN29552_c0_g2|TRINITY_DN47683_c0_g1|TRINITY_DN42520_c0_g1	13
Glutathione metabolism	KEGG PATHWAY	ko00480	20	7100	193	12507	0.182544	0.116039	0.806396	TRINITY_DN105852_c0_g1|TRINITY_DN22387_c0_g1|TRINITY_DN2402_c0_g2|TRINITY_DN23488_c0_g1|TRINITY_DN23414_c0_g1|TRINITY_DN74776_c0_g1|TRINITY_DN15154_c0_g1|TRINITY_DN26097_c0_g1|TRINITY_DN802_c0_g1|TRINITY_DN15948_c0_g1|TRINITY_DN8785_c0_g2|TRINITY_DN21278_c2_g1|TRINITY_DN13300_c0_g1|TRINITY_DN39031_c0_g2|TRINITY_DN20165_c0_g1|TRINITY_DN4220_c1_g2|TRINITY_DN21278_c0_g1|TRINITY_DN16432_c0_g1|TRINITY…	http://www.genome.jp/kegg-bin/show_pathway?ko00480/K01581%09red/K00799%09red/K00799%09red/K00799%09red/K00432%09red/K00799%09red/K00799%09red/K00799%09red/K00432%09red/K00434%09red/K04097%09red/K00799%09red/K04097%09red/K00799%09red/K00031%09red/K10807%09blue/K00799%09blue/K00799%09blue/K10808%09blue/K00799%09blue	TRINITY_DN105852_c0_g1|TRINITY_DN22387_c0_g1|TRINITY_DN23488_c0_g1|TRINITY_DN23414_c0_g1|TRINITY_DN74776_c0_g1|TRINITY_DN15154_c0_g1|TRINITY_DN26097_c0_g1|TRINITY_DN802_c0_g1|TRINITY_DN15948_c0_g1|TRINITY_DN8785_c0_g2|TRINITY_DN21278_c2_g1|TRINITY_DN39031_c0_g2|TRINITY_DN21278_c0_g1|TRINITY_DN61584_c0_g1|TRINITY_DN30612_c0_g1	15	TRINITY_DN2402_c0_g2|TRINITY_DN13300_c0_g1|TRINITY_DN20165_c0_g1|TRINITY_DN4220_c1_g2|TRINITY_DN16432_c0_g1	5
Epstein-Barr virus infection	KEGG PATHWAY	ko05169	20	7100	194	12507	0.181603	0.120006	0.806396	TRINITY_DN64554_c0_g1|TRINITY_DN12118_c0_g1|TRINITY_DN45038_c0_g1|TRINITY_DN2939_c3_g2|TRINITY_DN22216_c0_g1|TRINITY_DN4413_c0_g2|TRINITY_DN33760_c0_g1|TRINITY_DN49548_c0_g2|TRINITY_DN118020_c0_g1|TRINITY_DN22335_c0_g1|TRINITY_DN40174_c0_g1|TRINITY_DN13470_c0_g1|TRINITY_DN13490_c0_g1|TRINITY_DN125572_c0_g1|TRINITY_DN34193_c0_g1|TRINITY_DN31084_c0_g1|TRINITY_DN38103_c0_g1|TRINITY_DN16263_c0_g1|TRI…	http://www.genome.jp/kegg-bin/show_pathway?ko05169/K03039%09red/K03065%09red/K10881%09red/K08057%09red/K03066%09red/K08057%09red/K03033%09red/K08738%09red/K03038%09red/K03039%09red/K03031%09red/K03030%09red/K04392%09red/K03035%09red/K03066%09red/K04392%09blue/K03875%09blue/K04392%09blue/K08057%09blue/K04392%09blue	TRINITY_DN12118_c0_g1|TRINITY_DN45038_c0_g1|TRINITY_DN2939_c3_g2|TRINITY_DN22216_c0_g1|TRINITY_DN4413_c0_g2|TRINITY_DN33760_c0_g1|TRINITY_DN49548_c0_g2|TRINITY_DN118020_c0_g1|TRINITY_DN22335_c0_g1|TRINITY_DN13470_c0_g1|TRINITY_DN125572_c0_g1|TRINITY_DN34193_c0_g1|TRINITY_DN31084_c0_g1|TRINITY_DN38103_c0_g1|TRINITY_DN119124_c0_g1	15	TRINITY_DN64554_c0_g1|TRINITY_DN40174_c0_g1|TRINITY_DN13490_c0_g1|TRINITY_DN16263_c0_g1|TRINITY_DN9904_c0_g1	5
Alzheimer disease	KEGG PATHWAY	ko05010	31	7100	322	12507	0.16959	0.120659	0.806396	TRINITY_DN123326_c0_g1|TRINITY_DN120496_c0_g1|TRINITY_DN18960_c0_g2|TRINITY_DN117552_c0_g1|TRINITY_DN120691_c0_g1|TRINITY_DN124913_c0_g1|TRINITY_DN40940_c0_g1|TRINITY_DN25686_c0_g1|TRINITY_DN24804_c0_g1|TRINITY_DN8086_c0_g1|TRINITY_DN83595_c1_g1|TRINITY_DN112456_c0_g1|TRINITY_DN118020_c0_g1|TRINITY_DN38088_c0_g1|TRINITY_DN6004_c0_g1|TRINITY_DN4485_c0_g1|TRINITY_DN25947_c0_g1|TRINITY_DN5422_c1_g1|…	http://www.genome.jp/kegg-bin/show_pathway?ko05010/K00234%09red/K03935%09red/K00134%09red/K03949%09red/K03940%09red/K00412%09red/K00235%09red/K02126%09red/K03955%09red/K02262%09red/K02132%09red/K02133%09red/K08738%09red/K02136%09red/K02128%09red/K02256%09red/K02137%09red/K02183%09red/K03953%09red/K00413%09red/K11353%09red/K02136%09red/K00411%09red/K02135%09red/K02183%09red/K02183%09red/K02138%09r…	TRINITY_DN123326_c0_g1|TRINITY_DN120496_c0_g1|TRINITY_DN18960_c0_g2|TRINITY_DN117552_c0_g1|TRINITY_DN120691_c0_g1|TRINITY_DN124913_c0_g1|TRINITY_DN40940_c0_g1|TRINITY_DN25686_c0_g1|TRINITY_DN24804_c0_g1|TRINITY_DN8086_c0_g1|TRINITY_DN83595_c1_g1|TRINITY_DN112456_c0_g1|TRINITY_DN118020_c0_g1|TRINITY_DN38088_c0_g1|TRINITY_DN6004_c0_g1|TRINITY_DN4485_c0_g1|TRINITY_DN25947_c0_g1|TRINITY_DN36487_c0_g1…	28	TRINITY_DN5422_c1_g1|TRINITY_DN1171_c2_g1|TRINITY_DN1028_c0_g1	3
Parkinson disease	KEGG PATHWAY	ko05012	27	7100	276	12507	0.172325	0.123854	0.806396	TRINITY_DN123326_c0_g1|TRINITY_DN120496_c0_g1|TRINITY_DN117552_c0_g1|TRINITY_DN120691_c0_g1|TRINITY_DN124913_c0_g1|TRINITY_DN40940_c0_g1|TRINITY_DN120384_c0_g1|TRINITY_DN24804_c0_g1|TRINITY_DN8086_c0_g1|TRINITY_DN83595_c1_g1|TRINITY_DN112456_c0_g1|TRINITY_DN118020_c0_g1|TRINITY_DN38088_c0_g1|TRINITY_DN6004_c0_g1|TRINITY_DN4485_c0_g1|TRINITY_DN25947_c0_g1|TRINITY_DN119434_c0_g1|TRINITY_DN123698_c0…	http://www.genome.jp/kegg-bin/show_pathway?ko05012/K00234%09red/K03935%09red/K03949%09red/K03940%09red/K00412%09red/K00235%09red/K03878%09red/K03955%09red/K02262%09red/K02132%09red/K02133%09red/K08738%09red/K02136%09red/K02128%09red/K02256%09red/K02137%09red/K03953%09red/K00413%09red/K11353%09red/K02136%09red/K00411%09red/K02135%09red/K02126%09red/K03881%09red/K02138%09red/K03942%09red/K02133%09b…	TRINITY_DN123326_c0_g1|TRINITY_DN120496_c0_g1|TRINITY_DN117552_c0_g1|TRINITY_DN120691_c0_g1|TRINITY_DN124913_c0_g1|TRINITY_DN40940_c0_g1|TRINITY_DN120384_c0_g1|TRINITY_DN24804_c0_g1|TRINITY_DN8086_c0_g1|TRINITY_DN83595_c1_g1|TRINITY_DN112456_c0_g1|TRINITY_DN118020_c0_g1|TRINITY_DN38088_c0_g1|TRINITY_DN6004_c0_g1|TRINITY_DN4485_c0_g1|TRINITY_DN25947_c0_g1|TRINITY_DN119434_c0_g1|TRINITY_DN123698_c0…	26	TRINITY_DN1028_c0_g1	1
Caprolactam degradation	KEGG PATHWAY	ko00930	5	7100	33	12507	0.266901	0.126565	0.806396	TRINITY_DN42585_c0_g1|TRINITY_DN45046_c0_g1|TRINITY_DN68691_c0_g1|TRINITY_DN16780_c1_g2|TRINITY_DN1707_c1_g1	http://www.genome.jp/kegg-bin/show_pathway?ko00930/K00002%09red/K00002%09red/K00002%09red/K00002%09red/K00002%09blue	TRINITY_DN42585_c0_g1|TRINITY_DN45046_c0_g1|TRINITY_DN68691_c0_g1|TRINITY_DN1707_c1_g1	4	TRINITY_DN16780_c1_g2	1
Hepatocellular carcinoma	KEGG PATHWAY	ko05225	12	7100	106	12507	0.199421	0.127607	0.806396	TRINITY_DN22387_c0_g1|TRINITY_DN23488_c0_g1|TRINITY_DN23414_c0_g1|TRINITY_DN15154_c0_g1|TRINITY_DN57366_c0_g1|TRINITY_DN802_c0_g1|TRINITY_DN39031_c0_g2|TRINITY_DN20165_c0_g1|TRINITY_DN26097_c0_g1|TRINITY_DN16432_c0_g1|TRINITY_DN61584_c0_g1|TRINITY_DN13300_c0_g1	http://www.genome.jp/kegg-bin/show_pathway?ko05225/K00799%09red/K00799%09red/K00799%09red/K00799%09red/K01110%09red/K00799%09red/K00799%09red/K00799%09red/K00799%09red/K00799%09blue/K00799%09blue/K00799%09blue	TRINITY_DN22387_c0_g1|TRINITY_DN23488_c0_g1|TRINITY_DN23414_c0_g1|TRINITY_DN15154_c0_g1|TRINITY_DN57366_c0_g1|TRINITY_DN802_c0_g1|TRINITY_DN39031_c0_g2|TRINITY_DN26097_c0_g1|TRINITY_DN61584_c0_g1	9	TRINITY_DN20165_c0_g1|TRINITY_DN16432_c0_g1|TRINITY_DN13300_c0_g1	3
Antifolate resistance	KEGG PATHWAY	ko01523	13	7100	117	12507	0.195728	0.127721	0.806396	TRINITY_DN25155_c0_g1|TRINITY_DN15724_c0_g1|TRINITY_DN1265_c1_g2|TRINITY_DN16809_c0_g1|TRINITY_DN46878_c0_g2|TRINITY_DN21290_c0_g1|TRINITY_DN1265_c1_g3|TRINITY_DN8554_c0_g1|TRINITY_DN15705_c0_g1|TRINITY_DN7253_c0_g2|TRINITY_DN15291_c0_g1|TRINITY_DN15608_c0_g1|TRINITY_DN16964_c0_g1	http://www.genome.jp/kegg-bin/show_pathway?ko01523/K05665%09red/K05666%09red/K05666%09red/K05681%09red/K05665%09red/K05666%09red/K05666%09red/K00600%09red/K05665%09red/K05666%09red/K05666%09red/K05666%09blue/K05666%09blue	TRINITY_DN25155_c0_g1|TRINITY_DN15724_c0_g1|TRINITY_DN1265_c1_g2|TRINITY_DN46878_c0_g2|TRINITY_DN1265_c1_g3|TRINITY_DN8554_c0_g1|TRINITY_DN15705_c0_g1|TRINITY_DN7253_c0_g2|TRINITY_DN15291_c0_g1|TRINITY_DN15608_c0_g1|TRINITY_DN16964_c0_g1	11	TRINITY_DN16809_c0_g1|TRINITY_DN21290_c0_g1	2
Oxidative phosphorylation	KEGG PATHWAY	ko00190	40	7100	437	12507	0.16124	0.143515	0.855667	TRINITY_DN44240_c0_g1|TRINITY_DN23226_c1_g1|TRINITY_DN49256_c0_g1|TRINITY_DN120496_c0_g1|TRINITY_DN117552_c0_g1|TRINITY_DN120691_c0_g1|TRINITY_DN124913_c0_g1|TRINITY_DN1294_c0_g1|TRINITY_DN35880_c0_g1|TRINITY_DN40940_c0_g1|TRINITY_DN25686_c0_g1|TRINITY_DN24804_c0_g1|TRINITY_DN8086_c0_g1|TRINITY_DN83595_c1_g1|TRINITY_DN112456_c0_g1|TRINITY_DN120351_c0_g1|TRINITY_DN27759_c0_g1|TRINITY_DN38088_c0_g1…	http://www.genome.jp/kegg-bin/show_pathway?ko00190/K02154%09red/K02155%09red/K02150%09red/K03935%09red/K03949%09red/K03940%09red/K00412%09red/K01535%09red/K02260%09red/K00235%09red/K02126%09red/K03955%09red/K02262%09red/K02132%09red/K02133%09red/K02147%09red/K01507%09red/K02136%09red/K01535%09red/K02128%09red/K02256%09red/K02137%09red/K02154%09red/K03661%09red/K00234%09red/K03953%09red/K00413%09r…	TRINITY_DN44240_c0_g1|TRINITY_DN23226_c1_g1|TRINITY_DN49256_c0_g1|TRINITY_DN120496_c0_g1|TRINITY_DN117552_c0_g1|TRINITY_DN120691_c0_g1|TRINITY_DN124913_c0_g1|TRINITY_DN1294_c0_g1|TRINITY_DN35880_c0_g1|TRINITY_DN40940_c0_g1|TRINITY_DN25686_c0_g1|TRINITY_DN24804_c0_g1|TRINITY_DN8086_c0_g1|TRINITY_DN83595_c1_g1|TRINITY_DN112456_c0_g1|TRINITY_DN120351_c0_g1|TRINITY_DN27759_c0_g1|TRINITY_DN38088_c0_g1…	38	TRINITY_DN16767_c0_g1|TRINITY_DN1028_c0_g1	2
Apoptosis - fly	KEGG PATHWAY	ko04214	4	7100	25	12507	0.281848	0.144286	0.855667	TRINITY_DN124685_c0_g1|TRINITY_DN118020_c0_g1|TRINITY_DN20505_c0_g2|TRINITY_DN22944_c0_g1	http://www.genome.jp/kegg-bin/show_pathway?ko04214/K03262%09red/K08738%09red/K03262%09red/K03262%09red	TRINITY_DN124685_c0_g1|TRINITY_DN118020_c0_g1|TRINITY_DN20505_c0_g2|TRINITY_DN22944_c0_g1	4		0
Cysteine and methionine metabolism	KEGG PATHWAY	ko00270	23	7100	235	12507	0.172407	0.145723	0.855667	TRINITY_DN10487_c2_g2|TRINITY_DN36664_c0_g1|TRINITY_DN123163_c0_g1|TRINITY_DN15832_c0_g1|TRINITY_DN42800_c0_g1|TRINITY_DN93978_c0_g1|TRINITY_DN49397_c0_g1|TRINITY_DN13570_c0_g1|TRINITY_DN21615_c0_g1|TRINITY_DN49395_c0_g1|TRINITY_DN15823_c0_g1|TRINITY_DN21850_c0_g1|TRINITY_DN6605_c0_g1|TRINITY_DN12477_c0_g1|TRINITY_DN21636_c0_g1|TRINITY_DN3893_c1_g2|TRINITY_DN121835_c0_g1|TRINITY_DN6192_c0_g1|TRIN…	http://www.genome.jp/kegg-bin/show_pathway?ko00270/K01761%09red/K00899%09red/K00831%09red/K01251%09red/K14455%09red/K14454%09red/K14454%09red/K00789%09red/K00547%09red/K01738%09red/K00456%09red/K00026%09red/K01758%09red/K00558%09blue/K00640%09blue/K05933%09blue/K01762%09blue/K00058%09blue/K00026%09blue/K00789%09blue/K01611%09blue/K05933%09blue/K00558%09blue	TRINITY_DN10487_c2_g2|TRINITY_DN36664_c0_g1|TRINITY_DN123163_c0_g1|TRINITY_DN93978_c0_g1|TRINITY_DN49397_c0_g1|TRINITY_DN21615_c0_g1|TRINITY_DN15823_c0_g1|TRINITY_DN21850_c0_g1|TRINITY_DN6605_c0_g1|TRINITY_DN21636_c0_g1|TRINITY_DN121835_c0_g1|TRINITY_DN41502_c0_g1|TRINITY_DN18993_c0_g1	13	TRINITY_DN15832_c0_g1|TRINITY_DN42800_c0_g1|TRINITY_DN13570_c0_g1|TRINITY_DN49395_c0_g1|TRINITY_DN12477_c0_g1|TRINITY_DN3893_c1_g2|TRINITY_DN6192_c0_g1|TRINITY_DN14544_c0_g1|TRINITY_DN117616_c0_g1|TRINITY_DN24215_c0_g1	10
Prodigiosin biosynthesis	KEGG PATHWAY	ko00333	3	7100	16	12507	0.33029	0.146154	0.855667	TRINITY_DN18918_c1_g1|TRINITY_DN29552_c0_g2|TRINITY_DN12447_c0_g1	http://www.genome.jp/kegg-bin/show_pathway?ko00333/K00059%09red/K00059%09blue/K00059%09blue	TRINITY_DN18918_c1_g1	1	TRINITY_DN29552_c0_g2|TRINITY_DN12447_c0_g1	2
Thermogenesis	KEGG PATHWAY	ko04714	34	7100	370	12507	0.161872	0.161184	0.926806	TRINITY_DN21209_c0_g1|TRINITY_DN123326_c0_g1|TRINITY_DN120496_c0_g1|TRINITY_DN117552_c0_g1|TRINITY_DN120691_c0_g1|TRINITY_DN124913_c0_g1|TRINITY_DN28353_c1_g1|TRINITY_DN27343_c0_g1|TRINITY_DN35880_c0_g1|TRINITY_DN40940_c0_g1|TRINITY_DN120384_c0_g1|TRINITY_DN24804_c0_g1|TRINITY_DN8086_c0_g1|TRINITY_DN83595_c1_g1|TRINITY_DN112456_c0_g1|TRINITY_DN38088_c0_g1|TRINITY_DN6004_c0_g1|TRINITY_DN4485_c0_g1…	http://www.genome.jp/kegg-bin/show_pathway?ko04714/K00234%09red/K03935%09red/K03949%09red/K03940%09red/K00412%09red/K07198%09red/K02991%09red/K02260%09red/K00235%09red/K03878%09red/K03955%09red/K02262%09red/K02132%09red/K02133%09red/K02136%09red/K02128%09red/K02256%09red/K02137%09red/K01897%09red/K00413%09red/K11353%09red/K02136%09red/K00411%09red/K02135%09red/K01897%09red/K02126%09red/K03881%09r…	TRINITY_DN123326_c0_g1|TRINITY_DN120496_c0_g1|TRINITY_DN117552_c0_g1|TRINITY_DN120691_c0_g1|TRINITY_DN124913_c0_g1|TRINITY_DN28353_c1_g1|TRINITY_DN27343_c0_g1|TRINITY_DN35880_c0_g1|TRINITY_DN40940_c0_g1|TRINITY_DN120384_c0_g1|TRINITY_DN24804_c0_g1|TRINITY_DN8086_c0_g1|TRINITY_DN83595_c1_g1|TRINITY_DN112456_c0_g1|TRINITY_DN38088_c0_g1|TRINITY_DN6004_c0_g1|TRINITY_DN4485_c0_g1|TRINITY_DN25947_c0_g1…	31	TRINITY_DN21209_c0_g1|TRINITY_DN26390_c0_g1|TRINITY_DN1028_c0_g1	3
Vitamin B6 metabolism	KEGG PATHWAY	ko00750	3	7100	18	12507	0.293592	0.181329	0.999997	TRINITY_DN123163_c0_g1|TRINITY_DN56536_c0_g1|TRINITY_DN1987_c0_g1	http://www.genome.jp/kegg-bin/show_pathway?ko00750/K00831%09red/K05275%09red/K13248%09blue	TRINITY_DN123163_c0_g1|TRINITY_DN56536_c0_g1	2	TRINITY_DN1987_c0_g1	1
Drug metabolism - other enzymes	KEGG PATHWAY	ko00983	17	7100	174	12507	0.172105	0.191157	0.999997	TRINITY_DN32564_c0_g1|TRINITY_DN22387_c0_g1|TRINITY_DN2402_c0_g2|TRINITY_DN23414_c0_g1|TRINITY_DN2937_c0_g1|TRINITY_DN18938_c0_g1|TRINITY_DN15154_c0_g1|TRINITY_DN16799_c0_g2|TRINITY_DN802_c0_g1|TRINITY_DN13300_c0_g1|TRINITY_DN39031_c0_g2|TRINITY_DN20165_c0_g1|TRINITY_DN4220_c1_g2|TRINITY_DN26097_c0_g1|TRINITY_DN16432_c0_g1|TRINITY_DN61584_c0_g1|TRINITY_DN23488_c0_g1	http://www.genome.jp/kegg-bin/show_pathway?ko00983/K00088%09red/K00799%09red/K00799%09red/K00940%09red/K00940%09red/K00799%09red/K00799%09red/K00799%09red/K00799%09red/K00799%09red/K00799%09red/K10807%09blue/K00857%09blue/K00799%09blue/K00799%09blue/K10808%09blue/K00799%09blue	TRINITY_DN32564_c0_g1|TRINITY_DN22387_c0_g1|TRINITY_DN23414_c0_g1|TRINITY_DN2937_c0_g1|TRINITY_DN18938_c0_g1|TRINITY_DN15154_c0_g1|TRINITY_DN802_c0_g1|TRINITY_DN39031_c0_g2|TRINITY_DN26097_c0_g1|TRINITY_DN61584_c0_g1|TRINITY_DN23488_c0_g1	11	TRINITY_DN2402_c0_g2|TRINITY_DN16799_c0_g2|TRINITY_DN13300_c0_g1|TRINITY_DN20165_c0_g1|TRINITY_DN4220_c1_g2|TRINITY_DN16432_c0_g1	6
Styrene degradation	KEGG PATHWAY	ko00643	3	7100	19	12507	0.278139	0.199691	0.999997	TRINITY_DN58384_c0_g1|TRINITY_DN3257_c0_g1|TRINITY_DN34675_c0_g1	http://www.genome.jp/kegg-bin/show_pathway?ko00643/K00451%09red/K00451%09red/K01555%09red	TRINITY_DN58384_c0_g1|TRINITY_DN3257_c0_g1|TRINITY_DN34675_c0_g1	3		0
Small cell lung cancer	KEGG PATHWAY	ko05222	3	7100	19	12507	0.278139	0.199691	0.999997	TRINITY_DN40174_c0_g1|TRINITY_DN118020_c0_g1|TRINITY_DN57366_c0_g1	http://www.genome.jp/kegg-bin/show_pathway?ko05222/K08738%09red/K01110%09red/K03875%09blue	TRINITY_DN118020_c0_g1|TRINITY_DN57366_c0_g1	2	TRINITY_DN40174_c0_g1	1
Prion diseases	KEGG PATHWAY	ko05020	5	7100	40	12507	0.220194	0.208913	0.999997	TRINITY_DN29375_c0_g1|TRINITY_DN3662_c0_g1|TRINITY_DN40563_c2_g1|TRINITY_DN59510_c0_g1|TRINITY_DN9254_c0_g1	http://www.genome.jp/kegg-bin/show_pathway?ko05020/K09490%09red/K09490%09red/K04565%09red/K04565%09blue/K04565%09blue	TRINITY_DN29375_c0_g1|TRINITY_DN40563_c2_g1|TRINITY_DN59510_c0_g1	3	TRINITY_DN3662_c0_g1|TRINITY_DN9254_c0_g1	2
Phenylalanine metabolism	KEGG PATHWAY	ko00360	8	7100	73	12507	0.193046	0.210661	0.999997	TRINITY_DN15823_c0_g1|TRINITY_DN49397_c0_g1|TRINITY_DN1264_c0_g1|TRINITY_DN11863_c0_g1|TRINITY_DN11863_c0_g2|TRINITY_DN1264_c0_g2|TRINITY_DN23555_c0_g1|TRINITY_DN21615_c0_g1	http://www.genome.jp/kegg-bin/show_pathway?ko00360/K14454%09red/K14455%09red/K00500%09red/K14454%09red/K01593%09blue/K01593%09blue/K01593%09blue/K01593%09blue	TRINITY_DN15823_c0_g1|TRINITY_DN49397_c0_g1|TRINITY_DN23555_c0_g1|TRINITY_DN21615_c0_g1	4	TRINITY_DN1264_c0_g1|TRINITY_DN11863_c0_g1|TRINITY_DN11863_c0_g2|TRINITY_DN1264_c0_g2	4
Zeatin biosynthesis	KEGG PATHWAY	ko00908	6	7100	51	12507	0.207241	0.211841	0.999997	TRINITY_DN1310_c0_g2|TRINITY_DN4402_c0_g3|TRINITY_DN15927_c0_g1|TRINITY_DN10010_c0_g1|TRINITY_DN40153_c0_g1|TRINITY_DN14960_c0_g1	http://www.genome.jp/kegg-bin/show_pathway?ko00908/K13495%09red/K13496%09red/K13493%09red/K13495%09blue/K00279%09blue/K13496%09blue	TRINITY_DN4402_c0_g3|TRINITY_DN10010_c0_g1|TRINITY_DN40153_c0_g1	3	TRINITY_DN1310_c0_g2|TRINITY_DN15927_c0_g1|TRINITY_DN14960_c0_g1	3
Biosynthesis of secondary metabolites	KEGG PATHWAY	ko01110	184	7100	2290	12507	0.141539	0.215666	0.999997	TRINITY_DN4779_c0_g1|TRINITY_DN26571_c2_g1|TRINITY_DN32690_c0_g1|TRINITY_DN17711_c0_g1|TRINITY_DN392_c0_g2|TRINITY_DN1802_c0_g1|TRINITY_DN15115_c0_g1|TRINITY_DN18960_c0_g2|TRINITY_DN4203_c0_g2|TRINITY_DN4203_c0_g1|TRINITY_DN12265_c1_g1|TRINITY_DN3893_c1_g2|TRINITY_DN20976_c0_g1|TRINITY_DN16780_c1_g2|TRINITY_DN8188_c0_g1|TRINITY_DN16399_c1_g1|TRINITY_DN12577_c1_g1|TRINITY_DN40153_c0_g1|TRINITY_DN1…	http://www.genome.jp/kegg-bin/show_pathway?ko01110/K00430%09red/K01648%09red/K00688%09red/K10526%09red/K00430%09red/K00134%09red/K09842%09red/K00083%09red/K13493%09red/K01679%09red/K14454%09red/K00850%09red/K00789%09red/K01597%09red/K15747%09red/K01689%09red/K00030%09red/K09842%09red/K13065%09red/K18108%09red/K00430%09red/K00002%09red/K00026%09red/K01114%09red/K00626%09red/K00454%09red/K13496%09r…	TRINITY_DN4779_c0_g1|TRINITY_DN26571_c2_g1|TRINITY_DN17711_c0_g1|TRINITY_DN1802_c0_g1|TRINITY_DN15115_c0_g1|TRINITY_DN18960_c0_g2|TRINITY_DN20976_c0_g1|TRINITY_DN8188_c0_g1|TRINITY_DN40153_c0_g1|TRINITY_DN117545_c0_g1|TRINITY_DN15823_c0_g1|TRINITY_DN25807_c0_g2|TRINITY_DN21850_c0_g1|TRINITY_DN24451_c0_g1|TRINITY_DN36486_c1_g4|TRINITY_DN21770_c0_g1|TRINITY_DN27819_c0_g1|TRINITY_DN39581_c0_g1|TRINI…	93	TRINITY_DN32690_c0_g1|TRINITY_DN392_c0_g2|TRINITY_DN4203_c0_g2|TRINITY_DN4203_c0_g1|TRINITY_DN12265_c1_g1|TRINITY_DN3893_c1_g2|TRINITY_DN16780_c1_g2|TRINITY_DN16399_c1_g1|TRINITY_DN12577_c1_g1|TRINITY_DN49395_c0_g1|TRINITY_DN17577_c0_g3|TRINITY_DN15365_c0_g1|TRINITY_DN9196_c0_g1|TRINITY_DN21217_c0_g1|TRINITY_DN17097_c0_g1|TRINITY_DN47683_c0_g1|TRINITY_DN12495_c0_g1|TRINITY_DN19815_c1_g1|TRINITY_D…	91
Ferroptosis	KEGG PATHWAY	ko04216	5	7100	41	12507	0.214823	0.221885	0.999997	TRINITY_DN21209_c0_g1|TRINITY_DN27573_c0_g1|TRINITY_DN32794_c0_g1|TRINITY_DN11312_c1_g1|TRINITY_DN26390_c0_g1	http://www.genome.jp/kegg-bin/show_pathway?ko04216/K01897%09red/K01897%09red/K01897%09red/K01897%09blue/K01897%09blue	TRINITY_DN27573_c0_g1|TRINITY_DN32794_c0_g1|TRINITY_DN11312_c1_g1	3	TRINITY_DN21209_c0_g1|TRINITY_DN26390_c0_g1	2
Cell cycle - yeast	KEGG PATHWAY	ko04111	14	7100	145	12507	0.170081	0.23137	0.999997	TRINITY_DN125601_c0_g1|TRINITY_DN2044_c0_g2|TRINITY_DN16781_c0_g1|TRINITY_DN7645_c0_g1|TRINITY_DN117779_c0_g1|TRINITY_DN20666_c0_g1|TRINITY_DN4115_c1_g1|TRINITY_DN4527_c0_g3|TRINITY_DN17522_c0_g2|TRINITY_DN30689_c0_g1|TRINITY_DN1137_c1_g1|TRINITY_DN19379_c0_g1|TRINITY_DN11895_c0_g1|TRINITY_DN2253_c1_g2	http://www.genome.jp/kegg-bin/show_pathway?ko04111/K03094%09red/K03868%09red/K03351%09red/K04382%09red/K02209%09blue/K03363%09blue/K02210%09blue/K02540%09blue/K02540%09blue/K02542%09blue/K02209%09blue/K02212%09blue/K02541%09blue/K02540%09blue	TRINITY_DN125601_c0_g1|TRINITY_DN117779_c0_g1|TRINITY_DN4115_c1_g1|TRINITY_DN30689_c0_g1	4	TRINITY_DN2044_c0_g2|TRINITY_DN16781_c0_g1|TRINITY_DN7645_c0_g1|TRINITY_DN20666_c0_g1|TRINITY_DN4527_c0_g3|TRINITY_DN17522_c0_g2|TRINITY_DN1137_c1_g1|TRINITY_DN19379_c0_g1|TRINITY_DN11895_c0_g1|TRINITY_DN2253_c1_g2	10
p53 signaling pathway	KEGG PATHWAY	ko04115	5	7100	42	12507	0.209708	0.235092	0.999997	TRINITY_DN34871_c0_g1|TRINITY_DN4220_c1_g2|TRINITY_DN1870_c0_g1|TRINITY_DN57366_c0_g1|TRINITY_DN118020_c0_g1	http://www.genome.jp/kegg-bin/show_pathway?ko04115/K10144%09red/K01110%09red/K08738%09red/K10144%09blue/K10808%09blue	TRINITY_DN1870_c0_g1|TRINITY_DN57366_c0_g1|TRINITY_DN118020_c0_g1	3	TRINITY_DN34871_c0_g1|TRINITY_DN4220_c1_g2	2
Fatty acid elongation	KEGG PATHWAY	ko00062	5	7100	42	12507	0.209708	0.235092	0.999997	TRINITY_DN15683_c0_g1|TRINITY_DN5989_c0_g1|TRINITY_DN293_c1_g1|TRINITY_DN22044_c0_g1|TRINITY_DN21897_c0_g1	http://www.genome.jp/kegg-bin/show_pathway?ko00062/K10251%09red/K10251%09blue/K15397%09blue/K15397%09blue/K15397%09blue	TRINITY_DN15683_c0_g1	1	TRINITY_DN5989_c0_g1|TRINITY_DN293_c1_g1|TRINITY_DN22044_c0_g1|TRINITY_DN21897_c0_g1	4
Methane metabolism	KEGG PATHWAY	ko00680	15	7100	159	12507	0.166184	0.24585	0.999997	TRINITY_DN25807_c0_g2|TRINITY_DN21770_c0_g1|TRINITY_DN12477_c0_g1|TRINITY_DN6184_c0_g1|TRINITY_DN19064_c1_g1|TRINITY_DN16128_c0_g1|TRINITY_DN10403_c0_g1|TRINITY_DN12155_c1_g1|TRINITY_DN21217_c0_g1|TRINITY_DN5450_c0_g1|TRINITY_DN7253_c0_g2|TRINITY_DN123163_c0_g1|TRINITY_DN82463_c0_g1|TRINITY_DN21034_c0_g1|TRINITY_DN21596_c0_g1	http://www.genome.jp/kegg-bin/show_pathway?ko00680/K00850%09red/K01689%09red/K15634%09red/K00850%09red/K01895%09red/K00600%09red/K00831%09red/K01834%09red/K01623%09red/K00058%09blue/K01834%09blue/K01689%09blue/K01689%09blue/K00121%09blue/K01834%09blue	TRINITY_DN25807_c0_g2|TRINITY_DN21770_c0_g1|TRINITY_DN19064_c1_g1|TRINITY_DN16128_c0_g1|TRINITY_DN12155_c1_g1|TRINITY_DN7253_c0_g2|TRINITY_DN123163_c0_g1|TRINITY_DN82463_c0_g1|TRINITY_DN21034_c0_g1	9	TRINITY_DN12477_c0_g1|TRINITY_DN6184_c0_g1|TRINITY_DN10403_c0_g1|TRINITY_DN21217_c0_g1|TRINITY_DN5450_c0_g1|TRINITY_DN21596_c0_g1	6
Selenocompound metabolism	KEGG PATHWAY	ko00450	6	7100	55	12507	0.192169	0.258984	0.999997	TRINITY_DN20179_c0_g2|TRINITY_DN10487_c2_g2|TRINITY_DN31701_c0_g1|TRINITY_DN22127_c0_g1|TRINITY_DN18993_c0_g1|TRINITY_DN682_c0_g2	http://www.genome.jp/kegg-bin/show_pathway?ko00450/K01008%09red/K01761%09red/K01874%09red/K01758%09red/K01874%09red/K08247%09blue	TRINITY_DN20179_c0_g2|TRINITY_DN10487_c2_g2|TRINITY_DN31701_c0_g1|TRINITY_DN18993_c0_g1|TRINITY_DN682_c0_g2	5	TRINITY_DN22127_c0_g1	1
Thyroid hormone synthesis	KEGG PATHWAY	ko04918	6	7100	55	12507	0.192169	0.258984	0.999997	TRINITY_DN30203_c0_g1|TRINITY_DN74776_c0_g1|TRINITY_DN30203_c0_g2|TRINITY_DN29375_c0_g1|TRINITY_DN15948_c0_g1|TRINITY_DN40563_c2_g1	http://www.genome.jp/kegg-bin/show_pathway?ko04918/K09487%09red/K00432%09red/K09487%09red/K09490%09red/K00432%09red/K09490%09red	TRINITY_DN30203_c0_g1|TRINITY_DN74776_c0_g1|TRINITY_DN30203_c0_g2|TRINITY_DN29375_c0_g1|TRINITY_DN15948_c0_g1|TRINITY_DN40563_c2_g1	6		0
Lysine degradation	KEGG PATHWAY	ko00310	10	7100	103	12507	0.171024	0.274204	0.999997	TRINITY_DN23290_c0_g1|TRINITY_DN9324_c0_g1|TRINITY_DN26643_c0_g1|TRINITY_DN13079_c0_g1|TRINITY_DN39878_c0_g1|TRINITY_DN15948_c3_g1|TRINITY_DN20962_c0_g2|TRINITY_DN48_c2_g1|TRINITY_DN18551_c0_g1|TRINITY_DN20293_c0_g1	http://www.genome.jp/kegg-bin/show_pathway?ko00310/K00382%09red/K00825%09red/K00382%09red/K00626%09red/K14157%09red/K00128%09red/K11423%09blue/K11420%09blue/K00128%09blue/K00658%09blue	TRINITY_DN23290_c0_g1|TRINITY_DN26643_c0_g1|TRINITY_DN39878_c0_g1|TRINITY_DN15948_c3_g1|TRINITY_DN48_c2_g1|TRINITY_DN20293_c0_g1	6	TRINITY_DN9324_c0_g1|TRINITY_DN13079_c0_g1|TRINITY_DN20962_c0_g2|TRINITY_DN18551_c0_g1	4
Retinol metabolism	KEGG PATHWAY	ko00830	3	7100	23	12507	0.229767	0.276554	0.999997	TRINITY_DN28056_c0_g1|TRINITY_DN5450_c0_g1|TRINITY_DN12577_c1_g1	http://www.genome.jp/kegg-bin/show_pathway?ko00830/K11147%09blue/K00121%09blue/K00001%09blue		0	TRINITY_DN28056_c0_g1|TRINITY_DN5450_c0_g1|TRINITY_DN12577_c1_g1	3
Phosphonate and phosphinate metabolism	KEGG PATHWAY	ko00440	2	7100	13	12507	0.271008	0.286162	0.999997	TRINITY_DN25061_c0_g1|TRINITY_DN27812_c0_g1	http://www.genome.jp/kegg-bin/show_pathway?ko00440/K00968%09red/K00967%09red	TRINITY_DN25061_c0_g1|TRINITY_DN27812_c0_g1	2		0
Naphthalene degradation	KEGG PATHWAY	ko00626	2	7100	13	12507	0.271008	0.286162	0.999997	TRINITY_DN12577_c1_g1|TRINITY_DN5450_c0_g1	http://www.genome.jp/kegg-bin/show_pathway?ko00626/K00001%09blue/K00121%09blue		0	TRINITY_DN12577_c1_g1|TRINITY_DN5450_c0_g1	2
Steroid hormone biosynthesis	KEGG PATHWAY	ko00140	2	7100	13	12507	0.271008	0.286162	0.999997	TRINITY_DN15683_c0_g1|TRINITY_DN5989_c0_g1	http://www.genome.jp/kegg-bin/show_pathway?ko00140/K10251%09red/K10251%09blue	TRINITY_DN15683_c0_g1	1	TRINITY_DN5989_c0_g1	1
Meiosis - yeast	KEGG PATHWAY	ko04113	12	7100	129	12507	0.163865	0.291705	0.999997	TRINITY_DN2044_c0_g2|TRINITY_DN16781_c0_g1|TRINITY_DN7645_c0_g1|TRINITY_DN20666_c0_g1|TRINITY_DN4115_c1_g1|TRINITY_DN4527_c0_g3|TRINITY_DN17522_c0_g2|TRINITY_DN30689_c0_g1|TRINITY_DN1137_c1_g1|TRINITY_DN19379_c0_g1|TRINITY_DN11895_c0_g1|TRINITY_DN2253_c1_g2	http://www.genome.jp/kegg-bin/show_pathway?ko04113/K03351%09red/K04382%09red/K02209%09blue/K03363%09blue/K02210%09blue/K02540%09blue/K02540%09blue/K02542%09blue/K02209%09blue/K02212%09blue/K02541%09blue/K02540%09blue	TRINITY_DN4115_c1_g1|TRINITY_DN30689_c0_g1	2	TRINITY_DN2044_c0_g2|TRINITY_DN16781_c0_g1|TRINITY_DN7645_c0_g1|TRINITY_DN20666_c0_g1|TRINITY_DN4527_c0_g3|TRINITY_DN17522_c0_g2|TRINITY_DN1137_c1_g1|TRINITY_DN19379_c0_g1|TRINITY_DN11895_c0_g1|TRINITY_DN2253_c1_g2	10
Central carbon metabolism in cancer	KEGG PATHWAY	ko05230	9	7100	93	12507	0.170473	0.291949	0.999997	TRINITY_DN25807_c0_g2|TRINITY_DN6184_c0_g1|TRINITY_DN16128_c0_g1|TRINITY_DN24529_c0_g1|TRINITY_DN57366_c0_g1|TRINITY_DN82463_c0_g1|TRINITY_DN16384_c0_g1|TRINITY_DN120842_c0_g1|TRINITY_DN21596_c0_g1	http://www.genome.jp/kegg-bin/show_pathway?ko05230/K00850%09red/K00850%09red/K00873%09red/K01110%09red/K01834%09red/K00873%09red/K00844%09red/K01834%09blue/K01834%09blue	TRINITY_DN25807_c0_g2|TRINITY_DN16128_c0_g1|TRINITY_DN24529_c0_g1|TRINITY_DN57366_c0_g1|TRINITY_DN82463_c0_g1|TRINITY_DN16384_c0_g1|TRINITY_DN120842_c0_g1	7	TRINITY_DN6184_c0_g1|TRINITY_DN21596_c0_g1	2
Measles	KEGG PATHWAY	ko05162	14	7100	154	12507	0.160141	0.297228	0.999997	TRINITY_DN34871_c0_g1|TRINITY_DN123701_c0_g1|TRINITY_DN37130_c0_g1|TRINITY_DN62133_c0_g1|TRINITY_DN2133_c0_g2|TRINITY_DN120591_c0_g1|TRINITY_DN118020_c0_g1|TRINITY_DN41511_c0_g1|TRINITY_DN12921_c0_g2|TRINITY_DN62032_c0_g1|TRINITY_DN12921_c0_g1|TRINITY_DN6348_c0_g1|TRINITY_DN12746_c0_g1|TRINITY_DN1870_c0_g1	http://www.genome.jp/kegg-bin/show_pathway?ko05162/K03247%09red/K03283%09red/K03283%09red/K08738%09red/K03097%09red/K03283%09red/K03115%09red/K03283%09red/K03283%09red/K03283%09red/K10144%09red/K10144%09blue/K03283%09blue/K03283%09blue	TRINITY_DN123701_c0_g1|TRINITY_DN62133_c0_g1|TRINITY_DN120591_c0_g1|TRINITY_DN118020_c0_g1|TRINITY_DN41511_c0_g1|TRINITY_DN12921_c0_g2|TRINITY_DN62032_c0_g1|TRINITY_DN12921_c0_g1|TRINITY_DN6348_c0_g1|TRINITY_DN12746_c0_g1|TRINITY_DN1870_c0_g1	11	TRINITY_DN34871_c0_g1|TRINITY_DN37130_c0_g1|TRINITY_DN2133_c0_g2	3
Flavonoid biosynthesis	KEGG PATHWAY	ko00941	9	7100	94	12507	0.168659	0.301762	0.999997	TRINITY_DN36467_c0_g1|TRINITY_DN59124_c0_g1|TRINITY_DN34341_c0_g2|TRINITY_DN68066_c0_g2|TRINITY_DN22881_c0_g3|TRINITY_DN18334_c0_g1|TRINITY_DN15365_c0_g1|TRINITY_DN303_c0_g1|TRINITY_DN5874_c0_g1	http://www.genome.jp/kegg-bin/show_pathway?ko00941/K09754%09red/K13065%09red/K13065%09red/K13065%09red/K00588%09blue/K13065%09blue/K13065%09blue/K13065%09blue/K00487%09blue	TRINITY_DN68066_c0_g2|TRINITY_DN22881_c0_g3|TRINITY_DN303_c0_g1|TRINITY_DN5874_c0_g1	4	TRINITY_DN36467_c0_g1|TRINITY_DN59124_c0_g1|TRINITY_DN34341_c0_g2|TRINITY_DN18334_c0_g1|TRINITY_DN15365_c0_g1	5
Cutin, suberine and wax biosynthesis	KEGG PATHWAY	ko00073	5	7100	47	12507	0.187399	0.303853	0.999997	TRINITY_DN16405_c0_g1|TRINITY_DN5718_c0_g1|TRINITY_DN16031_c0_g1|TRINITY_DN25548_c0_g1|TRINITY_DN29684_c0_g1	http://www.genome.jp/kegg-bin/show_pathway?ko00073/K15402%09red/K15398%09blue/K15401%09blue/K15403%09blue/K15404%09blue	TRINITY_DN16405_c0_g1	1	TRINITY_DN5718_c0_g1|TRINITY_DN16031_c0_g1|TRINITY_DN25548_c0_g1|TRINITY_DN29684_c0_g1	4
alpha-Linolenic acid metabolism	KEGG PATHWAY	ko00592	7	7100	71	12507	0.173674	0.310862	0.999997	TRINITY_DN2325_c0_g2|TRINITY_DN1110_c0_g2|TRINITY_DN1802_c0_g1|TRINITY_DN48869_c0_g1|TRINITY_DN33802_c0_g1|TRINITY_DN11911_c0_g2|TRINITY_DN24253_c0_g1	http://www.genome.jp/kegg-bin/show_pathway?ko00592/K01723%09red/K10525%09red/K10526%09red/K10526%09red/K10527%09red/K00454%09red/K10527%09blue	TRINITY_DN2325_c0_g2|TRINITY_DN1110_c0_g2|TRINITY_DN1802_c0_g1|TRINITY_DN48869_c0_g1|TRINITY_DN33802_c0_g1|TRINITY_DN24253_c0_g1	6	TRINITY_DN11911_c0_g2	1
SNARE interactions in vesicular transport	KEGG PATHWAY	ko04130	5	7100	48	12507	0.183495	0.317991	0.999997	TRINITY_DN14675_c0_g1|TRINITY_DN14096_c0_g1|TRINITY_DN24865_c0_g1|TRINITY_DN50880_c1_g1|TRINITY_DN8883_c0_g1	http://www.genome.jp/kegg-bin/show_pathway?ko04130/K08486%09red/K08506%09red/K08497%09blue/K08486%09blue/K08517%09blue	TRINITY_DN24865_c0_g1|TRINITY_DN8883_c0_g1	2	TRINITY_DN14675_c0_g1|TRINITY_DN14096_c0_g1|TRINITY_DN50880_c1_g1	3
Glycerolipid metabolism	KEGG PATHWAY	ko00561	15	7100	171	12507	0.154522	0.332816	0.999997	TRINITY_DN26440_c0_g1|TRINITY_DN125884_c0_g1|TRINITY_DN16780_c1_g2|TRINITY_DN42585_c0_g1|TRINITY_DN10019_c0_g1|TRINITY_DN36504_c0_g1|TRINITY_DN45046_c0_g1|TRINITY_DN35200_c0_g1|TRINITY_DN2833_c0_g1|TRINITY_DN20962_c0_g2|TRINITY_DN1707_c1_g1|TRINITY_DN875_c0_g1|TRINITY_DN975_c0_g1|TRINITY_DN68691_c0_g1|TRINITY_DN20293_c0_g1	http://www.genome.jp/kegg-bin/show_pathway?ko00561/K00630%09red/K00002%09red/K06119%09red/K00002%09red/K07407%09red/K00002%09red/K00002%09red/K00128%09red/K18693%09blue/K00002%09blue/K13508%09blue/K07407%09blue/K00128%09blue/K03715%09blue/K06119%09blue	TRINITY_DN26440_c0_g1|TRINITY_DN42585_c0_g1|TRINITY_DN36504_c0_g1|TRINITY_DN45046_c0_g1|TRINITY_DN35200_c0_g1|TRINITY_DN1707_c1_g1|TRINITY_DN68691_c0_g1|TRINITY_DN20293_c0_g1	8	TRINITY_DN125884_c0_g1|TRINITY_DN16780_c1_g2|TRINITY_DN10019_c0_g1|TRINITY_DN2833_c0_g1|TRINITY_DN20962_c0_g2|TRINITY_DN875_c0_g1|TRINITY_DN975_c0_g1	7
Transcriptional misregulation in cancer	KEGG PATHWAY	ko05202	3	7100	26	12507	0.203256	0.335902	0.999997	TRINITY_DN19099_c2_g1|TRINITY_DN47536_c0_g2|TRINITY_DN9024_c0_g2	http://www.genome.jp/kegg-bin/show_pathway?ko05202/K12823%09red/K14651%09red/K12823%09red	TRINITY_DN19099_c2_g1|TRINITY_DN47536_c0_g2|TRINITY_DN9024_c0_g2	3		0
Amphetamine addiction	KEGG PATHWAY	ko05031	7	7100	74	12507	0.166633	0.345685	0.999997	TRINITY_DN30923_c0_g1|TRINITY_DN1264_c0_g1|TRINITY_DN11863_c0_g1|TRINITY_DN11863_c0_g2|TRINITY_DN1264_c0_g2|TRINITY_DN121788_c0_g1|TRINITY_DN36487_c0_g1	http://www.genome.jp/kegg-bin/show_pathway?ko05031/K02183%09red/K02183%09red/K02183%09red/K01593%09blue/K01593%09blue/K01593%09blue/K01593%09blue	TRINITY_DN30923_c0_g1|TRINITY_DN121788_c0_g1|TRINITY_DN36487_c0_g1	3	TRINITY_DN1264_c0_g1|TRINITY_DN11863_c0_g1|TRINITY_DN11863_c0_g2|TRINITY_DN1264_c0_g2	4
Glycine, serine and threonine metabolism	KEGG PATHWAY	ko00260	11	7100	124	12507	0.156266	0.354651	0.999997	TRINITY_DN23290_c0_g1|TRINITY_DN12477_c0_g1|TRINITY_DN6184_c0_g1|TRINITY_DN19064_c1_g1|TRINITY_DN39878_c0_g1|TRINITY_DN82463_c0_g1|TRINITY_DN28902_c0_g1|TRINITY_DN18993_c0_g1|TRINITY_DN7253_c0_g2|TRINITY_DN123163_c0_g1|TRINITY_DN21596_c0_g1	http://www.genome.jp/kegg-bin/show_pathway?ko00260/K00382%09red/K15634%09red/K00382%09red/K01834%09red/K01696%09red/K01758%09red/K00600%09red/K00831%09red/K00058%09blue/K01834%09blue/K01834%09blue	TRINITY_DN23290_c0_g1|TRINITY_DN19064_c1_g1|TRINITY_DN39878_c0_g1|TRINITY_DN82463_c0_g1|TRINITY_DN28902_c0_g1|TRINITY_DN18993_c0_g1|TRINITY_DN7253_c0_g2|TRINITY_DN123163_c0_g1	8	TRINITY_DN12477_c0_g1|TRINITY_DN6184_c0_g1|TRINITY_DN21596_c0_g1	3
Human cytomegalovirus infection	KEGG PATHWAY	ko05163	11	7100	124	12507	0.156266	0.354651	0.999997	TRINITY_DN64554_c0_g1|TRINITY_DN30923_c0_g1|TRINITY_DN33760_c0_g1|TRINITY_DN118020_c0_g1|TRINITY_DN22216_c0_g1|TRINITY_DN16263_c0_g1|TRINITY_DN121788_c0_g1|TRINITY_DN13490_c0_g1|TRINITY_DN36487_c0_g1|TRINITY_DN31084_c0_g1|TRINITY_DN9904_c0_g1	http://www.genome.jp/kegg-bin/show_pathway?ko05163/K02183%09red/K08057%09red/K08738%09red/K08057%09red/K02183%09red/K02183%09red/K04392%09red/K04392%09blue/K08057%09blue/K04392%09blue/K04392%09blue	TRINITY_DN30923_c0_g1|TRINITY_DN33760_c0_g1|TRINITY_DN118020_c0_g1|TRINITY_DN22216_c0_g1|TRINITY_DN121788_c0_g1|TRINITY_DN36487_c0_g1|TRINITY_DN31084_c0_g1	7	TRINITY_DN64554_c0_g1|TRINITY_DN16263_c0_g1|TRINITY_DN13490_c0_g1|TRINITY_DN9904_c0_g1	4
Amyotrophic lateral sclerosis (ALS)	KEGG PATHWAY	ko05014	8	7100	87	12507	0.161982	0.354756	0.999997	TRINITY_DN64554_c0_g1|TRINITY_DN59510_c0_g1|TRINITY_DN118020_c0_g1|TRINITY_DN9904_c0_g1|TRINITY_DN3662_c0_g1|TRINITY_DN9254_c0_g1|TRINITY_DN31084_c0_g1|TRINITY_DN13490_c0_g1	http://www.genome.jp/kegg-bin/show_pathway?ko05014/K04565%09red/K08738%09red/K04392%09red/K04392%09blue/K04392%09blue/K04565%09blue/K04565%09blue/K04392%09blue	TRINITY_DN59510_c0_g1|TRINITY_DN118020_c0_g1|TRINITY_DN31084_c0_g1	3	TRINITY_DN64554_c0_g1|TRINITY_DN9904_c0_g1|TRINITY_DN3662_c0_g1|TRINITY_DN9254_c0_g1|TRINITY_DN13490_c0_g1	5
Fat digestion and absorption	KEGG PATHWAY	ko04975	1	7100	5	12507	0.35231	0.355258	0.999997	TRINITY_DN49397_c0_g1	http://www.genome.jp/kegg-bin/show_pathway?ko04975/K14455%09red	TRINITY_DN49397_c0_g1	1		0
Colorectal cancer	KEGG PATHWAY	ko05210	7	7100	75	12507	0.164411	0.357399	0.999997	TRINITY_DN28698_c0_g1|TRINITY_DN64554_c0_g1|TRINITY_DN10906_c1_g1|TRINITY_DN13490_c0_g1|TRINITY_DN9904_c0_g1|TRINITY_DN31084_c0_g1|TRINITY_DN118020_c0_g1	http://www.genome.jp/kegg-bin/show_pathway?ko05210/K08737%09red/K08734%09red/K04392%09red/K08738%09red/K04392%09blue/K04392%09blue/K04392%09blue	TRINITY_DN28698_c0_g1|TRINITY_DN10906_c1_g1|TRINITY_DN31084_c0_g1|TRINITY_DN118020_c0_g1	4	TRINITY_DN64554_c0_g1|TRINITY_DN13490_c0_g1|TRINITY_DN9904_c0_g1	3
Viral myocarditis	KEGG PATHWAY	ko05416	6	7100	63	12507	0.167767	0.359546	0.999997	TRINITY_DN64554_c0_g1|TRINITY_DN24040_c0_g1|TRINITY_DN13490_c0_g1|TRINITY_DN9904_c0_g1|TRINITY_DN31084_c0_g1|TRINITY_DN118020_c0_g1	http://www.genome.jp/kegg-bin/show_pathway?ko05416/K03260%09red/K04392%09red/K08738%09red/K04392%09blue/K04392%09blue/K04392%09blue	TRINITY_DN24040_c0_g1|TRINITY_DN31084_c0_g1|TRINITY_DN118020_c0_g1	3	TRINITY_DN64554_c0_g1|TRINITY_DN13490_c0_g1|TRINITY_DN9904_c0_g1	3
Pancreatic cancer	KEGG PATHWAY	ko05212	6	7100	63	12507	0.167767	0.359546	0.999997	TRINITY_DN11655_c0_g1|TRINITY_DN64554_c0_g1|TRINITY_DN13490_c0_g1|TRINITY_DN31084_c0_g1|TRINITY_DN8079_c0_g1|TRINITY_DN9904_c0_g1	http://www.genome.jp/kegg-bin/show_pathway?ko05212/K04392%09red/K08775%09blue/K04392%09blue/K04392%09blue/K04482%09blue/K04392%09blue	TRINITY_DN31084_c0_g1	1	TRINITY_DN11655_c0_g1|TRINITY_DN64554_c0_g1|TRINITY_DN13490_c0_g1|TRINITY_DN8079_c0_g1|TRINITY_DN9904_c0_g1	5
Insulin resistance	KEGG PATHWAY	ko04931	10	7100	113	12507	0.155889	0.367924	0.999997	TRINITY_DN11335_c1_g1|TRINITY_DN12797_c0_g2|TRINITY_DN1344_c0_g2|TRINITY_DN17711_c0_g1|TRINITY_DN29403_c0_g1|TRINITY_DN37827_c0_g1|TRINITY_DN57366_c0_g1|TRINITY_DN22969_c0_g1|TRINITY_DN1263_c0_g2|TRINITY_DN28353_c1_g1	http://www.genome.jp/kegg-bin/show_pathway?ko04931/K14497%09red/K14497%09red/K14497%09red/K00688%09red/K00820%09red/K14497%09red/K01110%09red/K00688%09red/K14497%09red/K07198%09red	TRINITY_DN11335_c1_g1|TRINITY_DN12797_c0_g2|TRINITY_DN1344_c0_g2|TRINITY_DN17711_c0_g1|TRINITY_DN29403_c0_g1|TRINITY_DN37827_c0_g1|TRINITY_DN57366_c0_g1|TRINITY_DN22969_c0_g1|TRINITY_DN1263_c0_g2|TRINITY_DN28353_c1_g1	10		0
Fatty acid degradation	KEGG PATHWAY	ko00071	13	7100	151	12507	0.151657	0.372313	0.999997	TRINITY_DN32794_c0_g1|TRINITY_DN27573_c0_g1|TRINITY_DN21209_c0_g1|TRINITY_DN20293_c0_g1|TRINITY_DN16031_c0_g1|TRINITY_DN5450_c0_g1|TRINITY_DN15948_c3_g1|TRINITY_DN11312_c1_g1|TRINITY_DN20962_c0_g2|TRINITY_DN12577_c1_g1|TRINITY_DN33802_c0_g1|TRINITY_DN11911_c0_g2|TRINITY_DN26390_c0_g1	http://www.genome.jp/kegg-bin/show_pathway?ko00071/K01897%09red/K01897%09red/K00128%09red/K00626%09red/K01897%09red/K10527%09red/K01897%09blue/K15401%09blue/K00121%09blue/K00128%09blue/K00001%09blue/K10527%09blue/K01897%09blue	TRINITY_DN32794_c0_g1|TRINITY_DN27573_c0_g1|TRINITY_DN20293_c0_g1|TRINITY_DN15948_c3_g1|TRINITY_DN11312_c1_g1|TRINITY_DN33802_c0_g1	6	TRINITY_DN21209_c0_g1|TRINITY_DN16031_c0_g1|TRINITY_DN5450_c0_g1|TRINITY_DN20962_c0_g2|TRINITY_DN12577_c1_g1|TRINITY_DN11911_c0_g2|TRINITY_DN26390_c0_g1	7
Nicotinate and nicotinamide metabolism	KEGG PATHWAY	ko00760	4	7100	40	12507	0.176155	0.37664	0.999997	TRINITY_DN16936_c0_g2|TRINITY_DN10829_c0_g1|TRINITY_DN33219_c0_g1|TRINITY_DN103729_c0_g1	http://www.genome.jp/kegg-bin/show_pathway?ko00760/K06210%09red/K03787%09red/K01081%09red/K03517%09blue	TRINITY_DN10829_c0_g1|TRINITY_DN33219_c0_g1|TRINITY_DN103729_c0_g1	3	TRINITY_DN16936_c0_g2	1
Biotin metabolism	KEGG PATHWAY	ko00780	4	7100	40	12507	0.176155	0.37664	0.999997	TRINITY_DN21228_c0_g2|TRINITY_DN18918_c1_g1|TRINITY_DN29552_c0_g2|TRINITY_DN12447_c0_g1	http://www.genome.jp/kegg-bin/show_pathway?ko00780/K02372%09red/K00059%09red/K00059%09blue/K00059%09blue	TRINITY_DN21228_c0_g2|TRINITY_DN18918_c1_g1	2	TRINITY_DN29552_c0_g2|TRINITY_DN12447_c0_g1	2
Herpes simplex virus 1 infection	KEGG PATHWAY	ko05168	10	7100	115	12507	0.153178	0.387208	0.999997	TRINITY_DN19468_c0_g1|TRINITY_DN33760_c0_g1|TRINITY_DN22216_c0_g1|TRINITY_DN16263_c0_g1|TRINITY_DN22117_c0_g1|TRINITY_DN41507_c0_g1|TRINITY_DN118020_c0_g1|TRINITY_DN41086_c0_g1|TRINITY_DN35261_c0_g1|TRINITY_DN31155_c0_g1	http://www.genome.jp/kegg-bin/show_pathway?ko05168/K12893%09red/K08057%09red/K08057%09red/K12891%09red/K12896%09red/K08738%09red/K12896%09red/K12881%09red/K12890%09red/K08057%09blue	TRINITY_DN19468_c0_g1|TRINITY_DN33760_c0_g1|TRINITY_DN22216_c0_g1|TRINITY_DN22117_c0_g1|TRINITY_DN41507_c0_g1|TRINITY_DN118020_c0_g1|TRINITY_DN41086_c0_g1|TRINITY_DN35261_c0_g1|TRINITY_DN31155_c0_g1	9	TRINITY_DN16263_c0_g1	1
Monoterpenoid biosynthesis	KEGG PATHWAY	ko00902	3	7100	29	12507	0.182229	0.394988	0.999997	TRINITY_DN22976_c0_g1|TRINITY_DN19815_c1_g1|TRINITY_DN14260_c0_g1	http://www.genome.jp/kegg-bin/show_pathway?ko00902/K18108%09red/K18108%09red/K15095%09blue	TRINITY_DN22976_c0_g1|TRINITY_DN14260_c0_g1	2	TRINITY_DN19815_c1_g1	1
Adherens junction	KEGG PATHWAY	ko04520	7	7100	80	12507	0.154136	0.416271	0.999997	TRINITY_DN64554_c0_g1|TRINITY_DN26300_c0_g1|TRINITY_DN41511_c0_g1|TRINITY_DN13490_c0_g1|TRINITY_DN31084_c0_g1|TRINITY_DN62032_c0_g1|TRINITY_DN9904_c0_g1	http://www.genome.jp/kegg-bin/show_pathway?ko04520/K05747%09red/K03097%09red/K04392%09red/K03115%09red/K04392%09blue/K04392%09blue/K04392%09blue	TRINITY_DN26300_c0_g1|TRINITY_DN41511_c0_g1|TRINITY_DN31084_c0_g1|TRINITY_DN62032_c0_g1	4	TRINITY_DN64554_c0_g1|TRINITY_DN13490_c0_g1|TRINITY_DN9904_c0_g1	3
Thyroid cancer	KEGG PATHWAY	ko05216	2	7100	18	12507	0.195728	0.41702	0.999997	TRINITY_DN5531_c0_g3|TRINITY_DN11087_c0_g1	http://www.genome.jp/kegg-bin/show_pathway?ko05216/K09291%09red/K09291%09red	TRINITY_DN5531_c0_g3|TRINITY_DN11087_c0_g1	2		0
Retrograde endocannabinoid signaling	KEGG PATHWAY	ko04723	9	7100	107	12507	0.148168	0.433653	0.999997	TRINITY_DN120384_c0_g1|TRINITY_DN24804_c0_g1|TRINITY_DN32187_c0_g1|TRINITY_DN120496_c0_g1|TRINITY_DN120691_c0_g1|TRINITY_DN119434_c0_g1|TRINITY_DN117552_c0_g1|TRINITY_DN120484_c0_g1|TRINITY_DN118139_c0_g1	http://www.genome.jp/kegg-bin/show_pathway?ko04723/K03878%09red/K03955%09red/K03881%09red/K03935%09red/K03940%09red/K03953%09red/K03949%09red/K03942%09red/K11353%09red	TRINITY_DN120384_c0_g1|TRINITY_DN24804_c0_g1|TRINITY_DN32187_c0_g1|TRINITY_DN120496_c0_g1|TRINITY_DN120691_c0_g1|TRINITY_DN119434_c0_g1|TRINITY_DN117552_c0_g1|TRINITY_DN120484_c0_g1|TRINITY_DN118139_c0_g1	9		0
Epithelial cell signaling in Helicobacter pylori infection	KEGG PATHWAY	ko05120	12	7100	146	12507	0.144785	0.43845	0.999997	TRINITY_DN13490_c0_g1|TRINITY_DN64554_c0_g1|TRINITY_DN44240_c0_g1|TRINITY_DN45720_c0_g2|TRINITY_DN23226_c1_g1|TRINITY_DN50073_c0_g1|TRINITY_DN120351_c0_g1|TRINITY_DN49256_c0_g1|TRINITY_DN9904_c0_g1|TRINITY_DN42626_c0_g1|TRINITY_DN31084_c0_g1|TRINITY_DN51981_c0_g2	http://www.genome.jp/kegg-bin/show_pathway?ko05120/K02154%09red/K02154%09red/K02155%09red/K03661%09red/K02147%09red/K02150%09red/K02144%09red/K04392%09red/K02145%09red/K04392%09blue/K04392%09blue/K04392%09blue	TRINITY_DN44240_c0_g1|TRINITY_DN45720_c0_g2|TRINITY_DN23226_c1_g1|TRINITY_DN50073_c0_g1|TRINITY_DN120351_c0_g1|TRINITY_DN49256_c0_g1|TRINITY_DN42626_c0_g1|TRINITY_DN31084_c0_g1|TRINITY_DN51981_c0_g2	9	TRINITY_DN13490_c0_g1|TRINITY_DN64554_c0_g1|TRINITY_DN9904_c0_g1	3
Platelet activation	KEGG PATHWAY	ko04611	4	7100	44	12507	0.160141	0.441596	0.999997	TRINITY_DN31108_c0_g2|TRINITY_DN29297_c0_g2|TRINITY_DN29297_c0_g4|TRINITY_DN36486_c1_g2	http://www.genome.jp/kegg-bin/show_pathway?ko04611/K01832%09red/K01832%09red/K01832%09red/K01832%09red	TRINITY_DN31108_c0_g2|TRINITY_DN29297_c0_g2|TRINITY_DN29297_c0_g4|TRINITY_DN36486_c1_g2	4		0
Apoptosis - multiple species	KEGG PATHWAY	ko04215	1	7100	7	12507	0.25165	0.443034	0.999997	TRINITY_DN118020_c0_g1	http://www.genome.jp/kegg-bin/show_pathway?ko04215/K08738%09red	TRINITY_DN118020_c0_g1	1		0
Cholesterol metabolism	KEGG PATHWAY	ko04979	1	7100	7	12507	0.25165	0.443034	0.999997	TRINITY_DN19164_c0_g1	http://www.genome.jp/kegg-bin/show_pathway?ko04979/K01052%09blue		0	TRINITY_DN19164_c0_g1	1
Biofilm formation - Vibrio cholerae	KEGG PATHWAY	ko05111	1	7100	7	12507	0.25165	0.443034	0.999997	TRINITY_DN42800_c0_g1	http://www.genome.jp/kegg-bin/show_pathway?ko05111/K00640%09blue		0	TRINITY_DN42800_c0_g1	1
Axon regeneration	KEGG PATHWAY	ko04361	10	7100	121	12507	0.145583	0.445262	0.999997	TRINITY_DN64554_c0_g1|TRINITY_DN57366_c0_g1|TRINITY_DN1264_c0_g1|TRINITY_DN11863_c0_g1|TRINITY_DN11863_c0_g2|TRINITY_DN1264_c0_g2|TRINITY_DN9904_c0_g1|TRINITY_DN31084_c0_g1|TRINITY_DN28353_c1_g1|TRINITY_DN13490_c0_g1	http://www.genome.jp/kegg-bin/show_pathway?ko04361/K01110%09red/K04392%09red/K07198%09red/K04392%09blue/K01593%09blue/K01593%09blue/K01593%09blue/K01593%09blue/K04392%09blue/K04392%09blue	TRINITY_DN57366_c0_g1|TRINITY_DN31084_c0_g1|TRINITY_DN28353_c1_g1	3	TRINITY_DN64554_c0_g1|TRINITY_DN1264_c0_g1|TRINITY_DN11863_c0_g1|TRINITY_DN11863_c0_g2|TRINITY_DN1264_c0_g2|TRINITY_DN9904_c0_g1|TRINITY_DN13490_c0_g1	7
Renal cell carcinoma	KEGG PATHWAY	ko05211	6	7100	70	12507	0.15099	0.44934	0.999997	TRINITY_DN117545_c0_g1|TRINITY_DN64554_c0_g1|TRINITY_DN117779_c0_g1|TRINITY_DN9904_c0_g1|TRINITY_DN31084_c0_g1|TRINITY_DN13490_c0_g1	http://www.genome.jp/kegg-bin/show_pathway?ko05211/K01679%09red/K03868%09red/K04392%09red/K04392%09blue/K04392%09blue/K04392%09blue	TRINITY_DN117545_c0_g1|TRINITY_DN117779_c0_g1|TRINITY_DN31084_c0_g1	3	TRINITY_DN64554_c0_g1|TRINITY_DN9904_c0_g1|TRINITY_DN13490_c0_g1	3
Fluid shear stress and atherosclerosis	KEGG PATHWAY	ko05418	23	7100	290	12507	0.139709	0.450152	0.999997	TRINITY_DN15154_c0_g1|TRINITY_DN13490_c0_g1|TRINITY_DN13300_c0_g1|TRINITY_DN39031_c0_g2|TRINITY_DN16432_c0_g1|TRINITY_DN28353_c1_g1|TRINITY_DN19592_c0_g3|TRINITY_DN802_c0_g1|TRINITY_DN30203_c0_g1|TRINITY_DN30203_c0_g2|TRINITY_DN31084_c0_g1|TRINITY_DN61584_c0_g1|TRINITY_DN22387_c0_g1|TRINITY_DN23414_c0_g1|TRINITY_DN26097_c0_g1|TRINITY_DN36487_c0_g1|TRINITY_DN9904_c0_g1|TRINITY_DN20165_c0_g1|TRINIT…	http://www.genome.jp/kegg-bin/show_pathway?ko05418/K00799%09red/K00799%09red/K07198%09red/K04079%09red/K00799%09red/K09487%09red/K09487%09red/K04392%09red/K00799%09red/K00799%09red/K00799%09red/K00799%09red/K02183%09red/K04079%09red/K00799%09red/K02183%09red/K02183%09red/K04392%09blue/K00799%09blue/K00799%09blue/K04392%09blue/K00799%09blue/K04392%09blue	TRINITY_DN15154_c0_g1|TRINITY_DN39031_c0_g2|TRINITY_DN28353_c1_g1|TRINITY_DN19592_c0_g3|TRINITY_DN802_c0_g1|TRINITY_DN30203_c0_g1|TRINITY_DN30203_c0_g2|TRINITY_DN31084_c0_g1|TRINITY_DN61584_c0_g1|TRINITY_DN22387_c0_g1|TRINITY_DN23414_c0_g1|TRINITY_DN26097_c0_g1|TRINITY_DN36487_c0_g1|TRINITY_DN19592_c0_g2|TRINITY_DN23488_c0_g1|TRINITY_DN30923_c0_g1|TRINITY_DN121788_c0_g1	17	TRINITY_DN13490_c0_g1|TRINITY_DN13300_c0_g1|TRINITY_DN16432_c0_g1|TRINITY_DN9904_c0_g1|TRINITY_DN20165_c0_g1|TRINITY_DN64554_c0_g1	6
Human T-cell leukemia virus 1 infection	KEGG PATHWAY	ko05166	10	7100	122	12507	0.144389	0.454906	0.999997	TRINITY_DN45781_c0_g3|TRINITY_DN33760_c0_g1|TRINITY_DN25939_c0_g1|TRINITY_DN4115_c1_g1|TRINITY_DN57366_c0_g1|TRINITY_DN118992_c0_g1|TRINITY_DN22216_c0_g1|TRINITY_DN16263_c0_g1|TRINITY_DN16781_c0_g1|TRINITY_DN27241_c0_g1	http://www.genome.jp/kegg-bin/show_pathway?ko05166/K07936%09red/K08057%09red/K03120%09red/K03351%09red/K01110%09red/K07936%09red/K08057%09red/K08057%09blue/K03363%09blue/K03120%09blue	TRINITY_DN45781_c0_g3|TRINITY_DN33760_c0_g1|TRINITY_DN25939_c0_g1|TRINITY_DN4115_c1_g1|TRINITY_DN57366_c0_g1|TRINITY_DN118992_c0_g1|TRINITY_DN22216_c0_g1	7	TRINITY_DN16263_c0_g1|TRINITY_DN16781_c0_g1|TRINITY_DN27241_c0_g1	3
Alcoholism	KEGG PATHWAY	ko05034	7	7100	84	12507	0.146796	0.463096	0.999997	TRINITY_DN30923_c0_g1|TRINITY_DN1264_c0_g1|TRINITY_DN11863_c0_g1|TRINITY_DN11863_c0_g2|TRINITY_DN1264_c0_g2|TRINITY_DN121788_c0_g1|TRINITY_DN36487_c0_g1	http://www.genome.jp/kegg-bin/show_pathway?ko05034/K02183%09red/K02183%09red/K02183%09red/K01593%09blue/K01593%09blue/K01593%09blue/K01593%09blue	TRINITY_DN30923_c0_g1|TRINITY_DN121788_c0_g1|TRINITY_DN36487_c0_g1	3	TRINITY_DN1264_c0_g1|TRINITY_DN11863_c0_g1|TRINITY_DN11863_c0_g2|TRINITY_DN1264_c0_g2	4
Lipoic acid metabolism	KEGG PATHWAY	ko00785	2	7100	20	12507	0.176155	0.466043	0.999997	TRINITY_DN21921_c0_g1|TRINITY_DN4836_c2_g1	http://www.genome.jp/kegg-bin/show_pathway?ko00785/K03644%09red/K03644%09blue	TRINITY_DN21921_c0_g1	1	TRINITY_DN4836_c2_g1	1
Human immunodeficiency virus 1 infection	KEGG PATHWAY	ko05170	14	7100	176	12507	0.140123	0.472685	0.999997	TRINITY_DN125601_c0_g1|TRINITY_DN64554_c0_g1|TRINITY_DN30923_c0_g1|TRINITY_DN58034_c0_g1|TRINITY_DN117779_c0_g1|TRINITY_DN33760_c0_g1|TRINITY_DN118020_c0_g1|TRINITY_DN22216_c0_g1|TRINITY_DN16263_c0_g1|TRINITY_DN121788_c0_g1|TRINITY_DN13490_c0_g1|TRINITY_DN36487_c0_g1|TRINITY_DN31084_c0_g1|TRINITY_DN9904_c0_g1	http://www.genome.jp/kegg-bin/show_pathway?ko05170/K03094%09red/K02183%09red/K10609%09red/K03868%09red/K08057%09red/K08738%09red/K08057%09red/K02183%09red/K02183%09red/K04392%09red/K04392%09blue/K08057%09blue/K04392%09blue/K04392%09blue	TRINITY_DN125601_c0_g1|TRINITY_DN30923_c0_g1|TRINITY_DN58034_c0_g1|TRINITY_DN117779_c0_g1|TRINITY_DN33760_c0_g1|TRINITY_DN118020_c0_g1|TRINITY_DN22216_c0_g1|TRINITY_DN121788_c0_g1|TRINITY_DN36487_c0_g1|TRINITY_DN31084_c0_g1	10	TRINITY_DN64554_c0_g1|TRINITY_DN16263_c0_g1|TRINITY_DN13490_c0_g1|TRINITY_DN9904_c0_g1	4
Non-alcoholic fatty liver disease (NAFLD)	KEGG PATHWAY	ko04932	20	7100	255	12507	0.138161	0.476918	0.999997	TRINITY_DN4485_c0_g1|TRINITY_DN40940_c0_g1|TRINITY_DN118139_c0_g1|TRINITY_DN24804_c0_g1|TRINITY_DN8086_c0_g1|TRINITY_DN123698_c0_g1|TRINITY_DN64554_c0_g1|TRINITY_DN118020_c0_g1|TRINITY_DN123326_c0_g1|TRINITY_DN120496_c0_g1|TRINITY_DN120691_c0_g1|TRINITY_DN9904_c0_g1|TRINITY_DN117552_c0_g1|TRINITY_DN120484_c0_g1|TRINITY_DN124913_c0_g1|TRINITY_DN31084_c0_g1|TRINITY_DN28353_c1_g1|TRINITY_DN117627_c0…	http://www.genome.jp/kegg-bin/show_pathway?ko04932/K02256%09red/K00235%09red/K11353%09red/K03955%09red/K02262%09red/K00413%09red/K08738%09red/K00234%09red/K03935%09red/K03940%09red/K03949%09red/K03942%09red/K00412%09red/K04392%09red/K07198%09red/K00411%09red/K03953%09red/K04392%09blue/K04392%09blue/K04392%09blue	TRINITY_DN4485_c0_g1|TRINITY_DN40940_c0_g1|TRINITY_DN118139_c0_g1|TRINITY_DN24804_c0_g1|TRINITY_DN8086_c0_g1|TRINITY_DN123698_c0_g1|TRINITY_DN118020_c0_g1|TRINITY_DN123326_c0_g1|TRINITY_DN120496_c0_g1|TRINITY_DN120691_c0_g1|TRINITY_DN117552_c0_g1|TRINITY_DN120484_c0_g1|TRINITY_DN124913_c0_g1|TRINITY_DN31084_c0_g1|TRINITY_DN28353_c1_g1|TRINITY_DN117627_c0_g1|TRINITY_DN119434_c0_g1	17	TRINITY_DN64554_c0_g1|TRINITY_DN9904_c0_g1|TRINITY_DN13490_c0_g1	3
Anthocyanin biosynthesis	KEGG PATHWAY	ko00942	1	7100	8	12507	0.220194	0.482338	0.999997	TRINITY_DN14534_c0_g1	http://www.genome.jp/kegg-bin/show_pathway?ko00942/K12930%09blue		0	TRINITY_DN14534_c0_g1	1
Glycerophospholipid metabolism	KEGG PATHWAY	ko00564	15	7100	191	12507	0.138342	0.487788	0.999997	TRINITY_DN117644_c0_g1|TRINITY_DN6728_c0_g1|TRINITY_DN26440_c0_g1|TRINITY_DN125884_c0_g1|TRINITY_DN10201_c0_g1|TRINITY_DN6301_c0_g1|TRINITY_DN25061_c0_g1|TRINITY_DN10019_c0_g1|TRINITY_DN14791_c0_g1|TRINITY_DN61072_c0_g1|TRINITY_DN27812_c0_g1|TRINITY_DN32655_c0_g1|TRINITY_DN19691_c0_g1|TRINITY_DN3538_c1_g1|TRINITY_DN8060_c0_g1	http://www.genome.jp/kegg-bin/show_pathway?ko00564/K00006%09red/K00630%09red/K00968%09red/K00967%09red/K01114%09red/K01613%09red/K01115%09blue/K18693%09blue/K05929%09blue/K05929%09blue/K13508%09blue/K00981%09blue/K06130%09blue/K05929%09blue/K18696%09blue	TRINITY_DN117644_c0_g1|TRINITY_DN26440_c0_g1|TRINITY_DN25061_c0_g1|TRINITY_DN27812_c0_g1|TRINITY_DN32655_c0_g1|TRINITY_DN3538_c1_g1	6	TRINITY_DN6728_c0_g1|TRINITY_DN125884_c0_g1|TRINITY_DN10201_c0_g1|TRINITY_DN6301_c0_g1|TRINITY_DN10019_c0_g1|TRINITY_DN14791_c0_g1|TRINITY_DN61072_c0_g1|TRINITY_DN19691_c0_g1|TRINITY_DN8060_c0_g1	9
Linoleic acid metabolism	KEGG PATHWAY	ko00591	4	7100	47	12507	0.149919	0.488965	0.999997	TRINITY_DN34869_c0_g1|TRINITY_DN24916_c0_g2|TRINITY_DN24253_c0_g1|TRINITY_DN1879_c0_g2	http://www.genome.jp/kegg-bin/show_pathway?ko00591/K00454%09red/K15718%09blue/K15718%09blue/K15718%09blue	TRINITY_DN24253_c0_g1	1	TRINITY_DN34869_c0_g1|TRINITY_DN24916_c0_g2|TRINITY_DN1879_c0_g2	3
Taurine and hypotaurine metabolism	KEGG PATHWAY	ko00430	2	7100	21	12507	0.167767	0.489622	0.999997	TRINITY_DN47083_c0_g1|TRINITY_DN121835_c0_g1	http://www.genome.jp/kegg-bin/show_pathway?ko00430/K00456%09red/K01580%09blue	TRINITY_DN121835_c0_g1	1	TRINITY_DN47083_c0_g1	1
Lysosome	KEGG PATHWAY	ko04142	13	7100	166	12507	0.137953	0.498047	0.999997	TRINITY_DN19164_c0_g1|TRINITY_DN44240_c0_g1|TRINITY_DN45720_c0_g2|TRINITY_DN23226_c1_g1|TRINITY_DN50073_c0_g1|TRINITY_DN36908_c0_g1|TRINITY_DN62020_c0_g2|TRINITY_DN120847_c0_g1|TRINITY_DN42626_c0_g1|TRINITY_DN39107_c0_g1|TRINITY_DN21203_c0_g1|TRINITY_DN120415_c0_g1|TRINITY_DN34176_c0_g1	http://www.genome.jp/kegg-bin/show_pathway?ko04142/K02154%09red/K02154%09red/K02155%09red/K03661%09red/K04646%09red/K10532%09red/K01373%09red/K02144%09red/K01373%09red/K05656%09red/K01373%09red/K01373%09red/K01052%09blue	TRINITY_DN44240_c0_g1|TRINITY_DN45720_c0_g2|TRINITY_DN23226_c1_g1|TRINITY_DN50073_c0_g1|TRINITY_DN36908_c0_g1|TRINITY_DN62020_c0_g2|TRINITY_DN120847_c0_g1|TRINITY_DN42626_c0_g1|TRINITY_DN39107_c0_g1|TRINITY_DN21203_c0_g1|TRINITY_DN120415_c0_g1|TRINITY_DN34176_c0_g1	12	TRINITY_DN19164_c0_g1	1
Chemokine signaling pathway	KEGG PATHWAY	ko04062	5	7100	61	12507	0.144389	0.501726	0.999997	TRINITY_DN26300_c0_g1|TRINITY_DN64554_c0_g1|TRINITY_DN31084_c0_g1|TRINITY_DN9904_c0_g1|TRINITY_DN13490_c0_g1	http://www.genome.jp/kegg-bin/show_pathway?ko04062/K05747%09red/K04392%09red/K04392%09blue/K04392%09blue/K04392%09blue	TRINITY_DN26300_c0_g1|TRINITY_DN31084_c0_g1	2	TRINITY_DN64554_c0_g1|TRINITY_DN9904_c0_g1|TRINITY_DN13490_c0_g1	3
Other glycan degradation	KEGG PATHWAY	ko00511	5	7100	61	12507	0.144389	0.501726	0.999997	TRINITY_DN6126_c0_g1|TRINITY_DN41982_c0_g1|TRINITY_DN3957_c0_g1|TRINITY_DN27612_c0_g1|TRINITY_DN7705_c0_g2	http://www.genome.jp/kegg-bin/show_pathway?ko00511/K01191%09red/K01191%09red/K01206%09blue/K01206%09blue/K01206%09blue	TRINITY_DN6126_c0_g1|TRINITY_DN41982_c0_g1	2	TRINITY_DN3957_c0_g1|TRINITY_DN27612_c0_g1|TRINITY_DN7705_c0_g2	3
Vibrio cholerae infection	KEGG PATHWAY	ko05110	12	7100	154	12507	0.137264	0.508062	0.999997	TRINITY_DN49256_c0_g1|TRINITY_DN44240_c0_g1|TRINITY_DN45720_c0_g2|TRINITY_DN38428_c0_g1|TRINITY_DN23226_c1_g1|TRINITY_DN50073_c0_g1|TRINITY_DN23296_c0_g1|TRINITY_DN120351_c0_g1|TRINITY_DN42777_c0_g1|TRINITY_DN42626_c0_g1|TRINITY_DN30287_c0_g2|TRINITY_DN51981_c0_g2	http://www.genome.jp/kegg-bin/show_pathway?ko05110/K02150%09red/K02154%09red/K02154%09red/K07937%09red/K02155%09red/K03661%09red/K07342%09red/K02147%09red/K10956%09red/K02144%09red/K07937%09red/K02145%09red	TRINITY_DN49256_c0_g1|TRINITY_DN44240_c0_g1|TRINITY_DN45720_c0_g2|TRINITY_DN38428_c0_g1|TRINITY_DN23226_c1_g1|TRINITY_DN50073_c0_g1|TRINITY_DN23296_c0_g1|TRINITY_DN120351_c0_g1|TRINITY_DN42777_c0_g1|TRINITY_DN42626_c0_g1|TRINITY_DN30287_c0_g2|TRINITY_DN51981_c0_g2	12		0
Glycosphingolipid biosynthesis - globo and isoglobo series	KEGG PATHWAY	ko00603	2	7100	22	12507	0.160141	0.512534	0.999997	TRINITY_DN35200_c0_g1|TRINITY_DN2833_c0_g1	http://www.genome.jp/kegg-bin/show_pathway?ko00603/K07407%09red/K07407%09blue	TRINITY_DN35200_c0_g1	1	TRINITY_DN2833_c0_g1	1
Breast cancer	KEGG PATHWAY	ko05224	2	7100	22	12507	0.160141	0.512534	0.999997	TRINITY_DN11655_c0_g1|TRINITY_DN57366_c0_g1	http://www.genome.jp/kegg-bin/show_pathway?ko05224/K01110%09red/K08775%09blue	TRINITY_DN57366_c0_g1	1	TRINITY_DN11655_c0_g1	1
Proteasome	KEGG PATHWAY	ko03050	15	7100	195	12507	0.135504	0.518525	0.999997	TRINITY_DN120295_c0_g1|TRINITY_DN119124_c0_g1|TRINITY_DN12118_c0_g1|TRINITY_DN117499_c0_g1|TRINITY_DN2939_c3_g2|TRINITY_DN4413_c0_g2|TRINITY_DN386_c0_g2|TRINITY_DN49548_c0_g2|TRINITY_DN22335_c0_g1|TRINITY_DN13470_c0_g1|TRINITY_DN34193_c0_g1|TRINITY_DN125572_c0_g1|TRINITY_DN33739_c0_g1|TRINITY_DN45038_c0_g1|TRINITY_DN38103_c0_g1	http://www.genome.jp/kegg-bin/show_pathway?ko03050/K02730%09red/K03066%09red/K03039%09red/K02734%09red/K10881%09red/K03066%09red/K02730%09red/K03033%09red/K03038%09red/K03039%09red/K03030%09red/K03031%09red/K02730%09red/K03065%09red/K03035%09red	TRINITY_DN120295_c0_g1|TRINITY_DN119124_c0_g1|TRINITY_DN12118_c0_g1|TRINITY_DN117499_c0_g1|TRINITY_DN2939_c3_g2|TRINITY_DN4413_c0_g2|TRINITY_DN386_c0_g2|TRINITY_DN49548_c0_g2|TRINITY_DN22335_c0_g1|TRINITY_DN13470_c0_g1|TRINITY_DN34193_c0_g1|TRINITY_DN125572_c0_g1|TRINITY_DN33739_c0_g1|TRINITY_DN45038_c0_g1|TRINITY_DN38103_c0_g1	15		0
Terpenoid backbone biosynthesis	KEGG PATHWAY	ko00900	7	7100	89	12507	0.138549	0.520299	0.999997	TRINITY_DN24451_c0_g1|TRINITY_DN40766_c0_g1|TRINITY_DN17577_c0_g3|TRINITY_DN9196_c0_g1|TRINITY_DN12911_c1_g1|TRINITY_DN24128_c0_g1|TRINITY_DN15948_c3_g1	http://www.genome.jp/kegg-bin/show_pathway?ko00900/K01597%09red/K06013%09red/K01597%09red/K15889%09red/K00626%09red/K03527%09blue/K01662%09blue	TRINITY_DN24451_c0_g1|TRINITY_DN40766_c0_g1|TRINITY_DN12911_c1_g1|TRINITY_DN24128_c0_g1|TRINITY_DN15948_c3_g1	5	TRINITY_DN17577_c0_g3|TRINITY_DN9196_c0_g1	2
Adipocytokine signaling pathway	KEGG PATHWAY	ko04920	6	7100	76	12507	0.13907	0.52403	0.999997	TRINITY_DN32794_c0_g1|TRINITY_DN21209_c0_g1|TRINITY_DN11312_c1_g1|TRINITY_DN27573_c0_g1|TRINITY_DN28353_c1_g1|TRINITY_DN26390_c0_g1	http://www.genome.jp/kegg-bin/show_pathway?ko04920/K01897%09red/K01897%09red/K01897%09red/K07198%09red/K01897%09blue/K01897%09blue	TRINITY_DN32794_c0_g1|TRINITY_DN11312_c1_g1|TRINITY_DN27573_c0_g1|TRINITY_DN28353_c1_g1	4	TRINITY_DN21209_c0_g1|TRINITY_DN26390_c0_g1	2
Yersinia infection	KEGG PATHWAY	ko05135	6	7100	76	12507	0.13907	0.52403	0.999997	TRINITY_DN64554_c0_g1|TRINITY_DN26300_c0_g1|TRINITY_DN9904_c0_g1|TRINITY_DN31084_c0_g1|TRINITY_DN23214_c0_g1|TRINITY_DN13490_c0_g1	http://www.genome.jp/kegg-bin/show_pathway?ko05135/K05747%09red/K04392%09red/K04392%09blue/K04392%09blue/K00889%09blue/K04392%09blue	TRINITY_DN26300_c0_g1|TRINITY_DN31084_c0_g1	2	TRINITY_DN64554_c0_g1|TRINITY_DN9904_c0_g1|TRINITY_DN23214_c0_g1|TRINITY_DN13490_c0_g1	4
Glucagon signaling pathway	KEGG PATHWAY	ko04922	14	7100	183	12507	0.134763	0.528416	0.999997	TRINITY_DN25807_c0_g2|TRINITY_DN30923_c0_g1|TRINITY_DN6184_c0_g1|TRINITY_DN16128_c0_g1|TRINITY_DN17711_c0_g1|TRINITY_DN24529_c0_g1|TRINITY_DN22969_c0_g1|TRINITY_DN82463_c0_g1|TRINITY_DN16384_c0_g1|TRINITY_DN121788_c0_g1|TRINITY_DN36487_c0_g1|TRINITY_DN47683_c0_g1|TRINITY_DN28353_c1_g1|TRINITY_DN21596_c0_g1	http://www.genome.jp/kegg-bin/show_pathway?ko04922/K00850%09red/K02183%09red/K00850%09red/K00688%09red/K00873%09red/K00688%09red/K01834%09red/K00873%09red/K02183%09red/K02183%09red/K07198%09red/K01834%09blue/K11262%09blue/K01834%09blue	TRINITY_DN25807_c0_g2|TRINITY_DN30923_c0_g1|TRINITY_DN16128_c0_g1|TRINITY_DN17711_c0_g1|TRINITY_DN24529_c0_g1|TRINITY_DN22969_c0_g1|TRINITY_DN82463_c0_g1|TRINITY_DN16384_c0_g1|TRINITY_DN121788_c0_g1|TRINITY_DN36487_c0_g1|TRINITY_DN28353_c1_g1	11	TRINITY_DN6184_c0_g1|TRINITY_DN47683_c0_g1|TRINITY_DN21596_c0_g1	3
Phagosome	KEGG PATHWAY	ko04145	27	7100	358	12507	0.132854	0.541713	0.999997	TRINITY_DN10937_c0_g1|TRINITY_DN44240_c0_g1|TRINITY_DN33760_c0_g1|TRINITY_DN23226_c1_g1|TRINITY_DN22810_c1_g1|TRINITY_DN51738_c1_g1|TRINITY_DN16263_c0_g1|TRINITY_DN13490_c0_g1|TRINITY_DN120351_c0_g1|TRINITY_DN14835_c0_g1|TRINITY_DN42777_c0_g1|TRINITY_DN31084_c0_g1|TRINITY_DN7060_c1_g1|TRINITY_DN49256_c0_g1|TRINITY_DN45720_c0_g2|TRINITY_DN50073_c0_g1|TRINITY_DN9199_c0_g1|TRINITY_DN9904_c0_g1|TRINI…	http://www.genome.jp/kegg-bin/show_pathway?ko04145/K02154%09red/K08057%09red/K02155%09red/K07374%09red/K07375%09red/K02147%09red/K10956%09red/K04392%09red/K02150%09red/K02154%09red/K03661%09red/K02145%09red/K08057%09red/K07342%09red/K02144%09red/K07897%09red/K07375%09blue/K08057%09blue/K04392%09blue/K07375%09blue/K07374%09blue/K07375%09blue/K04392%09blue/K04392%09blue/K08517%09blue/K07375%09blue/…	TRINITY_DN44240_c0_g1|TRINITY_DN33760_c0_g1|TRINITY_DN23226_c1_g1|TRINITY_DN22810_c1_g1|TRINITY_DN51738_c1_g1|TRINITY_DN120351_c0_g1|TRINITY_DN42777_c0_g1|TRINITY_DN31084_c0_g1|TRINITY_DN49256_c0_g1|TRINITY_DN45720_c0_g2|TRINITY_DN50073_c0_g1|TRINITY_DN51981_c0_g2|TRINITY_DN22216_c0_g1|TRINITY_DN23296_c0_g1|TRINITY_DN42626_c0_g1|TRINITY_DN49765_c0_g1	16	TRINITY_DN10937_c0_g1|TRINITY_DN16263_c0_g1|TRINITY_DN13490_c0_g1|TRINITY_DN14835_c0_g1|TRINITY_DN7060_c1_g1|TRINITY_DN9199_c0_g1|TRINITY_DN9904_c0_g1|TRINITY_DN64554_c0_g1|TRINITY_DN50880_c1_g1|TRINITY_DN4782_c2_g1|TRINITY_DN78953_c0_g1	11
Chloroalkane and chloroalkene degradation	KEGG PATHWAY	ko00625	4	7100	51	12507	0.138161	0.549355	0.999997	TRINITY_DN12577_c1_g1|TRINITY_DN5450_c0_g1|TRINITY_DN20293_c0_g1|TRINITY_DN20962_c0_g2	http://www.genome.jp/kegg-bin/show_pathway?ko00625/K00128%09red/K00001%09blue/K00121%09blue/K00128%09blue	TRINITY_DN20293_c0_g1	1	TRINITY_DN12577_c1_g1|TRINITY_DN5450_c0_g1|TRINITY_DN20962_c0_g2	3
Spliceosome	KEGG PATHWAY	ko03040	50	7100	667	12507	0.13205	0.556135	0.999997	TRINITY_DN21857_c0_g1|TRINITY_DN13329_c0_g1|TRINITY_DN39015_c0_g1|TRINITY_DN40659_c2_g3|TRINITY_DN8511_c0_g1|TRINITY_DN41507_c0_g1|TRINITY_DN14250_c2_g1|TRINITY_DN43230_c0_g1|TRINITY_DN15085_c0_g1|TRINITY_DN13777_c0_g1|TRINITY_DN9024_c0_g2|TRINITY_DN13901_c0_g1|TRINITY_DN34665_c0_g1|TRINITY_DN61359_c0_g1|TRINITY_DN121138_c0_g1|TRINITY_DN38422_c0_g1|TRINITY_DN19468_c0_g1|TRINITY_DN24897_c0_g1|TRIN…	http://www.genome.jp/kegg-bin/show_pathway?ko03040/K12854%09red/K12863%09red/K12830%09red/K12845%09red/K12874%09red/K12896%09red/K12827%09red/K12874%09red/K12823%09red/K12869%09red/K12897%09red/K12877%09red/K12812%09red/K12893%09red/K12869%09red/K12891%09red/K12890%09red/K12874%09red/K12881%09red/K12874%09red/K12874%09red/K11099%09red/K12843%09red/K12863%09red/K12874%09red/K03283%09red/K12863%09r…	TRINITY_DN21857_c0_g1|TRINITY_DN13329_c0_g1|TRINITY_DN39015_c0_g1|TRINITY_DN40659_c2_g3|TRINITY_DN8511_c0_g1|TRINITY_DN41507_c0_g1|TRINITY_DN43230_c0_g1|TRINITY_DN13777_c0_g1|TRINITY_DN9024_c0_g2|TRINITY_DN34665_c0_g1|TRINITY_DN61359_c0_g1|TRINITY_DN121138_c0_g1|TRINITY_DN38422_c0_g1|TRINITY_DN19468_c0_g1|TRINITY_DN24897_c0_g1|TRINITY_DN22117_c0_g1|TRINITY_DN31155_c0_g1|TRINITY_DN42269_c0_g1|TRIN…	40	TRINITY_DN14250_c2_g1|TRINITY_DN15085_c0_g1|TRINITY_DN13901_c0_g1|TRINITY_DN12896_c0_g1|TRINITY_DN37130_c0_g1|TRINITY_DN2133_c0_g2|TRINITY_DN16910_c0_g1|TRINITY_DN38745_c0_g1|TRINITY_DN24446_c0_g1|TRINITY_DN12896_c0_g2	10
Lysine biosynthesis	KEGG PATHWAY	ko00300	2	7100	24	12507	0.146796	0.556275	0.999997	TRINITY_DN26643_c0_g1|TRINITY_DN2895_c4_g1	http://www.genome.jp/kegg-bin/show_pathway?ko00300/K00825%09red/K10206%09red	TRINITY_DN26643_c0_g1|TRINITY_DN2895_c4_g1	2		0
NF-kappa B signaling pathway	KEGG PATHWAY	ko04064	2	7100	24	12507	0.146796	0.556275	0.999997	TRINITY_DN62032_c0_g1|TRINITY_DN41511_c0_g1	http://www.genome.jp/kegg-bin/show_pathway?ko04064/K03115%09red/K03097%09red	TRINITY_DN62032_c0_g1|TRINITY_DN41511_c0_g1	2		0
Basal transcription factors	KEGG PATHWAY	ko03022	6	7100	79	12507	0.133789	0.559833	0.999997	TRINITY_DN25939_c0_g1|TRINITY_DN47536_c0_g2|TRINITY_DN20316_c0_g1|TRINITY_DN27241_c0_g1|TRINITY_DN28115_c0_g1|TRINITY_DN41399_c0_g1	http://www.genome.jp/kegg-bin/show_pathway?ko03022/K03120%09red/K14651%09red/K03129%09red/K03132%09red/K06634%09red/K03120%09blue	TRINITY_DN25939_c0_g1|TRINITY_DN47536_c0_g2|TRINITY_DN20316_c0_g1|TRINITY_DN28115_c0_g1|TRINITY_DN41399_c0_g1	5	TRINITY_DN27241_c0_g1	1
Type II diabetes mellitus	KEGG PATHWAY	ko04930	3	7100	38	12507	0.13907	0.559965	0.999997	TRINITY_DN16384_c0_g1|TRINITY_DN24529_c0_g1|TRINITY_DN120842_c0_g1	http://www.genome.jp/kegg-bin/show_pathway?ko04930/K00873%09red/K00873%09red/K00844%09red	TRINITY_DN16384_c0_g1|TRINITY_DN24529_c0_g1|TRINITY_DN120842_c0_g1	3		0
PD-L1 expression and PD-1 checkpoint pathway in cancer	KEGG PATHWAY	ko05235	3	7100	38	12507	0.13907	0.559965	0.999997	TRINITY_DN62032_c0_g1|TRINITY_DN41511_c0_g1|TRINITY_DN57366_c0_g1	http://www.genome.jp/kegg-bin/show_pathway?ko05235/K03115%09red/K03097%09red/K01110%09red	TRINITY_DN62032_c0_g1|TRINITY_DN41511_c0_g1|TRINITY_DN57366_c0_g1	3		0
Endometrial cancer	KEGG PATHWAY	ko05213	2	7100	25	12507	0.140924	0.577074	0.999997	TRINITY_DN57366_c0_g1|TRINITY_DN10906_c1_g1	http://www.genome.jp/kegg-bin/show_pathway?ko05213/K01110%09red/K08734%09red	TRINITY_DN57366_c0_g1|TRINITY_DN10906_c1_g1	2		0
Leukocyte transendothelial migration	KEGG PATHWAY	ko04670	4	7100	53	12507	0.132947	0.578106	0.999997	TRINITY_DN64554_c0_g1|TRINITY_DN31084_c0_g1|TRINITY_DN9904_c0_g1|TRINITY_DN13490_c0_g1	http://www.genome.jp/kegg-bin/show_pathway?ko04670/K04392%09red/K04392%09blue/K04392%09blue/K04392%09blue	TRINITY_DN31084_c0_g1	1	TRINITY_DN64554_c0_g1|TRINITY_DN9904_c0_g1|TRINITY_DN13490_c0_g1	3
Rheumatoid arthritis	KEGG PATHWAY	ko05323	8	7100	108	12507	0.130485	0.578606	0.999997	TRINITY_DN49256_c0_g1|TRINITY_DN44240_c0_g1|TRINITY_DN45720_c0_g2|TRINITY_DN23226_c1_g1|TRINITY_DN50073_c0_g1|TRINITY_DN120351_c0_g1|TRINITY_DN42626_c0_g1|TRINITY_DN51981_c0_g2	http://www.genome.jp/kegg-bin/show_pathway?ko05323/K02150%09red/K02154%09red/K02154%09red/K02155%09red/K03661%09red/K02147%09red/K02144%09red/K02145%09red	TRINITY_DN49256_c0_g1|TRINITY_DN44240_c0_g1|TRINITY_DN45720_c0_g2|TRINITY_DN23226_c1_g1|TRINITY_DN50073_c0_g1|TRINITY_DN120351_c0_g1|TRINITY_DN42626_c0_g1|TRINITY_DN51981_c0_g2	8		0
Glycolysis / Gluconeogenesis	KEGG PATHWAY	ko00010	30	7100	405	12507	0.130485	0.579228	0.999997	TRINITY_DN12956_c0_g1|TRINITY_DN19064_c1_g1|TRINITY_DN10403_c0_g1|TRINITY_DN45046_c0_g1|TRINITY_DN24529_c0_g1|TRINITY_DN5450_c0_g1|TRINITY_DN6184_c0_g1|TRINITY_DN20962_c0_g2|TRINITY_DN120842_c0_g1|TRINITY_DN23290_c0_g1|TRINITY_DN16780_c1_g2|TRINITY_DN82463_c0_g1|TRINITY_DN21425_c0_g1|TRINITY_DN21034_c0_g1|TRINITY_DN12155_c1_g1|TRINITY_DN16384_c0_g1|TRINITY_DN12577_c1_g1|TRINITY_DN25807_c0_g2|TRIN…	http://www.genome.jp/kegg-bin/show_pathway?ko00010/K03103%09red/K15634%09red/K00002%09red/K00873%09red/K00844%09red/K00382%09red/K01834%09red/K01803%09red/K01623%09red/K01895%09red/K00873%09red/K00850%09red/K01689%09red/K00002%09red/K00128%09red/K00002%09red/K00850%09red/K00382%09red/K00134%09red/K00002%09red/K01689%09blue/K00121%09blue/K01834%09blue/K00128%09blue/K00002%09blue/K00001%09blue/K001…	TRINITY_DN12956_c0_g1|TRINITY_DN19064_c1_g1|TRINITY_DN45046_c0_g1|TRINITY_DN24529_c0_g1|TRINITY_DN120842_c0_g1|TRINITY_DN23290_c0_g1|TRINITY_DN82463_c0_g1|TRINITY_DN21425_c0_g1|TRINITY_DN21034_c0_g1|TRINITY_DN12155_c1_g1|TRINITY_DN16384_c0_g1|TRINITY_DN25807_c0_g2|TRINITY_DN21770_c0_g1|TRINITY_DN68691_c0_g1|TRINITY_DN20293_c0_g1|TRINITY_DN42585_c0_g1|TRINITY_DN16128_c0_g1|TRINITY_DN39878_c0_g1|TR…	20	TRINITY_DN10403_c0_g1|TRINITY_DN5450_c0_g1|TRINITY_DN6184_c0_g1|TRINITY_DN20962_c0_g2|TRINITY_DN16780_c1_g2|TRINITY_DN12577_c1_g1|TRINITY_DN5422_c1_g1|TRINITY_DN1171_c2_g1|TRINITY_DN21217_c0_g1|TRINITY_DN21596_c0_g1	10
Sulfur relay system	KEGG PATHWAY	ko04122	1	7100	11	12507	0.160141	0.584392	0.999997	TRINITY_DN45134_c0_g1	http://www.genome.jp/kegg-bin/show_pathway?ko04122/K14168%09red	TRINITY_DN45134_c0_g1	1		0
Chagas disease (American trypanosomiasis)	KEGG PATHWAY	ko05142	4	7100	54	12507	0.130485	0.592082	0.999997	TRINITY_DN22216_c0_g1|TRINITY_DN16263_c0_g1|TRINITY_DN30689_c0_g1|TRINITY_DN33760_c0_g1	http://www.genome.jp/kegg-bin/show_pathway?ko05142/K08057%09red/K04382%09red/K08057%09red/K08057%09blue	TRINITY_DN22216_c0_g1|TRINITY_DN30689_c0_g1|TRINITY_DN33760_c0_g1	3	TRINITY_DN16263_c0_g1	1
Vitamin digestion and absorption	KEGG PATHWAY	ko04977	3	7100	40	12507	0.132116	0.592818	0.999997	TRINITY_DN1265_c1_g3|TRINITY_DN25155_c0_g1|TRINITY_DN15291_c0_g1	http://www.genome.jp/kegg-bin/show_pathway?ko04977/K05665%09red/K05665%09red/K05665%09red	TRINITY_DN1265_c1_g3|TRINITY_DN25155_c0_g1|TRINITY_DN15291_c0_g1	3		0
Toxoplasmosis	KEGG PATHWAY	ko05145	13	7100	178	12507	0.128652	0.594359	0.999997	TRINITY_DN37130_c0_g1|TRINITY_DN26519_c0_g1|TRINITY_DN29401_c0_g1|TRINITY_DN2133_c0_g2|TRINITY_DN62133_c0_g1|TRINITY_DN120591_c0_g1|TRINITY_DN12921_c0_g2|TRINITY_DN118020_c0_g1|TRINITY_DN12921_c0_g1|TRINITY_DN30930_c0_g1|TRINITY_DN6348_c0_g1|TRINITY_DN12746_c0_g1|TRINITY_DN31144_c0_g1	http://www.genome.jp/kegg-bin/show_pathway?ko05145/K13412%09red/K03283%09red/K03283%09red/K03283%09red/K08738%09red/K03283%09red/K03283%09red/K03283%09red/K03283%09blue/K13412%09blue/K03283%09blue/K13412%09blue/K13412%09blue	TRINITY_DN26519_c0_g1|TRINITY_DN62133_c0_g1|TRINITY_DN120591_c0_g1|TRINITY_DN12921_c0_g2|TRINITY_DN118020_c0_g1|TRINITY_DN12921_c0_g1|TRINITY_DN6348_c0_g1|TRINITY_DN12746_c0_g1	8	TRINITY_DN37130_c0_g1|TRINITY_DN29401_c0_g1|TRINITY_DN2133_c0_g2|TRINITY_DN30930_c0_g1|TRINITY_DN31144_c0_g1	5
Carbon fixation in photosynthetic organisms	KEGG PATHWAY	ko00710	15	7100	206	12507	0.128268	0.600009	0.999997	TRINITY_DN16192_c0_g4|TRINITY_DN16192_c0_g5|TRINITY_DN15823_c0_g1|TRINITY_DN21425_c0_g1|TRINITY_DN49397_c0_g1|TRINITY_DN41502_c0_g1|TRINITY_DN5422_c1_g1|TRINITY_DN12278_c0_g1|TRINITY_DN18960_c0_g2|TRINITY_DN24790_c0_g1|TRINITY_DN21615_c0_g1|TRINITY_DN21034_c0_g1|TRINITY_DN6927_c0_g2|TRINITY_DN3893_c1_g2|TRINITY_DN1171_c2_g1	http://www.genome.jp/kegg-bin/show_pathway?ko00710/K14454%09red/K01803%09red/K14455%09red/K00026%09red/K00134%09red/K00029%09red/K14454%09red/K01623%09red/K01783%09red/K00814%09blue/K00814%09blue/K00134%09blue/K00029%09blue/K00026%09blue/K00134%09blue	TRINITY_DN15823_c0_g1|TRINITY_DN21425_c0_g1|TRINITY_DN49397_c0_g1|TRINITY_DN41502_c0_g1|TRINITY_DN18960_c0_g2|TRINITY_DN24790_c0_g1|TRINITY_DN21615_c0_g1|TRINITY_DN21034_c0_g1|TRINITY_DN6927_c0_g2	9	TRINITY_DN16192_c0_g4|TRINITY_DN16192_c0_g5|TRINITY_DN5422_c1_g1|TRINITY_DN12278_c0_g1|TRINITY_DN3893_c1_g2|TRINITY_DN1171_c2_g1	6
Amino sugar and nucleotide sugar metabolism	KEGG PATHWAY	ko00520	19	7100	261	12507	0.128235	0.604144	0.999997	TRINITY_DN92989_c0_g1|TRINITY_DN14052_c0_g1|TRINITY_DN14794_c0_g1|TRINITY_DN15963_c0_g1|TRINITY_DN5416_c0_g1|TRINITY_DN29403_c0_g1|TRINITY_DN1759_c0_g1|TRINITY_DN39173_c0_g1|TRINITY_DN120989_c0_g1|TRINITY_DN38113_c0_g1|TRINITY_DN2622_c0_g1|TRINITY_DN40486_c0_g1|TRINITY_DN11168_c0_g1|TRINITY_DN118003_c0_g1|TRINITY_DN21785_c0_g1|TRINITY_DN6564_c0_g4|TRINITY_DN10877_c0_g1|TRINITY_DN120842_c0_g1|TRIN…	http://www.genome.jp/kegg-bin/show_pathway?ko00520/K00326%09red/K00820%09red/K01183%09red/K01183%09red/K00963%09red/K00844%09red/K01183%09blue/K01183%09blue/K01183%09blue/K12450%09blue/K01183%09blue/K12450%09blue/K01183%09blue/K01183%09blue/K00966%09blue/K00770%09blue/K15920%09blue/K01183%09blue/K01183%09blue	TRINITY_DN92989_c0_g1|TRINITY_DN29403_c0_g1|TRINITY_DN120989_c0_g1|TRINITY_DN38113_c0_g1|TRINITY_DN118003_c0_g1|TRINITY_DN120842_c0_g1	6	TRINITY_DN14052_c0_g1|TRINITY_DN14794_c0_g1|TRINITY_DN15963_c0_g1|TRINITY_DN5416_c0_g1|TRINITY_DN1759_c0_g1|TRINITY_DN39173_c0_g1|TRINITY_DN2622_c0_g1|TRINITY_DN40486_c0_g1|TRINITY_DN11168_c0_g1|TRINITY_DN21785_c0_g1|TRINITY_DN6564_c0_g4|TRINITY_DN10877_c0_g1|TRINITY_DN41248_c0_g1	13
AGE-RAGE signaling pathway in diabetic complications	KEGG PATHWAY	ko04933	5	7100	69	12507	0.127648	0.605085	0.999997	TRINITY_DN64554_c0_g1|TRINITY_DN31084_c0_g1|TRINITY_DN9904_c0_g1|TRINITY_DN23458_c0_g1|TRINITY_DN13490_c0_g1	http://www.genome.jp/kegg-bin/show_pathway?ko04933/K04392%09red/K05857%09red/K04392%09blue/K04392%09blue/K04392%09blue	TRINITY_DN31084_c0_g1|TRINITY_DN23458_c0_g1	2	TRINITY_DN64554_c0_g1|TRINITY_DN9904_c0_g1|TRINITY_DN13490_c0_g1	3
Biosynthesis of unsaturated fatty acids	KEGG PATHWAY	ko01040	5	7100	70	12507	0.125825	0.617119	0.999997	TRINITY_DN30018_c1_g1|TRINITY_DN15683_c0_g1|TRINITY_DN5989_c0_g1|TRINITY_DN30018_c0_g1|TRINITY_DN42520_c0_g1	http://www.genome.jp/kegg-bin/show_pathway?ko01040/K10251%09red/K03921%09blue/K10251%09blue/K03921%09blue/K03921%09blue	TRINITY_DN15683_c0_g1	1	TRINITY_DN30018_c1_g1|TRINITY_DN5989_c0_g1|TRINITY_DN30018_c0_g1|TRINITY_DN42520_c0_g1	4
Gap junction	KEGG PATHWAY	ko04540	8	7100	112	12507	0.125825	0.617467	0.999997	TRINITY_DN10937_c0_g1|TRINITY_DN22810_c1_g1|TRINITY_DN4782_c2_g1|TRINITY_DN51738_c1_g1|TRINITY_DN9199_c0_g1|TRINITY_DN14835_c0_g1|TRINITY_DN78953_c0_g1|TRINITY_DN7060_c1_g1	http://www.genome.jp/kegg-bin/show_pathway?ko04540/K07374%09red/K07375%09red/K07375%09blue/K07375%09blue/K07375%09blue/K07375%09blue/K07374%09blue/K07374%09blue	TRINITY_DN22810_c1_g1|TRINITY_DN51738_c1_g1	2	TRINITY_DN10937_c0_g1|TRINITY_DN4782_c2_g1|TRINITY_DN9199_c0_g1|TRINITY_DN14835_c0_g1|TRINITY_DN78953_c0_g1|TRINITY_DN7060_c1_g1	6
Wnt signaling pathway	KEGG PATHWAY	ko04310	8	7100	112	12507	0.125825	0.617467	0.999997	TRINITY_DN125601_c0_g1|TRINITY_DN64554_c0_g1|TRINITY_DN41511_c0_g1|TRINITY_DN117779_c0_g1|TRINITY_DN13490_c0_g1|TRINITY_DN31084_c0_g1|TRINITY_DN62032_c0_g1|TRINITY_DN9904_c0_g1	http://www.genome.jp/kegg-bin/show_pathway?ko04310/K03094%09red/K03097%09red/K03868%09red/K04392%09red/K03115%09red/K04392%09blue/K04392%09blue/K04392%09blue	TRINITY_DN125601_c0_g1|TRINITY_DN41511_c0_g1|TRINITY_DN117779_c0_g1|TRINITY_DN31084_c0_g1|TRINITY_DN62032_c0_g1	5	TRINITY_DN64554_c0_g1|TRINITY_DN13490_c0_g1|TRINITY_DN9904_c0_g1	3
Axon guidance	KEGG PATHWAY	ko04360	4	7100	56	12507	0.125825	0.619196	0.999997	TRINITY_DN64554_c0_g1|TRINITY_DN31084_c0_g1|TRINITY_DN9904_c0_g1|TRINITY_DN13490_c0_g1	http://www.genome.jp/kegg-bin/show_pathway?ko04360/K04392%09red/K04392%09blue/K04392%09blue/K04392%09blue	TRINITY_DN31084_c0_g1	1	TRINITY_DN64554_c0_g1|TRINITY_DN9904_c0_g1|TRINITY_DN13490_c0_g1	3
Dopaminergic synapse	KEGG PATHWAY	ko04728	10	7100	140	12507	0.125825	0.619887	0.999997	TRINITY_DN30923_c0_g1|TRINITY_DN8975_c0_g1|TRINITY_DN1264_c0_g1|TRINITY_DN11863_c0_g1|TRINITY_DN11863_c0_g2|TRINITY_DN1264_c0_g2|TRINITY_DN121788_c0_g1|TRINITY_DN30689_c0_g1|TRINITY_DN36487_c0_g1|TRINITY_DN24966_c0_g1	http://www.genome.jp/kegg-bin/show_pathway?ko04728/K02183%09red/K02183%09red/K04382%09red/K02183%09red/K10396%09red/K10396%09blue/K01593%09blue/K01593%09blue/K01593%09blue/K01593%09blue	TRINITY_DN30923_c0_g1|TRINITY_DN121788_c0_g1|TRINITY_DN30689_c0_g1|TRINITY_DN36487_c0_g1|TRINITY_DN24966_c0_g1	5	TRINITY_DN8975_c0_g1|TRINITY_DN1264_c0_g1|TRINITY_DN11863_c0_g1|TRINITY_DN11863_c0_g2|TRINITY_DN1264_c0_g2	5
Ascorbate and aldarate metabolism	KEGG PATHWAY	ko00053	8	7100	113	12507	0.124711	0.626882	0.999997	TRINITY_DN8785_c0_g2|TRINITY_DN47236_c0_g1|TRINITY_DN469_c0_g1|TRINITY_DN20962_c0_g2|TRINITY_DN4303_c0_g2|TRINITY_DN25073_c0_g1|TRINITY_DN20293_c0_g1|TRINITY_DN19112_c0_g2	http://www.genome.jp/kegg-bin/show_pathway?ko00053/K00434%09red/K08232%09red/K00225%09red/K08232%09red/K00128%09red/K00469%09blue/K00128%09blue/K00423%09blue	TRINITY_DN8785_c0_g2|TRINITY_DN47236_c0_g1|TRINITY_DN4303_c0_g2|TRINITY_DN25073_c0_g1|TRINITY_DN20293_c0_g1	5	TRINITY_DN469_c0_g1|TRINITY_DN20962_c0_g2|TRINITY_DN19112_c0_g2	3
Cardiac muscle contraction	KEGG PATHWAY	ko04260	5	7100	71	12507	0.124053	0.628934	0.999997	TRINITY_DN123698_c0_g1|TRINITY_DN124913_c0_g1|TRINITY_DN4485_c0_g1|TRINITY_DN117627_c0_g1|TRINITY_DN8086_c0_g1	http://www.genome.jp/kegg-bin/show_pathway?ko04260/K00413%09red/K00412%09red/K02256%09red/K00411%09red/K02262%09red	TRINITY_DN123698_c0_g1|TRINITY_DN124913_c0_g1|TRINITY_DN4485_c0_g1|TRINITY_DN117627_c0_g1|TRINITY_DN8086_c0_g1	5		0
Mitophagy - yeast	KEGG PATHWAY	ko04139	4	7100	57	12507	0.123617	0.632321	0.999997	TRINITY_DN23214_c0_g1|TRINITY_DN62032_c0_g1|TRINITY_DN41511_c0_g1|TRINITY_DN120638_c0_g1	http://www.genome.jp/kegg-bin/show_pathway?ko04139/K03115%09red/K03097%09red/K08341%09red/K00889%09blue	TRINITY_DN62032_c0_g1|TRINITY_DN41511_c0_g1|TRINITY_DN120638_c0_g1	3	TRINITY_DN23214_c0_g1	1
Calcium signaling pathway	KEGG PATHWAY	ko04020	4	7100	57	12507	0.123617	0.632321	0.999997	TRINITY_DN36487_c0_g1|TRINITY_DN121788_c0_g1|TRINITY_DN30923_c0_g1|TRINITY_DN23458_c0_g1	http://www.genome.jp/kegg-bin/show_pathway?ko04020/K02183%09red/K02183%09red/K02183%09red/K05857%09red	TRINITY_DN36487_c0_g1|TRINITY_DN121788_c0_g1|TRINITY_DN30923_c0_g1|TRINITY_DN23458_c0_g1	4		0
Hepatitis B	KEGG PATHWAY	ko05161	2	7100	28	12507	0.125825	0.635132	0.999997	TRINITY_DN118020_c0_g1|TRINITY_DN685_c0_g1	http://www.genome.jp/kegg-bin/show_pathway?ko05161/K08738%09red/K04802%09blue	TRINITY_DN118020_c0_g1	1	TRINITY_DN685_c0_g1	1
Renin secretion	KEGG PATHWAY	ko04924	3	7100	43	12507	0.122899	0.63902	0.999997	TRINITY_DN36487_c0_g1|TRINITY_DN121788_c0_g1|TRINITY_DN30923_c0_g1	http://www.genome.jp/kegg-bin/show_pathway?ko04924/K02183%09red/K02183%09red/K02183%09red	TRINITY_DN36487_c0_g1|TRINITY_DN121788_c0_g1|TRINITY_DN30923_c0_g1	3		0
Olfactory transduction	KEGG PATHWAY	ko04740	3	7100	43	12507	0.122899	0.63902	0.999997	TRINITY_DN36487_c0_g1|TRINITY_DN121788_c0_g1|TRINITY_DN30923_c0_g1	http://www.genome.jp/kegg-bin/show_pathway?ko04740/K02183%09red/K02183%09red/K02183%09red	TRINITY_DN36487_c0_g1|TRINITY_DN121788_c0_g1|TRINITY_DN30923_c0_g1	3		0
Phototransduction	KEGG PATHWAY	ko04744	3	7100	43	12507	0.122899	0.63902	0.999997	TRINITY_DN36487_c0_g1|TRINITY_DN121788_c0_g1|TRINITY_DN30923_c0_g1	http://www.genome.jp/kegg-bin/show_pathway?ko04744/K02183%09red/K02183%09red/K02183%09red	TRINITY_DN36487_c0_g1|TRINITY_DN121788_c0_g1|TRINITY_DN30923_c0_g1	3		0
Gastric acid secretion	KEGG PATHWAY	ko04971	3	7100	43	12507	0.122899	0.63902	0.999997	TRINITY_DN36487_c0_g1|TRINITY_DN121788_c0_g1|TRINITY_DN30923_c0_g1	http://www.genome.jp/kegg-bin/show_pathway?ko04971/K02183%09red/K02183%09red/K02183%09red	TRINITY_DN36487_c0_g1|TRINITY_DN121788_c0_g1|TRINITY_DN30923_c0_g1	3		0
Salivary secretion	KEGG PATHWAY	ko04970	3	7100	43	12507	0.122899	0.63902	0.999997	TRINITY_DN36487_c0_g1|TRINITY_DN121788_c0_g1|TRINITY_DN30923_c0_g1	http://www.genome.jp/kegg-bin/show_pathway?ko04970/K02183%09red/K02183%09red/K02183%09red	TRINITY_DN36487_c0_g1|TRINITY_DN121788_c0_g1|TRINITY_DN30923_c0_g1	3		0
Neomycin, kanamycin and gentamicin biosynthesis	KEGG PATHWAY	ko00524	1	7100	13	12507	0.135504	0.640998	0.999997	TRINITY_DN120842_c0_g1	http://www.genome.jp/kegg-bin/show_pathway?ko00524/K00844%09red	TRINITY_DN120842_c0_g1	1		0
Arginine and proline metabolism	KEGG PATHWAY	ko00330	11	7100	157	12507	0.123421	0.645227	0.999997	TRINITY_DN105852_c0_g1|TRINITY_DN15823_c0_g1|TRINITY_DN34872_c0_g1|TRINITY_DN49397_c0_g1|TRINITY_DN2815_c1_g1|TRINITY_DN14544_c0_g1|TRINITY_DN20962_c0_g2|TRINITY_DN21615_c0_g1|TRINITY_DN36544_c0_g1|TRINITY_DN70043_c0_g1|TRINITY_DN20293_c0_g1	http://www.genome.jp/kegg-bin/show_pathway?ko00330/K01581%09red/K14454%09red/K14455%09red/K12657%09red/K14454%09red/K00819%09red/K00128%09red/K00472%09blue/K01611%09blue/K00128%09blue/K12259%09blue	TRINITY_DN105852_c0_g1|TRINITY_DN15823_c0_g1|TRINITY_DN49397_c0_g1|TRINITY_DN2815_c1_g1|TRINITY_DN21615_c0_g1|TRINITY_DN36544_c0_g1|TRINITY_DN20293_c0_g1	7	TRINITY_DN34872_c0_g1|TRINITY_DN14544_c0_g1|TRINITY_DN20962_c0_g2|TRINITY_DN70043_c0_g1	4
Pancreatic secretion	KEGG PATHWAY	ko04972	6	7100	87	12507	0.121486	0.648439	0.999997	TRINITY_DN64554_c0_g1|TRINITY_DN86818_c0_g1|TRINITY_DN9904_c0_g1|TRINITY_DN16902_c0_g1|TRINITY_DN31084_c0_g1|TRINITY_DN13490_c0_g1	http://www.genome.jp/kegg-bin/show_pathway?ko04972/K07901%09red/K04392%09red/K04392%09blue/K04392%09blue/K07904%09blue/K04392%09blue	TRINITY_DN86818_c0_g1|TRINITY_DN31084_c0_g1	2	TRINITY_DN64554_c0_g1|TRINITY_DN9904_c0_g1|TRINITY_DN16902_c0_g1|TRINITY_DN13490_c0_g1	4
Prostate cancer	KEGG PATHWAY	ko05215	5	7100	73	12507	0.120654	0.651891	0.999997	TRINITY_DN30203_c0_g1|TRINITY_DN19592_c0_g3|TRINITY_DN30203_c0_g2|TRINITY_DN57366_c0_g1|TRINITY_DN19592_c0_g2	http://www.genome.jp/kegg-bin/show_pathway?ko05215/K09487%09red/K04079%09red/K09487%09red/K01110%09red/K04079%09red	TRINITY_DN30203_c0_g1|TRINITY_DN19592_c0_g3|TRINITY_DN30203_c0_g2|TRINITY_DN57366_c0_g1|TRINITY_DN19592_c0_g2	5		0
Synaptic vesicle cycle	KEGG PATHWAY	ko04721	11	7100	158	12507	0.12264	0.652997	0.999997	TRINITY_DN49256_c0_g1|TRINITY_DN44240_c0_g1|TRINITY_DN45720_c0_g2|TRINITY_DN23226_c1_g1|TRINITY_DN50073_c0_g1|TRINITY_DN36908_c0_g1|TRINITY_DN120351_c0_g1|TRINITY_DN24865_c0_g1|TRINITY_DN42626_c0_g1|TRINITY_DN14096_c0_g1|TRINITY_DN51981_c0_g2	http://www.genome.jp/kegg-bin/show_pathway?ko04721/K02150%09red/K02154%09red/K02154%09red/K02155%09red/K03661%09red/K04646%09red/K02147%09red/K08486%09red/K02144%09red/K02145%09red/K08486%09blue	TRINITY_DN49256_c0_g1|TRINITY_DN44240_c0_g1|TRINITY_DN45720_c0_g2|TRINITY_DN23226_c1_g1|TRINITY_DN50073_c0_g1|TRINITY_DN36908_c0_g1|TRINITY_DN120351_c0_g1|TRINITY_DN24865_c0_g1|TRINITY_DN42626_c0_g1|TRINITY_DN51981_c0_g2	10	TRINITY_DN14096_c0_g1	1
Aldosterone synthesis and secretion	KEGG PATHWAY	ko04925	3	7100	44	12507	0.120106	0.653578	0.999997	TRINITY_DN36487_c0_g1|TRINITY_DN121788_c0_g1|TRINITY_DN30923_c0_g1	http://www.genome.jp/kegg-bin/show_pathway?ko04925/K02183%09red/K02183%09red/K02183%09red	TRINITY_DN36487_c0_g1|TRINITY_DN121788_c0_g1|TRINITY_DN30923_c0_g1	3		0
Toll-like receptor signaling pathway	KEGG PATHWAY	ko04620	4	7100	59	12507	0.119427	0.657683	0.999997	TRINITY_DN64554_c0_g1|TRINITY_DN31084_c0_g1|TRINITY_DN9904_c0_g1|TRINITY_DN13490_c0_g1	http://www.genome.jp/kegg-bin/show_pathway?ko04620/K04392%09red/K04392%09blue/K04392%09blue/K04392%09blue	TRINITY_DN31084_c0_g1	1	TRINITY_DN64554_c0_g1|TRINITY_DN9904_c0_g1|TRINITY_DN13490_c0_g1	3
Natural killer cell mediated cytotoxicity	KEGG PATHWAY	ko04650	4	7100	59	12507	0.119427	0.657683	0.999997	TRINITY_DN64554_c0_g1|TRINITY_DN31084_c0_g1|TRINITY_DN9904_c0_g1|TRINITY_DN13490_c0_g1	http://www.genome.jp/kegg-bin/show_pathway?ko04650/K04392%09red/K04392%09blue/K04392%09blue/K04392%09blue	TRINITY_DN31084_c0_g1	1	TRINITY_DN64554_c0_g1|TRINITY_DN9904_c0_g1|TRINITY_DN13490_c0_g1	3
Osteoclast differentiation	KEGG PATHWAY	ko04380	4	7100	59	12507	0.119427	0.657683	0.999997	TRINITY_DN64554_c0_g1|TRINITY_DN31084_c0_g1|TRINITY_DN9904_c0_g1|TRINITY_DN13490_c0_g1	http://www.genome.jp/kegg-bin/show_pathway?ko04380/K04392%09red/K04392%09blue/K04392%09blue/K04392%09blue	TRINITY_DN31084_c0_g1	1	TRINITY_DN64554_c0_g1|TRINITY_DN9904_c0_g1|TRINITY_DN13490_c0_g1	3
B cell receptor signaling pathway	KEGG PATHWAY	ko04662	4	7100	59	12507	0.119427	0.657683	0.999997	TRINITY_DN64554_c0_g1|TRINITY_DN31084_c0_g1|TRINITY_DN9904_c0_g1|TRINITY_DN13490_c0_g1	http://www.genome.jp/kegg-bin/show_pathway?ko04662/K04392%09red/K04392%09blue/K04392%09blue/K04392%09blue	TRINITY_DN31084_c0_g1	1	TRINITY_DN64554_c0_g1|TRINITY_DN9904_c0_g1|TRINITY_DN13490_c0_g1	3
Fc epsilon RI signaling pathway	KEGG PATHWAY	ko04664	4	7100	59	12507	0.119427	0.657683	0.999997	TRINITY_DN64554_c0_g1|TRINITY_DN31084_c0_g1|TRINITY_DN9904_c0_g1|TRINITY_DN13490_c0_g1	http://www.genome.jp/kegg-bin/show_pathway?ko04664/K04392%09red/K04392%09blue/K04392%09blue/K04392%09blue	TRINITY_DN31084_c0_g1	1	TRINITY_DN64554_c0_g1|TRINITY_DN9904_c0_g1|TRINITY_DN13490_c0_g1	3
Neurotrophin signaling pathway	KEGG PATHWAY	ko04722	7	7100	103	12507	0.119717	0.665446	0.999997	TRINITY_DN64554_c0_g1|TRINITY_DN30923_c0_g1|TRINITY_DN121788_c0_g1|TRINITY_DN13490_c0_g1|TRINITY_DN36487_c0_g1|TRINITY_DN31084_c0_g1|TRINITY_DN9904_c0_g1	http://www.genome.jp/kegg-bin/show_pathway?ko04722/K02183%09red/K02183%09red/K02183%09red/K04392%09red/K04392%09blue/K04392%09blue/K04392%09blue	TRINITY_DN30923_c0_g1|TRINITY_DN121788_c0_g1|TRINITY_DN36487_c0_g1|TRINITY_DN31084_c0_g1	4	TRINITY_DN64554_c0_g1|TRINITY_DN13490_c0_g1|TRINITY_DN9904_c0_g1	3
Biofilm formation - Escherichia coli	KEGG PATHWAY	ko02026	3	7100	45	12507	0.117437	0.66771	0.999997	TRINITY_DN22969_c0_g1|TRINITY_DN17711_c0_g1|TRINITY_DN2238_c0_g1	http://www.genome.jp/kegg-bin/show_pathway?ko02026/K00688%09red/K00688%09red/K00703%09red	TRINITY_DN22969_c0_g1|TRINITY_DN17711_c0_g1|TRINITY_DN2238_c0_g1	3		0
Collecting duct acid secretion	KEGG PATHWAY	ko04966	6	7100	89	12507	0.118756	0.668812	0.999997	TRINITY_DN49256_c0_g1|TRINITY_DN44240_c0_g1|TRINITY_DN45720_c0_g2|TRINITY_DN23226_c1_g1|TRINITY_DN120351_c0_g1|TRINITY_DN51981_c0_g2	http://www.genome.jp/kegg-bin/show_pathway?ko04966/K02150%09red/K02154%09red/K02154%09red/K02155%09red/K02147%09red/K02145%09red	TRINITY_DN49256_c0_g1|TRINITY_DN44240_c0_g1|TRINITY_DN45720_c0_g2|TRINITY_DN23226_c1_g1|TRINITY_DN120351_c0_g1|TRINITY_DN51981_c0_g2	6		0
VEGF signaling pathway	KEGG PATHWAY	ko04370	4	7100	60	12507	0.117437	0.669912	0.999997	TRINITY_DN64554_c0_g1|TRINITY_DN31084_c0_g1|TRINITY_DN9904_c0_g1|TRINITY_DN13490_c0_g1	http://www.genome.jp/kegg-bin/show_pathway?ko04370/K04392%09red/K04392%09blue/K04392%09blue/K04392%09blue	TRINITY_DN31084_c0_g1	1	TRINITY_DN64554_c0_g1|TRINITY_DN9904_c0_g1|TRINITY_DN13490_c0_g1	3
MAPK signaling pathway	KEGG PATHWAY	ko04010	12	7100	175	12507	0.120792	0.675103	0.999997	TRINITY_DN64554_c0_g1|TRINITY_DN37130_c0_g1|TRINITY_DN62133_c0_g1|TRINITY_DN2133_c0_g2|TRINITY_DN120591_c0_g1|TRINITY_DN12921_c0_g2|TRINITY_DN9904_c0_g1|TRINITY_DN12921_c0_g1|TRINITY_DN6348_c0_g1|TRINITY_DN12746_c0_g1|TRINITY_DN31084_c0_g1|TRINITY_DN13490_c0_g1	http://www.genome.jp/kegg-bin/show_pathway?ko04010/K03283%09red/K03283%09red/K03283%09red/K03283%09red/K03283%09red/K03283%09red/K04392%09red/K04392%09blue/K03283%09blue/K03283%09blue/K04392%09blue/K04392%09blue	TRINITY_DN62133_c0_g1|TRINITY_DN120591_c0_g1|TRINITY_DN12921_c0_g2|TRINITY_DN12921_c0_g1|TRINITY_DN6348_c0_g1|TRINITY_DN12746_c0_g1|TRINITY_DN31084_c0_g1	7	TRINITY_DN64554_c0_g1|TRINITY_DN37130_c0_g1|TRINITY_DN2133_c0_g2|TRINITY_DN9904_c0_g1|TRINITY_DN13490_c0_g1	5
PPAR signaling pathway	KEGG PATHWAY	ko03320	7	7100	105	12507	0.117437	0.683836	0.999997	TRINITY_DN24790_c0_g1|TRINITY_DN32794_c0_g1|TRINITY_DN21209_c0_g1|TRINITY_DN12278_c0_g1|TRINITY_DN11312_c1_g1|TRINITY_DN27573_c0_g1|TRINITY_DN26390_c0_g1	http://www.genome.jp/kegg-bin/show_pathway?ko03320/K00029%09red/K01897%09red/K01897%09red/K01897%09red/K01897%09blue/K00029%09blue/K01897%09blue	TRINITY_DN24790_c0_g1|TRINITY_DN32794_c0_g1|TRINITY_DN11312_c1_g1|TRINITY_DN27573_c0_g1	4	TRINITY_DN21209_c0_g1|TRINITY_DN12278_c0_g1|TRINITY_DN26390_c0_g1	3
Kaposi sarcoma-associated herpesvirus infection	KEGG PATHWAY	ko05167	9	7100	134	12507	0.118313	0.686398	0.999997	TRINITY_DN64554_c0_g1|TRINITY_DN30923_c0_g1|TRINITY_DN118020_c0_g1|TRINITY_DN121788_c0_g1|TRINITY_DN13490_c0_g1|TRINITY_DN120638_c0_g1|TRINITY_DN36487_c0_g1|TRINITY_DN31084_c0_g1|TRINITY_DN9904_c0_g1	http://www.genome.jp/kegg-bin/show_pathway?ko05167/K02183%09red/K08738%09red/K02183%09red/K08341%09red/K02183%09red/K04392%09red/K04392%09blue/K04392%09blue/K04392%09blue	TRINITY_DN30923_c0_g1|TRINITY_DN118020_c0_g1|TRINITY_DN121788_c0_g1|TRINITY_DN120638_c0_g1|TRINITY_DN36487_c0_g1|TRINITY_DN31084_c0_g1	6	TRINITY_DN64554_c0_g1|TRINITY_DN13490_c0_g1|TRINITY_DN9904_c0_g1	3
Antigen processing and presentation	KEGG PATHWAY	ko04612	13	7100	191	12507	0.119896	0.6884	0.999997	TRINITY_DN37130_c0_g1|TRINITY_DN62133_c0_g1|TRINITY_DN2133_c0_g2|TRINITY_DN120591_c0_g1|TRINITY_DN22216_c0_g1|TRINITY_DN16263_c0_g1|TRINITY_DN33760_c0_g1|TRINITY_DN12921_c0_g2|TRINITY_DN12921_c0_g1|TRINITY_DN6348_c0_g1|TRINITY_DN19592_c0_g2|TRINITY_DN12746_c0_g1|TRINITY_DN19592_c0_g3	http://www.genome.jp/kegg-bin/show_pathway?ko04612/K03283%09red/K03283%09red/K08057%09red/K08057%09red/K03283%09red/K03283%09red/K03283%09red/K04079%09red/K03283%09red/K04079%09red/K03283%09blue/K03283%09blue/K08057%09blue	TRINITY_DN62133_c0_g1|TRINITY_DN120591_c0_g1|TRINITY_DN22216_c0_g1|TRINITY_DN33760_c0_g1|TRINITY_DN12921_c0_g2|TRINITY_DN12921_c0_g1|TRINITY_DN6348_c0_g1|TRINITY_DN19592_c0_g2|TRINITY_DN12746_c0_g1|TRINITY_DN19592_c0_g3	10	TRINITY_DN37130_c0_g1|TRINITY_DN2133_c0_g2|TRINITY_DN16263_c0_g1	3
Choline metabolism in cancer	KEGG PATHWAY	ko05231	8	7100	120	12507	0.117437	0.689079	0.999997	TRINITY_DN6728_c0_g1|TRINITY_DN64554_c0_g1|TRINITY_DN25061_c0_g1|TRINITY_DN26300_c0_g1|TRINITY_DN9904_c0_g1|TRINITY_DN31084_c0_g1|TRINITY_DN23214_c0_g1|TRINITY_DN13490_c0_g1	http://www.genome.jp/kegg-bin/show_pathway?ko05231/K00968%09red/K05747%09red/K04392%09red/K01115%09blue/K04392%09blue/K04392%09blue/K00889%09blue/K04392%09blue	TRINITY_DN25061_c0_g1|TRINITY_DN26300_c0_g1|TRINITY_DN31084_c0_g1	3	TRINITY_DN6728_c0_g1|TRINITY_DN64554_c0_g1|TRINITY_DN9904_c0_g1|TRINITY_DN23214_c0_g1|TRINITY_DN13490_c0_g1	5
Rap1 signaling pathway	KEGG PATHWAY	ko04015	7	7100	106	12507	0.116329	0.692785	0.999997	TRINITY_DN64554_c0_g1|TRINITY_DN30923_c0_g1|TRINITY_DN121788_c0_g1|TRINITY_DN13490_c0_g1|TRINITY_DN36487_c0_g1|TRINITY_DN31084_c0_g1|TRINITY_DN9904_c0_g1	http://www.genome.jp/kegg-bin/show_pathway?ko04015/K02183%09red/K02183%09red/K02183%09red/K04392%09red/K04392%09blue/K04392%09blue/K04392%09blue	TRINITY_DN30923_c0_g1|TRINITY_DN121788_c0_g1|TRINITY_DN36487_c0_g1|TRINITY_DN31084_c0_g1	4	TRINITY_DN64554_c0_g1|TRINITY_DN13490_c0_g1|TRINITY_DN9904_c0_g1	3
Phototransduction - fly	KEGG PATHWAY	ko04745	3	7100	47	12507	0.112439	0.694697	0.999997	TRINITY_DN36487_c0_g1|TRINITY_DN121788_c0_g1|TRINITY_DN30923_c0_g1	http://www.genome.jp/kegg-bin/show_pathway?ko04745/K02183%09red/K02183%09red/K02183%09red	TRINITY_DN36487_c0_g1|TRINITY_DN121788_c0_g1|TRINITY_DN30923_c0_g1	3		0
IL-17 signaling pathway	KEGG PATHWAY	ko04657	5	7100	77	12507	0.114386	0.695013	0.999997	TRINITY_DN30203_c0_g1|TRINITY_DN19592_c0_g3|TRINITY_DN30203_c0_g2|TRINITY_DN31155_c0_g1|TRINITY_DN19592_c0_g2	http://www.genome.jp/kegg-bin/show_pathway?ko04657/K09487%09red/K04079%09red/K09487%09red/K12890%09red/K04079%09red	TRINITY_DN30203_c0_g1|TRINITY_DN19592_c0_g3|TRINITY_DN30203_c0_g2|TRINITY_DN31155_c0_g1|TRINITY_DN19592_c0_g2	5		0
Estrogen signaling pathway	KEGG PATHWAY	ko04915	15	7100	221	12507	0.119562	0.700075	0.999997	TRINITY_DN30203_c0_g2|TRINITY_DN37130_c0_g1|TRINITY_DN30923_c0_g1|TRINITY_DN30203_c0_g1|TRINITY_DN2133_c0_g2|TRINITY_DN120591_c0_g1|TRINITY_DN121788_c0_g1|TRINITY_DN12921_c0_g1|TRINITY_DN36487_c0_g1|TRINITY_DN12921_c0_g2|TRINITY_DN19592_c0_g3|TRINITY_DN19592_c0_g2|TRINITY_DN12746_c0_g1|TRINITY_DN6348_c0_g1|TRINITY_DN62133_c0_g1	http://www.genome.jp/kegg-bin/show_pathway?ko04915/K09487%09red/K02183%09red/K09487%09red/K03283%09red/K02183%09red/K03283%09red/K02183%09red/K03283%09red/K04079%09red/K04079%09red/K03283%09red/K03283%09red/K03283%09red/K03283%09blue/K03283%09blue	TRINITY_DN30203_c0_g2|TRINITY_DN30923_c0_g1|TRINITY_DN30203_c0_g1|TRINITY_DN120591_c0_g1|TRINITY_DN121788_c0_g1|TRINITY_DN12921_c0_g1|TRINITY_DN36487_c0_g1|TRINITY_DN12921_c0_g2|TRINITY_DN19592_c0_g3|TRINITY_DN19592_c0_g2|TRINITY_DN12746_c0_g1|TRINITY_DN6348_c0_g1|TRINITY_DN62133_c0_g1	13	TRINITY_DN37130_c0_g1|TRINITY_DN2133_c0_g2	2
GABAergic synapse	KEGG PATHWAY	ko04727	3	7100	48	12507	0.110097	0.707555	0.999997	TRINITY_DN25725_c0_g1|TRINITY_DN47083_c0_g1|TRINITY_DN120638_c0_g1	http://www.genome.jp/kegg-bin/show_pathway?ko04727/K01915%09red/K08341%09red/K01580%09blue	TRINITY_DN25725_c0_g1|TRINITY_DN120638_c0_g1	2	TRINITY_DN47083_c0_g1	1
Pyrimidine metabolism	KEGG PATHWAY	ko00240	9	7100	137	12507	0.115722	0.709821	0.999997	TRINITY_DN2402_c0_g2|TRINITY_DN2937_c0_g1|TRINITY_DN18938_c0_g1|TRINITY_DN16799_c0_g2|TRINITY_DN103729_c0_g1|TRINITY_DN15508_c0_g1|TRINITY_DN33219_c0_g1|TRINITY_DN32102_c0_g1|TRINITY_DN4220_c1_g2	http://www.genome.jp/kegg-bin/show_pathway?ko00240/K00940%09red/K00940%09red/K01081%09red/K03787%09red/K10807%09blue/K00857%09blue/K14641%09blue/K16904%09blue/K10808%09blue	TRINITY_DN2937_c0_g1|TRINITY_DN18938_c0_g1|TRINITY_DN103729_c0_g1|TRINITY_DN33219_c0_g1	4	TRINITY_DN2402_c0_g2|TRINITY_DN16799_c0_g2|TRINITY_DN15508_c0_g1|TRINITY_DN32102_c0_g1|TRINITY_DN4220_c1_g2	5
Cushing syndrome	KEGG PATHWAY	ko04934	1	7100	16	12507	0.110097	0.711797	0.999997	TRINITY_DN117545_c0_g1	http://www.genome.jp/kegg-bin/show_pathway?ko04934/K01679%09red	TRINITY_DN117545_c0_g1	1		0
NOD-like receptor signaling pathway	KEGG PATHWAY	ko04621	5	7100	79	12507	0.11149	0.715147	0.999997	TRINITY_DN19592_c0_g3|TRINITY_DN19592_c0_g2|TRINITY_DN21920_c0_g1|TRINITY_DN36074_c0_g1|TRINITY_DN120638_c0_g1	http://www.genome.jp/kegg-bin/show_pathway?ko04621/K04079%09red/K04079%09red/K12795%09red/K12795%09red/K08341%09red	TRINITY_DN19592_c0_g3|TRINITY_DN19592_c0_g2|TRINITY_DN21920_c0_g1|TRINITY_DN36074_c0_g1|TRINITY_DN120638_c0_g1	5		0
Glioma	KEGG PATHWAY	ko05214	4	7100	64	12507	0.110097	0.715781	0.999997	TRINITY_DN36487_c0_g1|TRINITY_DN121788_c0_g1|TRINITY_DN30923_c0_g1|TRINITY_DN57366_c0_g1	http://www.genome.jp/kegg-bin/show_pathway?ko05214/K02183%09red/K02183%09red/K02183%09red/K01110%09red	TRINITY_DN36487_c0_g1|TRINITY_DN121788_c0_g1|TRINITY_DN30923_c0_g1|TRINITY_DN57366_c0_g1	4		0
Arginine biosynthesis	KEGG PATHWAY	ko00220	6	7100	94	12507	0.112439	0.716369	0.999997	TRINITY_DN16192_c0_g4|TRINITY_DN16192_c0_g5|TRINITY_DN25725_c0_g1|TRINITY_DN15823_c0_g1|TRINITY_DN49397_c0_g1|TRINITY_DN21615_c0_g1	http://www.genome.jp/kegg-bin/show_pathway?ko00220/K01915%09red/K14454%09red/K14455%09red/K14454%09red/K00814%09blue/K00814%09blue	TRINITY_DN25725_c0_g1|TRINITY_DN15823_c0_g1|TRINITY_DN49397_c0_g1|TRINITY_DN21615_c0_g1	4	TRINITY_DN16192_c0_g4|TRINITY_DN16192_c0_g5	2
Pathogenic Escherichia coli infection	KEGG PATHWAY	ko05130	9	7100	138	12507	0.114884	0.717373	0.999997	TRINITY_DN10937_c0_g1|TRINITY_DN26300_c0_g1|TRINITY_DN22810_c1_g1|TRINITY_DN4782_c2_g1|TRINITY_DN51738_c1_g1|TRINITY_DN9199_c0_g1|TRINITY_DN14835_c0_g1|TRINITY_DN78953_c0_g1|TRINITY_DN7060_c1_g1	http://www.genome.jp/kegg-bin/show_pathway?ko05130/K05747%09red/K07374%09red/K07375%09red/K07375%09blue/K07375%09blue/K07375%09blue/K07375%09blue/K07374%09blue/K07374%09blue	TRINITY_DN26300_c0_g1|TRINITY_DN22810_c1_g1|TRINITY_DN51738_c1_g1	3	TRINITY_DN10937_c0_g1|TRINITY_DN4782_c2_g1|TRINITY_DN9199_c0_g1|TRINITY_DN14835_c0_g1|TRINITY_DN78953_c0_g1|TRINITY_DN7060_c1_g1	6
Protein export	KEGG PATHWAY	ko03060	7	7100	110	12507	0.112099	0.72692	0.999997	TRINITY_DN19790_c0_g1|TRINITY_DN123034_c0_g1|TRINITY_DN23296_c0_g1|TRINITY_DN29375_c0_g1|TRINITY_DN42777_c0_g1|TRINITY_DN40563_c2_g1|TRINITY_DN20414_c0_g1	http://www.genome.jp/kegg-bin/show_pathway?ko03060/K09648%09red/K13280%09red/K07342%09red/K09490%09red/K10956%09red/K09490%09red/K12948%09blue	TRINITY_DN19790_c0_g1|TRINITY_DN123034_c0_g1|TRINITY_DN23296_c0_g1|TRINITY_DN29375_c0_g1|TRINITY_DN42777_c0_g1|TRINITY_DN40563_c2_g1	6	TRINITY_DN20414_c0_g1	1
Human papillomavirus infection	KEGG PATHWAY	ko05165	14	7100	212	12507	0.116329	0.731417	0.999997	TRINITY_DN49256_c0_g1|TRINITY_DN44240_c0_g1|TRINITY_DN42626_c0_g1|TRINITY_DN24529_c0_g1|TRINITY_DN45720_c0_g2|TRINITY_DN25939_c0_g1|TRINITY_DN23226_c1_g1|TRINITY_DN50073_c0_g1|TRINITY_DN57366_c0_g1|TRINITY_DN16384_c0_g1|TRINITY_DN30689_c0_g1|TRINITY_DN120351_c0_g1|TRINITY_DN27241_c0_g1|TRINITY_DN51981_c0_g2	http://www.genome.jp/kegg-bin/show_pathway?ko05165/K02150%09red/K02154%09red/K02144%09red/K00873%09red/K02154%09red/K03120%09red/K02155%09red/K03661%09red/K01110%09red/K00873%09red/K04382%09red/K02147%09red/K02145%09red/K03120%09blue	TRINITY_DN49256_c0_g1|TRINITY_DN44240_c0_g1|TRINITY_DN42626_c0_g1|TRINITY_DN24529_c0_g1|TRINITY_DN45720_c0_g2|TRINITY_DN25939_c0_g1|TRINITY_DN23226_c1_g1|TRINITY_DN50073_c0_g1|TRINITY_DN57366_c0_g1|TRINITY_DN16384_c0_g1|TRINITY_DN30689_c0_g1|TRINITY_DN120351_c0_g1|TRINITY_DN51981_c0_g2	13	TRINITY_DN27241_c0_g1	1
C-type lectin receptor signaling pathway	KEGG PATHWAY	ko04625	3	7100	50	12507	0.105693	0.732017	0.999997	TRINITY_DN36487_c0_g1|TRINITY_DN121788_c0_g1|TRINITY_DN30923_c0_g1	http://www.genome.jp/kegg-bin/show_pathway?ko04625/K02183%09red/K02183%09red/K02183%09red	TRINITY_DN36487_c0_g1|TRINITY_DN121788_c0_g1|TRINITY_DN30923_c0_g1	3		0
Circadian entrainment	KEGG PATHWAY	ko04713	3	7100	50	12507	0.105693	0.732017	0.999997	TRINITY_DN36487_c0_g1|TRINITY_DN121788_c0_g1|TRINITY_DN30923_c0_g1	http://www.genome.jp/kegg-bin/show_pathway?ko04713/K02183%09red/K02183%09red/K02183%09red	TRINITY_DN36487_c0_g1|TRINITY_DN121788_c0_g1|TRINITY_DN30923_c0_g1	3		0
Pertussis	KEGG PATHWAY	ko05133	3	7100	50	12507	0.105693	0.732017	0.999997	TRINITY_DN36487_c0_g1|TRINITY_DN121788_c0_g1|TRINITY_DN30923_c0_g1	http://www.genome.jp/kegg-bin/show_pathway?ko05133/K02183%09red/K02183%09red/K02183%09red	TRINITY_DN36487_c0_g1|TRINITY_DN121788_c0_g1|TRINITY_DN30923_c0_g1	3		0
Viral carcinogenesis	KEGG PATHWAY	ko05203	10	7100	155	12507	0.113648	0.735191	0.999997	TRINITY_DN64554_c0_g1|TRINITY_DN24529_c0_g1|TRINITY_DN25939_c0_g1|TRINITY_DN40174_c0_g1|TRINITY_DN16384_c0_g1|TRINITY_DN9904_c0_g1|TRINITY_DN31084_c0_g1|TRINITY_DN16781_c0_g1|TRINITY_DN27241_c0_g1|TRINITY_DN13490_c0_g1	http://www.genome.jp/kegg-bin/show_pathway?ko05203/K00873%09red/K03120%09red/K00873%09red/K04392%09red/K04392%09blue/K03875%09blue/K04392%09blue/K03363%09blue/K03120%09blue/K04392%09blue	TRINITY_DN24529_c0_g1|TRINITY_DN25939_c0_g1|TRINITY_DN16384_c0_g1|TRINITY_DN31084_c0_g1	4	TRINITY_DN64554_c0_g1|TRINITY_DN40174_c0_g1|TRINITY_DN9904_c0_g1|TRINITY_DN16781_c0_g1|TRINITY_DN27241_c0_g1|TRINITY_DN13490_c0_g1	6
Mitophagy - animal	KEGG PATHWAY	ko04137	4	7100	66	12507	0.106761	0.736885	0.999997	TRINITY_DN49765_c0_g1|TRINITY_DN62032_c0_g1|TRINITY_DN41511_c0_g1|TRINITY_DN120638_c0_g1	http://www.genome.jp/kegg-bin/show_pathway?ko04137/K07897%09red/K03115%09red/K03097%09red/K08341%09red	TRINITY_DN49765_c0_g1|TRINITY_DN62032_c0_g1|TRINITY_DN41511_c0_g1|TRINITY_DN120638_c0_g1	4		0
Fructose and mannose metabolism	KEGG PATHWAY	ko00051	8	7100	128	12507	0.110097	0.751635	0.999997	TRINITY_DN25807_c0_g2|TRINITY_DN122121_c0_g1|TRINITY_DN2216_c10_g2|TRINITY_DN21425_c0_g1|TRINITY_DN16128_c0_g1|TRINITY_DN11168_c0_g1|TRINITY_DN21034_c0_g1|TRINITY_DN120842_c0_g1	http://www.genome.jp/kegg-bin/show_pathway?ko00051/K00850%09red/K00008%09red/K01803%09red/K00850%09red/K01623%09red/K00844%09red/K19355%09blue/K00966%09blue	TRINITY_DN25807_c0_g2|TRINITY_DN122121_c0_g1|TRINITY_DN21425_c0_g1|TRINITY_DN16128_c0_g1|TRINITY_DN21034_c0_g1|TRINITY_DN120842_c0_g1	6	TRINITY_DN2216_c10_g2|TRINITY_DN11168_c0_g1	2
Ether lipid metabolism	KEGG PATHWAY	ko00565	3	7100	52	12507	0.101628	0.754838	0.999997	TRINITY_DN6728_c0_g1|TRINITY_DN32655_c0_g1|TRINITY_DN9619_c0_g2	http://www.genome.jp/kegg-bin/show_pathway?ko00565/K01114%09red/K01115%09blue/K16794%09blue	TRINITY_DN32655_c0_g1	1	TRINITY_DN6728_c0_g1|TRINITY_DN9619_c0_g2	2
Tropane, piperidine and pyridine alkaloid biosynthesis	KEGG PATHWAY	ko00960	3	7100	52	12507	0.101628	0.754838	0.999997	TRINITY_DN15823_c0_g1|TRINITY_DN49397_c0_g1|TRINITY_DN21615_c0_g1	http://www.genome.jp/kegg-bin/show_pathway?ko00960/K14454%09red/K14455%09red/K14454%09red	TRINITY_DN15823_c0_g1|TRINITY_DN49397_c0_g1|TRINITY_DN21615_c0_g1	3		0
Ribosome biogenesis in eukaryotes	KEGG PATHWAY	ko03008	12	7100	188	12507	0.112439	0.760021	0.999997	TRINITY_DN45781_c0_g3|TRINITY_DN7618_c0_g2|TRINITY_DN18490_c0_g1|TRINITY_DN119562_c0_g1|TRINITY_DN40659_c2_g3|TRINITY_DN30770_c0_g1|TRINITY_DN13776_c0_g1|TRINITY_DN62032_c0_g1|TRINITY_DN118992_c0_g1|TRINITY_DN17915_c0_g1|TRINITY_DN26616_c1_g1|TRINITY_DN41511_c0_g1	http://www.genome.jp/kegg-bin/show_pathway?ko03008/K07936%09red/K14563%09red/K11128%09red/K06943%09red/K12845%09red/K14564%09red/K14544%09red/K03115%09red/K07936%09red/K14544%09red/K03097%09red/K14554%09blue	TRINITY_DN45781_c0_g3|TRINITY_DN7618_c0_g2|TRINITY_DN18490_c0_g1|TRINITY_DN119562_c0_g1|TRINITY_DN40659_c2_g3|TRINITY_DN30770_c0_g1|TRINITY_DN13776_c0_g1|TRINITY_DN62032_c0_g1|TRINITY_DN118992_c0_g1|TRINITY_DN26616_c1_g1|TRINITY_DN41511_c0_g1	11	TRINITY_DN17915_c0_g1	1
Citrate cycle (TCA cycle)	KEGG PATHWAY	ko00020	11	7100	174	12507	0.111362	0.763614	0.999997	TRINITY_DN23290_c0_g1|TRINITY_DN26571_c2_g1|TRINITY_DN123326_c0_g1|TRINITY_DN40940_c0_g1|TRINITY_DN117545_c0_g1|TRINITY_DN41502_c0_g1|TRINITY_DN39878_c0_g1|TRINITY_DN27819_c0_g1|TRINITY_DN30612_c0_g1|TRINITY_DN3893_c1_g2|TRINITY_DN18551_c0_g1	http://www.genome.jp/kegg-bin/show_pathway?ko00020/K00382%09red/K01648%09red/K00234%09red/K00235%09red/K01679%09red/K00026%09red/K00382%09red/K00030%09red/K00031%09red/K00026%09blue/K00658%09blue	TRINITY_DN23290_c0_g1|TRINITY_DN26571_c2_g1|TRINITY_DN123326_c0_g1|TRINITY_DN40940_c0_g1|TRINITY_DN117545_c0_g1|TRINITY_DN41502_c0_g1|TRINITY_DN39878_c0_g1|TRINITY_DN27819_c0_g1|TRINITY_DN30612_c0_g1	9	TRINITY_DN3893_c1_g2|TRINITY_DN18551_c0_g1	2
Melanogenesis	KEGG PATHWAY	ko04916	3	7100	53	12507	0.0997103	0.765648	0.999997	TRINITY_DN36487_c0_g1|TRINITY_DN121788_c0_g1|TRINITY_DN30923_c0_g1	http://www.genome.jp/kegg-bin/show_pathway?ko04916/K02183%09red/K02183%09red/K02183%09red	TRINITY_DN36487_c0_g1|TRINITY_DN121788_c0_g1|TRINITY_DN30923_c0_g1	3		0
Insect hormone biosynthesis	KEGG PATHWAY	ko00981	2	7100	38	12507	0.0927131	0.784003	0.999997	TRINITY_DN20293_c0_g1|TRINITY_DN20962_c0_g2	http://www.genome.jp/kegg-bin/show_pathway?ko00981/K00128%09red/K00128%09blue	TRINITY_DN20293_c0_g1	1	TRINITY_DN20962_c0_g2	1
Thyroid hormone signaling pathway	KEGG PATHWAY	ko04919	2	7100	38	12507	0.0927131	0.784003	0.999997	TRINITY_DN32655_c0_g1|TRINITY_DN23458_c0_g1	http://www.genome.jp/kegg-bin/show_pathway?ko04919/K01114%09red/K05857%09red	TRINITY_DN32655_c0_g1|TRINITY_DN23458_c0_g1	2		0
Benzoate degradation	KEGG PATHWAY	ko00362	1	7100	20	12507	0.0880775	0.784986	0.999997	TRINITY_DN15948_c3_g1	http://www.genome.jp/kegg-bin/show_pathway?ko00362/K00626%09red	TRINITY_DN15948_c3_g1	1		0
Sesquiterpenoid and triterpenoid biosynthesis	KEGG PATHWAY	ko00909	5	7100	88	12507	0.100088	0.793971	0.999997	TRINITY_DN38193_c0_g1|TRINITY_DN4851_c0_g1|TRINITY_DN25471_c0_g1|TRINITY_DN69331_c0_g1|TRINITY_DN13755_c0_g1	http://www.genome.jp/kegg-bin/show_pathway?ko00909/K15803%09blue/K15803%09blue/K15803%09blue/K15813%09blue/K14175%09blue		0	TRINITY_DN38193_c0_g1|TRINITY_DN4851_c0_g1|TRINITY_DN25471_c0_g1|TRINITY_DN69331_c0_g1|TRINITY_DN13755_c0_g1	5
Phenylalanine, tyrosine and tryptophan biosynthesis	KEGG PATHWAY	ko00400	5	7100	88	12507	0.100088	0.793971	0.999997	TRINITY_DN15823_c0_g1|TRINITY_DN49397_c0_g1|TRINITY_DN28902_c0_g1|TRINITY_DN23555_c0_g1|TRINITY_DN21615_c0_g1	http://www.genome.jp/kegg-bin/show_pathway?ko00400/K14454%09red/K14455%09red/K01696%09red/K00500%09red/K14454%09red	TRINITY_DN15823_c0_g1|TRINITY_DN49397_c0_g1|TRINITY_DN28902_c0_g1|TRINITY_DN23555_c0_g1|TRINITY_DN21615_c0_g1	5		0
Folate biosynthesis	KEGG PATHWAY	ko00790	2	7100	39	12507	0.0903359	0.795492	0.999997	TRINITY_DN22480_c0_g2|TRINITY_DN23555_c0_g1	http://www.genome.jp/kegg-bin/show_pathway?ko00790/K00079%09red/K00500%09red	TRINITY_DN22480_c0_g2|TRINITY_DN23555_c0_g1	2		0
Hepatitis C	KEGG PATHWAY	ko05160	3	7100	56	12507	0.0943687	0.795762	0.999997	TRINITY_DN118995_c0_g1|TRINITY_DN118020_c0_g1|TRINITY_DN30689_c0_g1	http://www.genome.jp/kegg-bin/show_pathway?ko05160/K03250%09red/K08738%09red/K04382%09red	TRINITY_DN118995_c0_g1|TRINITY_DN118020_c0_g1|TRINITY_DN30689_c0_g1	3		0
Melanoma	KEGG PATHWAY	ko05218	1	7100	21	12507	0.0838833	0.800174	0.999997	TRINITY_DN57366_c0_g1	http://www.genome.jp/kegg-bin/show_pathway?ko05218/K01110%09red	TRINITY_DN57366_c0_g1	1		0
Steroid biosynthesis	KEGG PATHWAY	ko00100	4	7100	73	12507	0.0965232	0.801419	0.999997	TRINITY_DN12757_c0_g2|TRINITY_DN19164_c0_g1|TRINITY_DN34862_c1_g2|TRINITY_DN1886_c0_g1	http://www.genome.jp/kegg-bin/show_pathway?ko00100/K08246%09red/K00222%09red/K01052%09blue/K05917%09blue	TRINITY_DN12757_c0_g2|TRINITY_DN34862_c1_g2	2	TRINITY_DN19164_c0_g1|TRINITY_DN1886_c0_g1	2
Longevity regulating pathway - multiple species	KEGG PATHWAY	ko04213	13	7100	212	12507	0.10802	0.809873	0.999997	TRINITY_DN31253_c0_g1|TRINITY_DN12746_c0_g1|TRINITY_DN37130_c0_g1|TRINITY_DN62133_c0_g1|TRINITY_DN59510_c0_g1|TRINITY_DN2133_c0_g2|TRINITY_DN120591_c0_g1|TRINITY_DN12921_c0_g2|TRINITY_DN12921_c0_g1|TRINITY_DN3662_c0_g1|TRINITY_DN9254_c0_g1|TRINITY_DN6348_c0_g1|TRINITY_DN28353_c1_g1	http://www.genome.jp/kegg-bin/show_pathway?ko04213/K03283%09red/K03283%09red/K04565%09red/K03283%09red/K03283%09red/K03283%09red/K03283%09red/K07198%09red/K04564%09blue/K03283%09blue/K03283%09blue/K04565%09blue/K04565%09blue	TRINITY_DN12746_c0_g1|TRINITY_DN62133_c0_g1|TRINITY_DN59510_c0_g1|TRINITY_DN120591_c0_g1|TRINITY_DN12921_c0_g2|TRINITY_DN12921_c0_g1|TRINITY_DN6348_c0_g1|TRINITY_DN28353_c1_g1	8	TRINITY_DN31253_c0_g1|TRINITY_DN37130_c0_g1|TRINITY_DN2133_c0_g2|TRINITY_DN3662_c0_g1|TRINITY_DN9254_c0_g1	5
Apoptosis	KEGG PATHWAY	ko04210	8	7100	137	12507	0.102864	0.810787	0.999997	TRINITY_DN120847_c0_g1|TRINITY_DN22810_c1_g1|TRINITY_DN39107_c0_g1|TRINITY_DN118020_c0_g1|TRINITY_DN78953_c0_g1|TRINITY_DN120415_c0_g1|TRINITY_DN34176_c0_g1|TRINITY_DN7060_c1_g1	http://www.genome.jp/kegg-bin/show_pathway?ko04210/K01373%09red/K07374%09red/K01373%09red/K08738%09red/K01373%09red/K01373%09red/K07374%09blue/K07374%09blue	TRINITY_DN120847_c0_g1|TRINITY_DN22810_c1_g1|TRINITY_DN39107_c0_g1|TRINITY_DN118020_c0_g1|TRINITY_DN120415_c0_g1|TRINITY_DN34176_c0_g1	6	TRINITY_DN78953_c0_g1|TRINITY_DN7060_c1_g1	2
Glycosylphosphatidylinositol (GPI)-anchor biosynthesis	KEGG PATHWAY	ko00563	3	7100	58	12507	0.0911146	0.81399	0.999997	TRINITY_DN13169_c0_g1|TRINITY_DN3687_c0_g1|TRINITY_DN23374_c1_g2	http://www.genome.jp/kegg-bin/show_pathway?ko00563/K05285%09red/K05293%09red/K05285%09red	TRINITY_DN13169_c0_g1|TRINITY_DN3687_c0_g1|TRINITY_DN23374_c1_g2	3		0
Tight junction	KEGG PATHWAY	ko04530	12	7100	198	12507	0.106761	0.814103	0.999997	TRINITY_DN64554_c0_g1|TRINITY_DN86818_c0_g1|TRINITY_DN26300_c0_g1|TRINITY_DN685_c0_g1|TRINITY_DN22810_c1_g1|TRINITY_DN9904_c0_g1|TRINITY_DN30689_c0_g1|TRINITY_DN78953_c0_g1|TRINITY_DN31084_c0_g1|TRINITY_DN7060_c1_g1|TRINITY_DN28353_c1_g1|TRINITY_DN13490_c0_g1	http://www.genome.jp/kegg-bin/show_pathway?ko04530/K07901%09red/K05747%09red/K07374%09red/K04382%09red/K04392%09red/K07198%09red/K04392%09blue/K04802%09blue/K04392%09blue/K07374%09blue/K07374%09blue/K04392%09blue	TRINITY_DN86818_c0_g1|TRINITY_DN26300_c0_g1|TRINITY_DN22810_c1_g1|TRINITY_DN30689_c0_g1|TRINITY_DN31084_c0_g1|TRINITY_DN28353_c1_g1	6	TRINITY_DN64554_c0_g1|TRINITY_DN685_c0_g1|TRINITY_DN9904_c0_g1|TRINITY_DN78953_c0_g1|TRINITY_DN7060_c1_g1|TRINITY_DN13490_c0_g1	6
Carbohydrate digestion and absorption	KEGG PATHWAY	ko04973	1	7100	22	12507	0.0800704	0.81429	0.999997	TRINITY_DN120842_c0_g1	http://www.genome.jp/kegg-bin/show_pathway?ko04973/K00844%09red	TRINITY_DN120842_c0_g1	1		0
Purine metabolism	KEGG PATHWAY	ko00230	17	7100	272	12507	0.110097	0.814996	0.999997	TRINITY_DN5318_c0_g1|TRINITY_DN32564_c0_g1|TRINITY_DN2402_c0_g2|TRINITY_DN2937_c0_g1|TRINITY_DN14027_c1_g2|TRINITY_DN18938_c0_g1|TRINITY_DN24529_c0_g1|TRINITY_DN117676_c0_g1|TRINITY_DN15508_c0_g1|TRINITY_DN16384_c0_g1|TRINITY_DN14017_c0_g1|TRINITY_DN33219_c0_g1|TRINITY_DN9722_c1_g1|TRINITY_DN39958_c2_g1|TRINITY_DN4220_c1_g2|TRINITY_DN103729_c0_g1|TRINITY_DN30073_c0_g1	http://www.genome.jp/kegg-bin/show_pathway?ko00230/K01514%09red/K00088%09red/K00940%09red/K00940%09red/K00873%09red/K01515%09red/K00873%09red/K03787%09red/K00948%09red/K01081%09red/K10807%09blue/K01514%09blue/K14641%09blue/K01514%09blue/K00759%09blue/K10808%09blue/K01514%09blue	TRINITY_DN5318_c0_g1|TRINITY_DN32564_c0_g1|TRINITY_DN2937_c0_g1|TRINITY_DN18938_c0_g1|TRINITY_DN24529_c0_g1|TRINITY_DN117676_c0_g1|TRINITY_DN16384_c0_g1|TRINITY_DN33219_c0_g1|TRINITY_DN39958_c2_g1|TRINITY_DN103729_c0_g1	10	TRINITY_DN2402_c0_g2|TRINITY_DN14027_c1_g2|TRINITY_DN15508_c0_g1|TRINITY_DN14017_c0_g1|TRINITY_DN9722_c1_g1|TRINITY_DN4220_c1_g2|TRINITY_DN30073_c0_g1	7
Limonene and pinene degradation	KEGG PATHWAY	ko00903	2	7100	41	12507	0.0859292	0.816858	0.999997	TRINITY_DN20293_c0_g1|TRINITY_DN20962_c0_g2	http://www.genome.jp/kegg-bin/show_pathway?ko00903/K00128%09red/K00128%09blue	TRINITY_DN20293_c0_g1	1	TRINITY_DN20962_c0_g2	1
GnRH signaling pathway	KEGG PATHWAY	ko04912	4	7100	75	12507	0.0939493	0.817314	0.999997	TRINITY_DN6728_c0_g1|TRINITY_DN36487_c0_g1|TRINITY_DN121788_c0_g1|TRINITY_DN30923_c0_g1	http://www.genome.jp/kegg-bin/show_pathway?ko04912/K02183%09red/K02183%09red/K02183%09red/K01115%09blue	TRINITY_DN36487_c0_g1|TRINITY_DN121788_c0_g1|TRINITY_DN30923_c0_g1	3	TRINITY_DN6728_c0_g1	1
HIF-1 signaling pathway	KEGG PATHWAY	ko04066	12	7100	199	12507	0.106224	0.818975	0.999997	TRINITY_DN27343_c0_g1|TRINITY_DN25807_c0_g2|TRINITY_DN21770_c0_g1|TRINITY_DN117779_c0_g1|TRINITY_DN16128_c0_g1|TRINITY_DN10403_c0_g1|TRINITY_DN5422_c1_g1|TRINITY_DN21217_c0_g1|TRINITY_DN18960_c0_g2|TRINITY_DN21034_c0_g1|TRINITY_DN120842_c0_g1|TRINITY_DN1171_c2_g1	http://www.genome.jp/kegg-bin/show_pathway?ko04066/K02991%09red/K00850%09red/K01689%09red/K03868%09red/K00850%09red/K00134%09red/K01623%09red/K00844%09red/K01689%09blue/K00134%09blue/K01689%09blue/K00134%09blue	TRINITY_DN27343_c0_g1|TRINITY_DN25807_c0_g2|TRINITY_DN21770_c0_g1|TRINITY_DN117779_c0_g1|TRINITY_DN16128_c0_g1|TRINITY_DN18960_c0_g2|TRINITY_DN21034_c0_g1|TRINITY_DN120842_c0_g1	8	TRINITY_DN10403_c0_g1|TRINITY_DN5422_c1_g1|TRINITY_DN21217_c0_g1|TRINITY_DN1171_c2_g1	4
Pyruvate metabolism	KEGG PATHWAY	ko00620	16	7100	259	12507	0.108822	0.822049	0.999997	TRINITY_DN24790_c0_g1|TRINITY_DN23290_c0_g1|TRINITY_DN117545_c0_g1|TRINITY_DN12278_c0_g1|TRINITY_DN47683_c0_g1|TRINITY_DN24529_c0_g1|TRINITY_DN41502_c0_g1|TRINITY_DN39878_c0_g1|TRINITY_DN12155_c1_g1|TRINITY_DN16384_c0_g1|TRINITY_DN15948_c3_g1|TRINITY_DN9037_c1_g1|TRINITY_DN20962_c0_g2|TRINITY_DN3893_c1_g2|TRINITY_DN43059_c0_g1|TRINITY_DN20293_c0_g1	http://www.genome.jp/kegg-bin/show_pathway?ko00620/K00029%09red/K00382%09red/K01679%09red/K00873%09red/K00026%09red/K00382%09red/K01895%09red/K00873%09red/K00626%09red/K01961%09red/K00128%09red/K00029%09blue/K11262%09blue/K01759%09blue/K00128%09blue/K00026%09blue	TRINITY_DN24790_c0_g1|TRINITY_DN23290_c0_g1|TRINITY_DN117545_c0_g1|TRINITY_DN24529_c0_g1|TRINITY_DN41502_c0_g1|TRINITY_DN39878_c0_g1|TRINITY_DN12155_c1_g1|TRINITY_DN16384_c0_g1|TRINITY_DN15948_c3_g1|TRINITY_DN43059_c0_g1|TRINITY_DN20293_c0_g1	11	TRINITY_DN12278_c0_g1|TRINITY_DN47683_c0_g1|TRINITY_DN9037_c1_g1|TRINITY_DN20962_c0_g2|TRINITY_DN3893_c1_g2	5
Fc gamma R-mediated phagocytosis	KEGG PATHWAY	ko04666	7	7100	124	12507	0.0994423	0.825302	0.999997	TRINITY_DN6728_c0_g1|TRINITY_DN64554_c0_g1|TRINITY_DN26300_c0_g1|TRINITY_DN9904_c0_g1|TRINITY_DN31084_c0_g1|TRINITY_DN23214_c0_g1|TRINITY_DN13490_c0_g1	http://www.genome.jp/kegg-bin/show_pathway?ko04666/K05747%09red/K04392%09red/K01115%09blue/K04392%09blue/K04392%09blue/K00889%09blue/K04392%09blue	TRINITY_DN26300_c0_g1|TRINITY_DN31084_c0_g1	2	TRINITY_DN6728_c0_g1|TRINITY_DN64554_c0_g1|TRINITY_DN9904_c0_g1|TRINITY_DN23214_c0_g1|TRINITY_DN13490_c0_g1	5
Synthesis and degradation of ketone bodies	KEGG PATHWAY	ko00072	1	7100	23	12507	0.0765891	0.82741	0.999997	TRINITY_DN15948_c3_g1	http://www.genome.jp/kegg-bin/show_pathway?ko00072/K00626%09red	TRINITY_DN15948_c3_g1	1		0
Alanine, aspartate and glutamate metabolism	KEGG PATHWAY	ko00250	8	7100	140	12507	0.10066	0.827928	0.999997	TRINITY_DN16192_c0_g4|TRINITY_DN15823_c0_g1|TRINITY_DN25725_c0_g1|TRINITY_DN16192_c0_g5|TRINITY_DN49397_c0_g1|TRINITY_DN29403_c0_g1|TRINITY_DN47083_c0_g1|TRINITY_DN21615_c0_g1	http://www.genome.jp/kegg-bin/show_pathway?ko00250/K14454%09red/K01915%09red/K14455%09red/K00820%09red/K14454%09red/K00814%09blue/K00814%09blue/K01580%09blue	TRINITY_DN15823_c0_g1|TRINITY_DN25725_c0_g1|TRINITY_DN49397_c0_g1|TRINITY_DN29403_c0_g1|TRINITY_DN21615_c0_g1	5	TRINITY_DN16192_c0_g4|TRINITY_DN16192_c0_g5|TRINITY_DN47083_c0_g1	3
Ras signaling pathway	KEGG PATHWAY	ko04014	8	7100	141	12507	0.0999461	0.833366	0.999997	TRINITY_DN6728_c0_g1|TRINITY_DN64554_c0_g1|TRINITY_DN30923_c0_g1|TRINITY_DN121788_c0_g1|TRINITY_DN13490_c0_g1|TRINITY_DN36487_c0_g1|TRINITY_DN31084_c0_g1|TRINITY_DN9904_c0_g1	http://www.genome.jp/kegg-bin/show_pathway?ko04014/K02183%09red/K02183%09red/K02183%09red/K04392%09red/K01115%09blue/K04392%09blue/K04392%09blue/K04392%09blue	TRINITY_DN30923_c0_g1|TRINITY_DN121788_c0_g1|TRINITY_DN36487_c0_g1|TRINITY_DN31084_c0_g1	4	TRINITY_DN6728_c0_g1|TRINITY_DN64554_c0_g1|TRINITY_DN13490_c0_g1|TRINITY_DN9904_c0_g1	4
Hedgehog signaling pathway - fly	KEGG PATHWAY	ko04341	2	7100	43	12507	0.0819325	0.836202	0.999997	TRINITY_DN125601_c0_g1|TRINITY_DN117779_c0_g1	http://www.genome.jp/kegg-bin/show_pathway?ko04341/K03094%09red/K03868%09red	TRINITY_DN125601_c0_g1|TRINITY_DN117779_c0_g1	2		0
Aflatoxin biosynthesis	KEGG PATHWAY	ko00254	1	7100	24	12507	0.0733979	0.839604	0.999997	TRINITY_DN47683_c0_g1	http://www.genome.jp/kegg-bin/show_pathway?ko00254/K11262%09blue		0	TRINITY_DN47683_c0_g1	1
2-Oxocarboxylic acid metabolism	KEGG PATHWAY	ko01210	8	7100	143	12507	0.0985482	0.843836	0.999997	TRINITY_DN16192_c0_g4|TRINITY_DN16192_c0_g5|TRINITY_DN26643_c0_g1|TRINITY_DN15823_c0_g1|TRINITY_DN49397_c0_g1|TRINITY_DN27819_c0_g1|TRINITY_DN30612_c0_g1|TRINITY_DN21615_c0_g1	http://www.genome.jp/kegg-bin/show_pathway?ko01210/K00825%09red/K14454%09red/K14455%09red/K00030%09red/K00031%09red/K14454%09red/K00814%09blue/K00814%09blue	TRINITY_DN26643_c0_g1|TRINITY_DN15823_c0_g1|TRINITY_DN49397_c0_g1|TRINITY_DN27819_c0_g1|TRINITY_DN30612_c0_g1|TRINITY_DN21615_c0_g1	6	TRINITY_DN16192_c0_g4|TRINITY_DN16192_c0_g5	2
mTOR signaling pathway	KEGG PATHWAY	ko04150	8	7100	144	12507	0.0978638	0.848873	0.999997	TRINITY_DN27343_c0_g1|TRINITY_DN49256_c0_g1|TRINITY_DN57366_c0_g1|TRINITY_DN120351_c0_g1|TRINITY_DN40174_c0_g1|TRINITY_DN42626_c0_g1|TRINITY_DN28353_c1_g1|TRINITY_DN51981_c0_g2	http://www.genome.jp/kegg-bin/show_pathway?ko04150/K02991%09red/K02150%09red/K01110%09red/K02147%09red/K02144%09red/K07198%09red/K02145%09red/K03875%09blue	TRINITY_DN27343_c0_g1|TRINITY_DN49256_c0_g1|TRINITY_DN57366_c0_g1|TRINITY_DN120351_c0_g1|TRINITY_DN42626_c0_g1|TRINITY_DN28353_c1_g1|TRINITY_DN51981_c0_g2	7	TRINITY_DN40174_c0_g1	1
Protein processing in endoplasmic reticulum	KEGG PATHWAY	ko04141	42	7100	642	12507	0.115242	0.849702	0.999997	TRINITY_DN22662_c1_g1|TRINITY_DN33092_c0_g1|TRINITY_DN34434_c0_g1|TRINITY_DN22216_c0_g1|TRINITY_DN16263_c0_g1|TRINITY_DN40563_c2_g1|TRINITY_DN29306_c0_g1|TRINITY_DN23140_c1_g1|TRINITY_DN119057_c0_g1|TRINITY_DN60806_c0_g1|TRINITY_DN2012_c0_g1|TRINITY_DN19663_c0_g2|TRINITY_DN37442_c0_g1|TRINITY_DN393_c3_g1|TRINITY_DN30203_c0_g1|TRINITY_DN30203_c0_g2|TRINITY_DN33760_c0_g1|TRINITY_DN42777_c0_g1|TRINI…	http://www.genome.jp/kegg-bin/show_pathway?ko04141/K10839%09red/K04523%09red/K08057%09red/K09490%09red/K13525%09red/K14006%09red/K12668%09red/K07953%09red/K13993%09red/K09580%09red/K10839%09red/K09487%09red/K09487%09red/K08057%09red/K10956%09red/K14006%09red/K03094%09red/K14006%09red/K09580%09red/K03283%09red/K14006%09red/K03283%09red/K04079%09red/K04079%09red/K03283%09red/K03868%09red/K06689%09r…	TRINITY_DN33092_c0_g1|TRINITY_DN34434_c0_g1|TRINITY_DN22216_c0_g1|TRINITY_DN40563_c2_g1|TRINITY_DN29306_c0_g1|TRINITY_DN23140_c1_g1|TRINITY_DN119057_c0_g1|TRINITY_DN60806_c0_g1|TRINITY_DN2012_c0_g1|TRINITY_DN19663_c0_g2|TRINITY_DN37442_c0_g1|TRINITY_DN30203_c0_g1|TRINITY_DN30203_c0_g2|TRINITY_DN33760_c0_g1|TRINITY_DN42777_c0_g1|TRINITY_DN18115_c0_g1|TRINITY_DN125601_c0_g1|TRINITY_DN8597_c0_g1|TRI…	34	TRINITY_DN22662_c1_g1|TRINITY_DN16263_c0_g1|TRINITY_DN393_c3_g1|TRINITY_DN16994_c0_g1|TRINITY_DN37130_c0_g1|TRINITY_DN2133_c0_g2|TRINITY_DN8358_c0_g1|TRINITY_DN21079_c0_g1	8
Ubiquinone and other terpenoid-quinone biosynthesis	KEGG PATHWAY	ko00130	4	7100	80	12507	0.0880775	0.852505	0.999997	TRINITY_DN2432_c2_g1|TRINITY_DN15618_c2_g1|TRINITY_DN15365_c0_g1|TRINITY_DN61867_c0_g1	http://www.genome.jp/kegg-bin/show_pathway?ko00130/K01904%09red/K01904%09blue/K01904%09blue/K00487%09blue	TRINITY_DN61867_c0_g1	1	TRINITY_DN2432_c2_g1|TRINITY_DN15618_c2_g1|TRINITY_DN15365_c0_g1	3
Shigellosis	KEGG PATHWAY	ko05131	7	7100	129	12507	0.0955879	0.852843	0.999997	TRINITY_DN64554_c0_g1|TRINITY_DN26300_c0_g1|TRINITY_DN25975_c0_g1|TRINITY_DN9904_c0_g1|TRINITY_DN31084_c0_g1|TRINITY_DN18996_c0_g1|TRINITY_DN13490_c0_g1	http://www.genome.jp/kegg-bin/show_pathway?ko05131/K05747%09red/K06689%09red/K04392%09red/K12836%09red/K04392%09blue/K04392%09blue/K04392%09blue	TRINITY_DN26300_c0_g1|TRINITY_DN25975_c0_g1|TRINITY_DN31084_c0_g1|TRINITY_DN18996_c0_g1	4	TRINITY_DN64554_c0_g1|TRINITY_DN9904_c0_g1|TRINITY_DN13490_c0_g1	3
Glutamatergic synapse	KEGG PATHWAY	ko04724	2	7100	45	12507	0.0782911	0.85368	0.999997	TRINITY_DN6728_c0_g1|TRINITY_DN25725_c0_g1	http://www.genome.jp/kegg-bin/show_pathway?ko04724/K01915%09red/K01115%09blue	TRINITY_DN25725_c0_g1	1	TRINITY_DN6728_c0_g1	1
Focal adhesion	KEGG PATHWAY	ko04510	5	7100	97	12507	0.0908015	0.854615	0.999997	TRINITY_DN64554_c0_g1|TRINITY_DN31084_c0_g1|TRINITY_DN9904_c0_g1|TRINITY_DN57366_c0_g1|TRINITY_DN13490_c0_g1	http://www.genome.jp/kegg-bin/show_pathway?ko04510/K04392%09red/K01110%09red/K04392%09blue/K04392%09blue/K04392%09blue	TRINITY_DN31084_c0_g1|TRINITY_DN57366_c0_g1	2	TRINITY_DN64554_c0_g1|TRINITY_DN9904_c0_g1|TRINITY_DN13490_c0_g1	3
Carbon metabolism	KEGG PATHWAY	ko01200	47	7100	716	12507	0.115632	0.857151	0.999997	TRINITY_DN15823_c0_g1|TRINITY_DN19064_c1_g1|TRINITY_DN10403_c0_g1|TRINITY_DN12155_c1_g1|TRINITY_DN24529_c0_g1|TRINITY_DN18960_c0_g2|TRINITY_DN30612_c0_g1|TRINITY_DN123163_c0_g1|TRINITY_DN3893_c1_g2|TRINITY_DN120842_c0_g1|TRINITY_DN42800_c0_g1|TRINITY_DN117545_c0_g1|TRINITY_DN40940_c0_g1|TRINITY_DN82463_c0_g1|TRINITY_DN21425_c0_g1|TRINITY_DN49397_c0_g1|TRINITY_DN12278_c0_g1|TRINITY_DN16384_c0_g1|T…	http://www.genome.jp/kegg-bin/show_pathway?ko01200/K14454%09red/K15634%09red/K01895%09red/K00873%09red/K00134%09red/K00031%09red/K00831%09red/K00844%09red/K01679%09red/K00235%09red/K01834%09red/K01803%09red/K14455%09red/K00873%09red/K14454%09red/K00948%09red/K00382%09red/K00234%09red/K00850%09red/K00140%09red/K01689%09red/K01738%09red/K01961%09red/K01783%09red/K00029%09red/K00030%09red/K00850%09r…	TRINITY_DN15823_c0_g1|TRINITY_DN19064_c1_g1|TRINITY_DN12155_c1_g1|TRINITY_DN24529_c0_g1|TRINITY_DN18960_c0_g2|TRINITY_DN30612_c0_g1|TRINITY_DN123163_c0_g1|TRINITY_DN120842_c0_g1|TRINITY_DN117545_c0_g1|TRINITY_DN40940_c0_g1|TRINITY_DN82463_c0_g1|TRINITY_DN21425_c0_g1|TRINITY_DN49397_c0_g1|TRINITY_DN16384_c0_g1|TRINITY_DN21615_c0_g1|TRINITY_DN39958_c2_g1|TRINITY_DN23290_c0_g1|TRINITY_DN123326_c0_g1…	32	TRINITY_DN10403_c0_g1|TRINITY_DN3893_c1_g2|TRINITY_DN42800_c0_g1|TRINITY_DN12278_c0_g1|TRINITY_DN16192_c0_g4|TRINITY_DN16192_c0_g5|TRINITY_DN12477_c0_g1|TRINITY_DN5422_c1_g1|TRINITY_DN26626_c0_g1|TRINITY_DN18551_c0_g1|TRINITY_DN1171_c2_g1|TRINITY_DN6184_c0_g1|TRINITY_DN21217_c0_g1|TRINITY_DN5450_c0_g1|TRINITY_DN21596_c0_g1	15
Phosphatidylinositol signaling system	KEGG PATHWAY	ko04070	8	7100	146	12507	0.0965232	0.858557	0.999997	TRINITY_DN30923_c0_g1|TRINITY_DN14791_c0_g1|TRINITY_DN57366_c0_g1|TRINITY_DN121788_c0_g1|TRINITY_DN36487_c0_g1|TRINITY_DN122050_c0_g1|TRINITY_DN23214_c0_g1|TRINITY_DN23458_c0_g1	http://www.genome.jp/kegg-bin/show_pathway?ko04070/K02183%09red/K01110%09red/K02183%09red/K02183%09red/K13024%09red/K05857%09red/K00981%09blue/K00889%09blue	TRINITY_DN30923_c0_g1|TRINITY_DN57366_c0_g1|TRINITY_DN121788_c0_g1|TRINITY_DN36487_c0_g1|TRINITY_DN122050_c0_g1|TRINITY_DN23458_c0_g1	6	TRINITY_DN14791_c0_g1|TRINITY_DN23214_c0_g1	2
Biosynthesis of amino acids	KEGG PATHWAY	ko01230	38	7100	589	12507	0.113648	0.859387	0.999997	TRINITY_DN25725_c0_g1|TRINITY_DN15823_c0_g1|TRINITY_DN19064_c1_g1|TRINITY_DN10403_c0_g1|TRINITY_DN24529_c0_g1|TRINITY_DN18960_c0_g2|TRINITY_DN30612_c0_g1|TRINITY_DN123163_c0_g1|TRINITY_DN42800_c0_g1|TRINITY_DN82463_c0_g1|TRINITY_DN21425_c0_g1|TRINITY_DN49397_c0_g1|TRINITY_DN16384_c0_g1|TRINITY_DN28902_c0_g1|TRINITY_DN21615_c0_g1|TRINITY_DN39958_c2_g1|TRINITY_DN16192_c0_g4|TRINITY_DN16192_c0_g5|TR…	http://www.genome.jp/kegg-bin/show_pathway?ko01230/K01915%09red/K14454%09red/K15634%09red/K00873%09red/K00134%09red/K00031%09red/K00831%09red/K01834%09red/K01803%09red/K14455%09red/K00873%09red/K01696%09red/K14454%09red/K00948%09red/K00850%09red/K00789%09red/K00500%09red/K01689%09red/K01738%09red/K00030%09red/K01783%09red/K10206%09red/K00850%09red/K12657%09red/K01758%09red/K00600%09red/K01623%09r…	TRINITY_DN25725_c0_g1|TRINITY_DN15823_c0_g1|TRINITY_DN19064_c1_g1|TRINITY_DN24529_c0_g1|TRINITY_DN18960_c0_g2|TRINITY_DN30612_c0_g1|TRINITY_DN123163_c0_g1|TRINITY_DN82463_c0_g1|TRINITY_DN21425_c0_g1|TRINITY_DN49397_c0_g1|TRINITY_DN16384_c0_g1|TRINITY_DN28902_c0_g1|TRINITY_DN21615_c0_g1|TRINITY_DN39958_c2_g1|TRINITY_DN25807_c0_g2|TRINITY_DN21850_c0_g1|TRINITY_DN23555_c0_g1|TRINITY_DN21770_c0_g1|TR…	27	TRINITY_DN10403_c0_g1|TRINITY_DN42800_c0_g1|TRINITY_DN16192_c0_g4|TRINITY_DN16192_c0_g5|TRINITY_DN12477_c0_g1|TRINITY_DN5422_c1_g1|TRINITY_DN1171_c2_g1|TRINITY_DN6192_c0_g1|TRINITY_DN6184_c0_g1|TRINITY_DN21217_c0_g1|TRINITY_DN21596_c0_g1	11
Tuberculosis	KEGG PATHWAY	ko05152	11	7100	193	12507	0.100399	0.859919	0.999997	TRINITY_DN44240_c0_g1|TRINITY_DN30923_c0_g1|TRINITY_DN45720_c0_g2|TRINITY_DN23226_c1_g1|TRINITY_DN26639_c0_g1|TRINITY_DN50073_c0_g1|TRINITY_DN121788_c0_g1|TRINITY_DN118020_c0_g1|TRINITY_DN42626_c0_g1|TRINITY_DN36487_c0_g1|TRINITY_DN49765_c0_g1	http://www.genome.jp/kegg-bin/show_pathway?ko05152/K02154%09red/K02183%09red/K02154%09red/K02155%09red/K04043%09red/K03661%09red/K02183%09red/K08738%09red/K02144%09red/K02183%09red/K07897%09red	TRINITY_DN44240_c0_g1|TRINITY_DN30923_c0_g1|TRINITY_DN45720_c0_g2|TRINITY_DN23226_c1_g1|TRINITY_DN26639_c0_g1|TRINITY_DN50073_c0_g1|TRINITY_DN121788_c0_g1|TRINITY_DN118020_c0_g1|TRINITY_DN42626_c0_g1|TRINITY_DN36487_c0_g1|TRINITY_DN49765_c0_g1	11		0
Autophagy - other	KEGG PATHWAY	ko04136	3	7100	64	12507	0.0825726	0.860581	0.999997	TRINITY_DN11477_c0_g2|TRINITY_DN30689_c0_g1|TRINITY_DN120638_c0_g1	http://www.genome.jp/kegg-bin/show_pathway?ko04136/K04382%09red/K08341%09red/K08342%09blue	TRINITY_DN30689_c0_g1|TRINITY_DN120638_c0_g1	2	TRINITY_DN11477_c0_g2	1
Thiamine metabolism	KEGG PATHWAY	ko00730	1	7100	27	12507	0.0652426	0.87126	0.999997	TRINITY_DN9196_c0_g1	http://www.genome.jp/kegg-bin/show_pathway?ko00730/K01662%09blue		0	TRINITY_DN9196_c0_g1	1
TGF-beta signaling pathway	KEGG PATHWAY	ko04350	3	7100	66	12507	0.0800704	0.873663	0.999997	TRINITY_DN125601_c0_g1|TRINITY_DN117779_c0_g1|TRINITY_DN30689_c0_g1	http://www.genome.jp/kegg-bin/show_pathway?ko04350/K03094%09red/K03868%09red/K04382%09red	TRINITY_DN125601_c0_g1|TRINITY_DN117779_c0_g1|TRINITY_DN30689_c0_g1	3		0
Various types of N-glycan biosynthesis	KEGG PATHWAY	ko00513	3	7100	67	12507	0.0788753	0.879787	0.999997	TRINITY_DN119057_c0_g1|TRINITY_DN6652_c1_g1|TRINITY_DN10578_c0_g2	http://www.genome.jp/kegg-bin/show_pathway?ko00513/K12668%09red/K01231%09red/K03843%09red	TRINITY_DN119057_c0_g1|TRINITY_DN6652_c1_g1|TRINITY_DN10578_c0_g2	3		0
Inflammatory mediator regulation of TRP channels	KEGG PATHWAY	ko04750	3	7100	67	12507	0.0788753	0.879787	0.999997	TRINITY_DN36487_c0_g1|TRINITY_DN121788_c0_g1|TRINITY_DN30923_c0_g1	http://www.genome.jp/kegg-bin/show_pathway?ko04750/K02183%09red/K02183%09red/K02183%09red	TRINITY_DN36487_c0_g1|TRINITY_DN121788_c0_g1|TRINITY_DN30923_c0_g1	3		0
Salmonella infection	KEGG PATHWAY	ko05132	6	7100	120	12507	0.0880775	0.887274	0.999997	TRINITY_DN64554_c0_g1|TRINITY_DN26300_c0_g1|TRINITY_DN9904_c0_g1|TRINITY_DN49765_c0_g1|TRINITY_DN31084_c0_g1|TRINITY_DN13490_c0_g1	http://www.genome.jp/kegg-bin/show_pathway?ko05132/K05747%09red/K07897%09red/K04392%09red/K04392%09blue/K04392%09blue/K04392%09blue	TRINITY_DN26300_c0_g1|TRINITY_DN49765_c0_g1|TRINITY_DN31084_c0_g1	3	TRINITY_DN64554_c0_g1|TRINITY_DN9904_c0_g1|TRINITY_DN13490_c0_g1	3
Non-homologous end-joining	KEGG PATHWAY	ko03450	1	7100	29	12507	0.0607431	0.888814	0.999997	TRINITY_DN13148_c0_g1	http://www.genome.jp/kegg-bin/show_pathway?ko03450/K10884%09red	TRINITY_DN13148_c0_g1	1		0
Th17 cell differentiation	KEGG PATHWAY	ko04659	2	7100	50	12507	0.070462	0.890172	0.999997	TRINITY_DN19592_c0_g3|TRINITY_DN19592_c0_g2	http://www.genome.jp/kegg-bin/show_pathway?ko04659/K04079%09red/K04079%09red	TRINITY_DN19592_c0_g3|TRINITY_DN19592_c0_g2	2		0
Bacterial invasion of epithelial cells	KEGG PATHWAY	ko05100	6	7100	121	12507	0.0873496	0.891577	0.999997	TRINITY_DN64554_c0_g1|TRINITY_DN26300_c0_g1|TRINITY_DN36908_c0_g1|TRINITY_DN9904_c0_g1|TRINITY_DN31084_c0_g1|TRINITY_DN13490_c0_g1	http://www.genome.jp/kegg-bin/show_pathway?ko05100/K05747%09red/K04646%09red/K04392%09red/K04392%09blue/K04392%09blue/K04392%09blue	TRINITY_DN26300_c0_g1|TRINITY_DN36908_c0_g1|TRINITY_DN31084_c0_g1	3	TRINITY_DN64554_c0_g1|TRINITY_DN9904_c0_g1|TRINITY_DN13490_c0_g1	3
Carbon fixation pathways in prokaryotes	KEGG PATHWAY	ko00720	6	7100	122	12507	0.0866336	0.895741	0.999997	TRINITY_DN26571_c2_g1|TRINITY_DN117545_c0_g1|TRINITY_DN12155_c1_g1|TRINITY_DN15948_c3_g1|TRINITY_DN30612_c0_g1|TRINITY_DN43059_c0_g1	http://www.genome.jp/kegg-bin/show_pathway?ko00720/K01648%09red/K01679%09red/K01895%09red/K00626%09red/K00031%09red/K01961%09red	TRINITY_DN26571_c2_g1|TRINITY_DN117545_c0_g1|TRINITY_DN12155_c1_g1|TRINITY_DN15948_c3_g1|TRINITY_DN30612_c0_g1|TRINITY_DN43059_c0_g1	6		0
cAMP signaling pathway	KEGG PATHWAY	ko04024	8	7100	155	12507	0.0909187	0.896101	0.999997	TRINITY_DN6728_c0_g1|TRINITY_DN64554_c0_g1|TRINITY_DN30923_c0_g1|TRINITY_DN121788_c0_g1|TRINITY_DN13490_c0_g1|TRINITY_DN36487_c0_g1|TRINITY_DN31084_c0_g1|TRINITY_DN9904_c0_g1	http://www.genome.jp/kegg-bin/show_pathway?ko04024/K02183%09red/K02183%09red/K02183%09red/K04392%09red/K01115%09blue/K04392%09blue/K04392%09blue/K04392%09blue	TRINITY_DN30923_c0_g1|TRINITY_DN121788_c0_g1|TRINITY_DN36487_c0_g1|TRINITY_DN31084_c0_g1	4	TRINITY_DN6728_c0_g1|TRINITY_DN64554_c0_g1|TRINITY_DN13490_c0_g1|TRINITY_DN9904_c0_g1	4
EGFR tyrosine kinase inhibitor resistance	KEGG PATHWAY	ko01521	2	7100	51	12507	0.0690804	0.896374	0.999997	TRINITY_DN27343_c0_g1|TRINITY_DN57366_c0_g1	http://www.genome.jp/kegg-bin/show_pathway?ko01521/K02991%09red/K01110%09red	TRINITY_DN27343_c0_g1|TRINITY_DN57366_c0_g1	2		0
Type I diabetes mellitus	KEGG PATHWAY	ko04940	1	7100	30	12507	0.0587183	0.896673	0.999997	TRINITY_DN47083_c0_g1	http://www.genome.jp/kegg-bin/show_pathway?ko04940/K01580%09blue		0	TRINITY_DN47083_c0_g1	1
Inositol phosphate metabolism	KEGG PATHWAY	ko00562	8	7100	156	12507	0.0903359	0.899704	0.999997	TRINITY_DN12956_c0_g1|TRINITY_DN31999_c0_g1|TRINITY_DN21425_c0_g1|TRINITY_DN57366_c0_g1|TRINITY_DN32655_c0_g1|TRINITY_DN469_c0_g1|TRINITY_DN23214_c0_g1|TRINITY_DN23458_c0_g1	http://www.genome.jp/kegg-bin/show_pathway?ko00562/K03103%09red/K00140%09red/K01803%09red/K01110%09red/K01114%09red/K05857%09red/K00469%09blue/K00889%09blue	TRINITY_DN12956_c0_g1|TRINITY_DN31999_c0_g1|TRINITY_DN21425_c0_g1|TRINITY_DN57366_c0_g1|TRINITY_DN32655_c0_g1|TRINITY_DN23458_c0_g1	6	TRINITY_DN469_c0_g1|TRINITY_DN23214_c0_g1	2
Circadian rhythm	KEGG PATHWAY	ko04710	3	7100	71	12507	0.0744317	0.901721	0.999997	TRINITY_DN125601_c0_g1|TRINITY_DN117779_c0_g1|TRINITY_DN28353_c1_g1	http://www.genome.jp/kegg-bin/show_pathway?ko04710/K03094%09red/K03868%09red/K07198%09red	TRINITY_DN125601_c0_g1|TRINITY_DN117779_c0_g1|TRINITY_DN28353_c1_g1	3		0
Glycosaminoglycan degradation	KEGG PATHWAY	ko00531	1	7100	31	12507	0.0568242	0.903978	0.999997	TRINITY_DN62020_c0_g2	http://www.genome.jp/kegg-bin/show_pathway?ko00531/K10532%09red	TRINITY_DN62020_c0_g2	1		0
Microbial metabolism in diverse environments	KEGG PATHWAY	ko01120	63	7100	972	12507	0.114174	0.909715	0.999997	TRINITY_DN24790_c0_g1|TRINITY_DN25725_c0_g1|TRINITY_DN30612_c0_g1|TRINITY_DN15823_c0_g1|TRINITY_DN19064_c1_g1|TRINITY_DN10403_c0_g1|TRINITY_DN45046_c0_g1|TRINITY_DN24529_c0_g1|TRINITY_DN18960_c0_g2|TRINITY_DN6184_c0_g1|TRINITY_DN20962_c0_g2|TRINITY_DN123163_c0_g1|TRINITY_DN26571_c2_g1|TRINITY_DN3893_c1_g2|TRINITY_DN120842_c0_g1|TRINITY_DN42800_c0_g1|TRINITY_DN117545_c0_g1|TRINITY_DN40940_c0_g1|TR…	http://www.genome.jp/kegg-bin/show_pathway?ko01120/K00029%09red/K01915%09red/K00031%09red/K14454%09red/K15634%09red/K00002%09red/K00873%09red/K00134%09red/K00831%09red/K01648%09red/K00844%09red/K01679%09red/K00235%09red/K01834%09red/K01803%09red/K00002%09red/K14455%09red/K01555%09red/K15889%09red/K00873%09red/K14454%09red/K00948%09red/K00382%09red/K00234%09red/K00850%09red/K00002%09red/K01895%09r…	TRINITY_DN24790_c0_g1|TRINITY_DN25725_c0_g1|TRINITY_DN30612_c0_g1|TRINITY_DN15823_c0_g1|TRINITY_DN19064_c1_g1|TRINITY_DN45046_c0_g1|TRINITY_DN24529_c0_g1|TRINITY_DN18960_c0_g2|TRINITY_DN123163_c0_g1|TRINITY_DN26571_c2_g1|TRINITY_DN120842_c0_g1|TRINITY_DN117545_c0_g1|TRINITY_DN40940_c0_g1|TRINITY_DN82463_c0_g1|TRINITY_DN21425_c0_g1|TRINITY_DN68691_c0_g1|TRINITY_DN49397_c0_g1|TRINITY_DN34675_c0_g1|…	43	TRINITY_DN10403_c0_g1|TRINITY_DN6184_c0_g1|TRINITY_DN20962_c0_g2|TRINITY_DN3893_c1_g2|TRINITY_DN42800_c0_g1|TRINITY_DN16780_c1_g2|TRINITY_DN12278_c0_g1|TRINITY_DN12577_c1_g1|TRINITY_DN16192_c0_g4|TRINITY_DN16192_c0_g5|TRINITY_DN12477_c0_g1|TRINITY_DN5422_c1_g1|TRINITY_DN47083_c0_g1|TRINITY_DN18551_c0_g1|TRINITY_DN1171_c2_g1|TRINITY_DN21217_c0_g1|TRINITY_DN5450_c0_g1|TRINITY_DN26626_c0_g1|TRINITY_…	20
Parathyroid hormone synthesis, secretion and action	KEGG PATHWAY	ko04928	1	7100	32	12507	0.0550484	0.910766	0.999997	TRINITY_DN6728_c0_g1	http://www.genome.jp/kegg-bin/show_pathway?ko04928/K01115%09blue		0	TRINITY_DN6728_c0_g1	1
Necroptosis	KEGG PATHWAY	ko04217	6	7100	126	12507	0.0838833	0.911053	0.999997	TRINITY_DN17189_c0_g1|TRINITY_DN25725_c0_g1|TRINITY_DN17711_c0_g1|TRINITY_DN22969_c0_g1|TRINITY_DN19592_c0_g3|TRINITY_DN19592_c0_g2	http://www.genome.jp/kegg-bin/show_pathway?ko04217/K01915%09red/K00688%09red/K00688%09red/K04079%09red/K04079%09red/K12191%09blue	TRINITY_DN25725_c0_g1|TRINITY_DN17711_c0_g1|TRINITY_DN22969_c0_g1|TRINITY_DN19592_c0_g3|TRINITY_DN19592_c0_g2	5	TRINITY_DN17189_c0_g1	1
Sulfur metabolism	KEGG PATHWAY	ko00920	2	7100	54	12507	0.0652426	0.913076	0.999997	TRINITY_DN42800_c0_g1|TRINITY_DN21636_c0_g1	http://www.genome.jp/kegg-bin/show_pathway?ko00920/K01738%09red/K00640%09blue	TRINITY_DN21636_c0_g1	1	TRINITY_DN42800_c0_g1	1
RNA degradation	KEGG PATHWAY	ko03018	16	7100	287	12507	0.0982048	0.913326	0.999997	TRINITY_DN124267_c0_g1|TRINITY_DN25807_c0_g2|TRINITY_DN20493_c0_g1|TRINITY_DN21770_c0_g1|TRINITY_DN28403_c0_g1|TRINITY_DN3228_c1_g1|TRINITY_DN16128_c0_g1|TRINITY_DN26639_c0_g1|TRINITY_DN33804_c1_g1|TRINITY_DN12499_c0_g2|TRINITY_DN21217_c0_g1|TRINITY_DN10403_c0_g1|TRINITY_DN22182_c0_g1|TRINITY_DN3094_c1_g1|TRINITY_DN16428_c0_g1|TRINITY_DN75050_c0_g2	http://www.genome.jp/kegg-bin/show_pathway?ko03018/K13126%09red/K00850%09red/K13126%09red/K01689%09red/K12616%09red/K00850%09red/K04043%09red/K12586%09red/K12604%09red/K12586%09red/K12613%09red/K12581%09red/K11600%09red/K12616%09blue/K01689%09blue/K01689%09blue	TRINITY_DN124267_c0_g1|TRINITY_DN25807_c0_g2|TRINITY_DN20493_c0_g1|TRINITY_DN21770_c0_g1|TRINITY_DN28403_c0_g1|TRINITY_DN16128_c0_g1|TRINITY_DN26639_c0_g1|TRINITY_DN33804_c1_g1|TRINITY_DN12499_c0_g2|TRINITY_DN22182_c0_g1|TRINITY_DN3094_c1_g1|TRINITY_DN16428_c0_g1|TRINITY_DN75050_c0_g2	13	TRINITY_DN3228_c1_g1|TRINITY_DN21217_c0_g1|TRINITY_DN10403_c0_g1	3
Propanoate metabolism	KEGG PATHWAY	ko00640	7	7100	144	12507	0.0856309	0.914972	0.999997	TRINITY_DN23290_c0_g1|TRINITY_DN31999_c0_g1|TRINITY_DN12155_c1_g1|TRINITY_DN39878_c0_g1|TRINITY_DN15948_c3_g1|TRINITY_DN47683_c0_g1|TRINITY_DN43059_c0_g1	http://www.genome.jp/kegg-bin/show_pathway?ko00640/K00382%09red/K00140%09red/K01895%09red/K00382%09red/K00626%09red/K01961%09red/K11262%09blue	TRINITY_DN23290_c0_g1|TRINITY_DN31999_c0_g1|TRINITY_DN12155_c1_g1|TRINITY_DN39878_c0_g1|TRINITY_DN15948_c3_g1|TRINITY_DN43059_c0_g1	6	TRINITY_DN47683_c0_g1	1
Toll and Imd signaling pathway	KEGG PATHWAY	ko04624	1	7100	33	12507	0.0533803	0.917075	0.999997	TRINITY_DN25975_c0_g1	http://www.genome.jp/kegg-bin/show_pathway?ko04624/K06689%09red	TRINITY_DN25975_c0_g1	1		0
Streptomycin biosynthesis	KEGG PATHWAY	ko00521	1	7100	33	12507	0.0533803	0.917075	0.999997	TRINITY_DN120842_c0_g1	http://www.genome.jp/kegg-bin/show_pathway?ko00521/K00844%09red	TRINITY_DN120842_c0_g1	1		0
Long-term depression	KEGG PATHWAY	ko04730	1	7100	34	12507	0.0518103	0.922938	0.999997	TRINITY_DN30689_c0_g1	http://www.genome.jp/kegg-bin/show_pathway?ko04730/K04382%09red	TRINITY_DN30689_c0_g1	1		0
Isoflavonoid biosynthesis	KEGG PATHWAY	ko00943	1	7100	34	12507	0.0518103	0.922938	0.999997	TRINITY_DN7339_c0_g1	http://www.genome.jp/kegg-bin/show_pathway?ko00943/K13260%09red	TRINITY_DN7339_c0_g1	1		0
Hippo signaling pathway - fly	KEGG PATHWAY	ko04391	1	7100	34	12507	0.0518103	0.922938	0.999997	TRINITY_DN30689_c0_g1	http://www.genome.jp/kegg-bin/show_pathway?ko04391/K04382%09red	TRINITY_DN30689_c0_g1	1		0
Nitrogen metabolism	KEGG PATHWAY	ko00910	3	7100	76	12507	0.0695348	0.924031	0.999997	TRINITY_DN4735_c0_g1|TRINITY_DN25725_c0_g1|TRINITY_DN18721_c0_g1	http://www.genome.jp/kegg-bin/show_pathway?ko00910/K01915%09red/K01674%09blue/K01674%09blue	TRINITY_DN25725_c0_g1	1	TRINITY_DN4735_c0_g1|TRINITY_DN18721_c0_g1	2
Peroxisome	KEGG PATHWAY	ko04146	15	7100	277	12507	0.0953908	0.925961	0.999997	TRINITY_DN31253_c0_g1|TRINITY_DN32794_c0_g1|TRINITY_DN30612_c0_g1|TRINITY_DN59510_c0_g1|TRINITY_DN21209_c0_g1|TRINITY_DN28056_c0_g1|TRINITY_DN26626_c0_g1|TRINITY_DN11312_c1_g1|TRINITY_DN27573_c0_g1|TRINITY_DN17726_c0_g1|TRINITY_DN3662_c0_g1|TRINITY_DN9254_c0_g1|TRINITY_DN19524_c0_g1|TRINITY_DN22388_c0_g1|TRINITY_DN26390_c0_g1	http://www.genome.jp/kegg-bin/show_pathway?ko04146/K01897%09red/K00031%09red/K04565%09red/K01897%09red/K01897%09red/K13348%09red/K04564%09blue/K01897%09blue/K11147%09blue/K11517%09blue/K13335%09blue/K04565%09blue/K04565%09blue/K13237%09blue/K01897%09blue	TRINITY_DN32794_c0_g1|TRINITY_DN30612_c0_g1|TRINITY_DN59510_c0_g1|TRINITY_DN11312_c1_g1|TRINITY_DN27573_c0_g1|TRINITY_DN22388_c0_g1	6	TRINITY_DN31253_c0_g1|TRINITY_DN21209_c0_g1|TRINITY_DN28056_c0_g1|TRINITY_DN26626_c0_g1|TRINITY_DN17726_c0_g1|TRINITY_DN3662_c0_g1|TRINITY_DN9254_c0_g1|TRINITY_DN19524_c0_g1|TRINITY_DN26390_c0_g1	9
Histidine metabolism	KEGG PATHWAY	ko00340	2	7100	57	12507	0.0618087	0.927228	0.999997	TRINITY_DN20293_c0_g1|TRINITY_DN20962_c0_g2	http://www.genome.jp/kegg-bin/show_pathway?ko00340/K00128%09red/K00128%09blue	TRINITY_DN20293_c0_g1	1	TRINITY_DN20962_c0_g2	1
One carbon pool by folate	KEGG PATHWAY	ko00670	1	7100	35	12507	0.05033	0.928387	0.999997	TRINITY_DN7253_c0_g2	http://www.genome.jp/kegg-bin/show_pathway?ko00670/K00600%09red	TRINITY_DN7253_c0_g2	1		0
Proteoglycans in cancer	KEGG PATHWAY	ko05205	7	7100	149	12507	0.0827573	0.929912	0.999997	TRINITY_DN27343_c0_g1|TRINITY_DN64554_c0_g1|TRINITY_DN13490_c0_g1|TRINITY_DN19099_c2_g1|TRINITY_DN31084_c0_g1|TRINITY_DN9024_c0_g2|TRINITY_DN9904_c0_g1	http://www.genome.jp/kegg-bin/show_pathway?ko05205/K02991%09red/K12823%09red/K04392%09red/K12823%09red/K04392%09blue/K04392%09blue/K04392%09blue	TRINITY_DN27343_c0_g1|TRINITY_DN19099_c2_g1|TRINITY_DN31084_c0_g1|TRINITY_DN9024_c0_g2	4	TRINITY_DN64554_c0_g1|TRINITY_DN13490_c0_g1|TRINITY_DN9904_c0_g1	3
MAPK signaling pathway - fly	KEGG PATHWAY	ko04013	7	7100	149	12507	0.0827573	0.929912	0.999997	TRINITY_DN31253_c0_g1|TRINITY_DN64554_c0_g1|TRINITY_DN25975_c0_g1|TRINITY_DN9904_c0_g1|TRINITY_DN30689_c0_g1|TRINITY_DN31084_c0_g1|TRINITY_DN13490_c0_g1	http://www.genome.jp/kegg-bin/show_pathway?ko04013/K06689%09red/K04382%09red/K04392%09red/K04564%09blue/K04392%09blue/K04392%09blue/K04392%09blue	TRINITY_DN25975_c0_g1|TRINITY_DN30689_c0_g1|TRINITY_DN31084_c0_g1	3	TRINITY_DN31253_c0_g1|TRINITY_DN64554_c0_g1|TRINITY_DN9904_c0_g1|TRINITY_DN13490_c0_g1	4
RNA transport	KEGG PATHWAY	ko03013	32	7100	538	12507	0.104776	0.930903	0.999997	TRINITY_DN124719_c0_g1|TRINITY_DN35265_c0_g1|TRINITY_DN22944_c0_g1|TRINITY_DN118995_c0_g1|TRINITY_DN2788_c1_g1|TRINITY_DN124267_c0_g1|TRINITY_DN30148_c0_g1|TRINITY_DN47471_c0_g1|TRINITY_DN35241_c0_g1|TRINITY_DN13901_c0_g1|TRINITY_DN28019_c0_g1|TRINITY_DN121138_c0_g1|TRINITY_DN20493_c0_g1|TRINITY_DN38422_c0_g1|TRINITY_DN24040_c0_g1|TRINITY_DN12155_c1_g2|TRINITY_DN11087_c0_g1|TRINITY_DN121858_c0_g1…	http://www.genome.jp/kegg-bin/show_pathway?ko03013/K03242%09red/K13025%09red/K03262%09red/K03250%09red/K13126%09red/K14288%09red/K03113%09red/K03231%09red/K12877%09red/K13126%09red/K12812%09red/K03260%09red/K03253%09red/K09291%09red/K03253%09red/K12881%09red/K03246%09red/K03236%09red/K03262%09red/K03247%09red/K03251%09red/K07936%09red/K03231%09red/K03251%09red/K03262%09red/K03238%09red/K07936%09r…	TRINITY_DN124719_c0_g1|TRINITY_DN35265_c0_g1|TRINITY_DN22944_c0_g1|TRINITY_DN118995_c0_g1|TRINITY_DN124267_c0_g1|TRINITY_DN30148_c0_g1|TRINITY_DN47471_c0_g1|TRINITY_DN35241_c0_g1|TRINITY_DN121138_c0_g1|TRINITY_DN20493_c0_g1|TRINITY_DN38422_c0_g1|TRINITY_DN24040_c0_g1|TRINITY_DN12155_c1_g2|TRINITY_DN11087_c0_g1|TRINITY_DN121858_c0_g1|TRINITY_DN35261_c0_g1|TRINITY_DN124940_c0_g1|TRINITY_DN21606_c0_…	28	TRINITY_DN2788_c1_g1|TRINITY_DN13901_c0_g1|TRINITY_DN28019_c0_g1|TRINITY_DN29101_c0_g1	4
Vascular smooth muscle contraction	KEGG PATHWAY	ko04270	3	7100	78	12507	0.0677519	0.931577	0.999997	TRINITY_DN36487_c0_g1|TRINITY_DN121788_c0_g1|TRINITY_DN30923_c0_g1	http://www.genome.jp/kegg-bin/show_pathway?ko04270/K02183%09red/K02183%09red/K02183%09red	TRINITY_DN36487_c0_g1|TRINITY_DN121788_c0_g1|TRINITY_DN30923_c0_g1	3		0
Long-term potentiation	KEGG PATHWAY	ko04720	3	7100	78	12507	0.0677519	0.931577	0.999997	TRINITY_DN36487_c0_g1|TRINITY_DN121788_c0_g1|TRINITY_DN30923_c0_g1	http://www.genome.jp/kegg-bin/show_pathway?ko04720/K02183%09red/K02183%09red/K02183%09red	TRINITY_DN36487_c0_g1|TRINITY_DN121788_c0_g1|TRINITY_DN30923_c0_g1	3		0
cGMP-PKG signaling pathway	KEGG PATHWAY	ko04022	3	7100	78	12507	0.0677519	0.931577	0.999997	TRINITY_DN36487_c0_g1|TRINITY_DN121788_c0_g1|TRINITY_DN30923_c0_g1	http://www.genome.jp/kegg-bin/show_pathway?ko04022/K02183%09red/K02183%09red/K02183%09red	TRINITY_DN36487_c0_g1|TRINITY_DN121788_c0_g1|TRINITY_DN30923_c0_g1	3		0
Legionellosis	KEGG PATHWAY	ko05134	16	7100	296	12507	0.0952189	0.932774	0.999997	TRINITY_DN19693_c0_g1|TRINITY_DN37130_c0_g1|TRINITY_DN62133_c0_g1|TRINITY_DN2133_c0_g2|TRINITY_DN120591_c0_g1|TRINITY_DN29306_c0_g1|TRINITY_DN35241_c0_g1|TRINITY_DN12921_c0_g2|TRINITY_DN118020_c0_g1|TRINITY_DN30287_c0_g2|TRINITY_DN38428_c0_g1|TRINITY_DN50880_c1_g1|TRINITY_DN6348_c0_g1|TRINITY_DN12746_c0_g1|TRINITY_DN60806_c0_g1|TRINITY_DN12921_c0_g1	http://www.genome.jp/kegg-bin/show_pathway?ko05134/K03231%09red/K03283%09red/K03283%09red/K13525%09red/K03231%09red/K03283%09red/K08738%09red/K07937%09red/K07937%09red/K03283%09red/K03283%09red/K07953%09red/K03283%09red/K03283%09blue/K03283%09blue/K08517%09blue	TRINITY_DN19693_c0_g1|TRINITY_DN62133_c0_g1|TRINITY_DN120591_c0_g1|TRINITY_DN29306_c0_g1|TRINITY_DN35241_c0_g1|TRINITY_DN12921_c0_g2|TRINITY_DN118020_c0_g1|TRINITY_DN30287_c0_g2|TRINITY_DN38428_c0_g1|TRINITY_DN6348_c0_g1|TRINITY_DN12746_c0_g1|TRINITY_DN60806_c0_g1|TRINITY_DN12921_c0_g1	13	TRINITY_DN37130_c0_g1|TRINITY_DN2133_c0_g2|TRINITY_DN50880_c1_g1	3
Cellular senescence	KEGG PATHWAY	ko04218	4	7100	98	12507	0.0719	0.935419	0.999997	TRINITY_DN36487_c0_g1|TRINITY_DN121788_c0_g1|TRINITY_DN30923_c0_g1|TRINITY_DN57366_c0_g1	http://www.genome.jp/kegg-bin/show_pathway?ko04218/K02183%09red/K02183%09red/K02183%09red/K01110%09red	TRINITY_DN36487_c0_g1|TRINITY_DN121788_c0_g1|TRINITY_DN30923_c0_g1|TRINITY_DN57366_c0_g1	4		0
Pentose phosphate pathway	KEGG PATHWAY	ko00030	5	7100	118	12507	0.0746419	0.940505	0.999997	TRINITY_DN39958_c2_g1|TRINITY_DN25807_c0_g2|TRINITY_DN6927_c0_g2|TRINITY_DN16128_c0_g1|TRINITY_DN21034_c0_g1	http://www.genome.jp/kegg-bin/show_pathway?ko00030/K00948%09red/K00850%09red/K01783%09red/K00850%09red/K01623%09red	TRINITY_DN39958_c2_g1|TRINITY_DN25807_c0_g2|TRINITY_DN6927_c0_g2|TRINITY_DN16128_c0_g1|TRINITY_DN21034_c0_g1	5		0
Regulation of actin cytoskeleton	KEGG PATHWAY	ko04810	6	7100	136	12507	0.0777154	0.941078	0.999997	TRINITY_DN64554_c0_g1|TRINITY_DN26300_c0_g1|TRINITY_DN9904_c0_g1|TRINITY_DN31084_c0_g1|TRINITY_DN23214_c0_g1|TRINITY_DN13490_c0_g1	http://www.genome.jp/kegg-bin/show_pathway?ko04810/K05747%09red/K04392%09red/K04392%09blue/K04392%09blue/K00889%09blue/K04392%09blue	TRINITY_DN26300_c0_g1|TRINITY_DN31084_c0_g1	2	TRINITY_DN64554_c0_g1|TRINITY_DN9904_c0_g1|TRINITY_DN23214_c0_g1|TRINITY_DN13490_c0_g1	4
Butanoate metabolism	KEGG PATHWAY	ko00650	2	7100	61	12507	0.0577557	0.942736	0.999997	TRINITY_DN15948_c3_g1|TRINITY_DN47083_c0_g1	http://www.genome.jp/kegg-bin/show_pathway?ko00650/K00626%09red/K01580%09blue	TRINITY_DN15948_c3_g1	1	TRINITY_DN47083_c0_g1	1
MAPK signaling pathway - yeast	KEGG PATHWAY	ko04011	2	7100	62	12507	0.0568242	0.946091	0.999997	TRINITY_DN117644_c0_g1|TRINITY_DN23214_c0_g1	http://www.genome.jp/kegg-bin/show_pathway?ko04011/K00006%09red/K00889%09blue	TRINITY_DN117644_c0_g1	1	TRINITY_DN23214_c0_g1	1
N-Glycan biosynthesis	KEGG PATHWAY	ko00510	3	7100	83	12507	0.0636705	0.947522	0.999997	TRINITY_DN119057_c0_g1|TRINITY_DN6652_c1_g1|TRINITY_DN10578_c0_g2	http://www.genome.jp/kegg-bin/show_pathway?ko00510/K12668%09red/K01231%09red/K03843%09red	TRINITY_DN119057_c0_g1|TRINITY_DN6652_c1_g1|TRINITY_DN10578_c0_g2	3		0
Endocytosis	KEGG PATHWAY	ko04144	28	7100	492	12507	0.100251	0.94998	0.999997	TRINITY_DN4706_c0_g1|TRINITY_DN86818_c0_g1|TRINITY_DN26300_c0_g1|TRINITY_DN30287_c0_g2|TRINITY_DN38428_c0_g1|TRINITY_DN1818_c0_g4|TRINITY_DN24966_c0_g1|TRINITY_DN18152_c1_g1|TRINITY_DN6728_c0_g1|TRINITY_DN17189_c0_g1|TRINITY_DN37130_c0_g1|TRINITY_DN2133_c0_g2|TRINITY_DN36908_c0_g1|TRINITY_DN12921_c0_g2|TRINITY_DN10745_c0_g1|TRINITY_DN16902_c0_g1|TRINITY_DN12921_c0_g1|TRINITY_DN23214_c0_g1|TRINITY…	http://www.genome.jp/kegg-bin/show_pathway?ko04144/K19366%09red/K07901%09red/K05747%09red/K07937%09red/K07937%09red/K10396%09red/K04646%09red/K03283%09red/K03283%09red/K18466%09red/K12493%09red/K03283%09red/K03283%09red/K07897%09red/K03283%09red/K03283%09red/K12479%09red/K19476%09blue/K12471%09blue/K01115%09blue/K12191%09blue/K03283%09blue/K03283%09blue/K12486%09blue/K07904%09blue/K00889%09blue/K…	TRINITY_DN4706_c0_g1|TRINITY_DN86818_c0_g1|TRINITY_DN26300_c0_g1|TRINITY_DN30287_c0_g2|TRINITY_DN38428_c0_g1|TRINITY_DN24966_c0_g1|TRINITY_DN36908_c0_g1|TRINITY_DN12921_c0_g2|TRINITY_DN12921_c0_g1|TRINITY_DN37532_c0_g1|TRINITY_DN9224_c1_g1|TRINITY_DN62133_c0_g1|TRINITY_DN120591_c0_g1|TRINITY_DN49765_c0_g1|TRINITY_DN6348_c0_g1|TRINITY_DN12746_c0_g1|TRINITY_DN35904_c0_g1	17	TRINITY_DN1818_c0_g4|TRINITY_DN18152_c1_g1|TRINITY_DN6728_c0_g1|TRINITY_DN17189_c0_g1|TRINITY_DN37130_c0_g1|TRINITY_DN2133_c0_g2|TRINITY_DN10745_c0_g1|TRINITY_DN16902_c0_g1|TRINITY_DN23214_c0_g1|TRINITY_DN8975_c0_g1|TRINITY_DN18515_c0_g1	11
Hypertrophic cardiomyopathy (HCM)	KEGG PATHWAY	ko05410	1	7100	40	12507	0.0440387	0.950374	0.999997	TRINITY_DN28353_c1_g1	http://www.genome.jp/kegg-bin/show_pathway?ko05410/K07198%09red	TRINITY_DN28353_c1_g1	1		0
PI3K-Akt signaling pathway	KEGG PATHWAY	ko04151	12	7100	243	12507	0.0869901	0.952341	0.999997	TRINITY_DN27343_c0_g1|TRINITY_DN64554_c0_g1|TRINITY_DN30203_c0_g1|TRINITY_DN30203_c0_g2|TRINITY_DN57366_c0_g1|TRINITY_DN9904_c0_g1|TRINITY_DN30689_c0_g1|TRINITY_DN19592_c0_g3|TRINITY_DN19592_c0_g2|TRINITY_DN28353_c1_g1|TRINITY_DN31084_c0_g1|TRINITY_DN13490_c0_g1	http://www.genome.jp/kegg-bin/show_pathway?ko04151/K02991%09red/K09487%09red/K09487%09red/K01110%09red/K04382%09red/K04079%09red/K04079%09red/K07198%09red/K04392%09red/K04392%09blue/K04392%09blue/K04392%09blue	TRINITY_DN27343_c0_g1|TRINITY_DN30203_c0_g1|TRINITY_DN30203_c0_g2|TRINITY_DN57366_c0_g1|TRINITY_DN30689_c0_g1|TRINITY_DN19592_c0_g3|TRINITY_DN19592_c0_g2|TRINITY_DN28353_c1_g1|TRINITY_DN31084_c0_g1	9	TRINITY_DN64554_c0_g1|TRINITY_DN9904_c0_g1|TRINITY_DN13490_c0_g1	3
Autophagy - yeast	KEGG PATHWAY	ko04138	5	7100	123	12507	0.0716077	0.95258	0.999997	TRINITY_DN49765_c0_g1|TRINITY_DN120638_c0_g1|TRINITY_DN11477_c0_g2|TRINITY_DN30689_c0_g1|TRINITY_DN35904_c0_g1	http://www.genome.jp/kegg-bin/show_pathway?ko04138/K07897%09red/K08341%09red/K04382%09red/K12479%09red/K08342%09blue	TRINITY_DN49765_c0_g1|TRINITY_DN120638_c0_g1|TRINITY_DN30689_c0_g1|TRINITY_DN35904_c0_g1	4	TRINITY_DN11477_c0_g2	1
beta-Alanine metabolism	KEGG PATHWAY	ko00410	5	7100	123	12507	0.0716077	0.95258	0.999997	TRINITY_DN20293_c0_g1|TRINITY_DN70043_c0_g1|TRINITY_DN47083_c0_g1|TRINITY_DN31999_c0_g1|TRINITY_DN20962_c0_g2	http://www.genome.jp/kegg-bin/show_pathway?ko00410/K00128%09red/K00140%09red/K12259%09blue/K01580%09blue/K00128%09blue	TRINITY_DN20293_c0_g1|TRINITY_DN31999_c0_g1	2	TRINITY_DN70043_c0_g1|TRINITY_DN47083_c0_g1|TRINITY_DN20962_c0_g2	3
FoxO signaling pathway	KEGG PATHWAY	ko04068	5	7100	123	12507	0.0716077	0.95258	0.999997	TRINITY_DN31253_c0_g1|TRINITY_DN40174_c0_g1|TRINITY_DN28353_c1_g1|TRINITY_DN57366_c0_g1|TRINITY_DN120638_c0_g1	http://www.genome.jp/kegg-bin/show_pathway?ko04068/K07198%09red/K01110%09red/K08341%09red/K04564%09blue/K03875%09blue	TRINITY_DN28353_c1_g1|TRINITY_DN57366_c0_g1|TRINITY_DN120638_c0_g1	3	TRINITY_DN31253_c0_g1|TRINITY_DN40174_c0_g1	2
Amoebiasis	KEGG PATHWAY	ko05146	1	7100	41	12507	0.0429646	0.953884	0.999997	TRINITY_DN49765_c0_g1	http://www.genome.jp/kegg-bin/show_pathway?ko05146/K07897%09red	TRINITY_DN49765_c0_g1	1		0
Insulin signaling pathway	KEGG PATHWAY	ko04910	10	7100	211	12507	0.0834857	0.954249	0.999997	TRINITY_DN27343_c0_g1|TRINITY_DN30923_c0_g1|TRINITY_DN17711_c0_g1|TRINITY_DN22969_c0_g1|TRINITY_DN59550_c0_g1|TRINITY_DN121788_c0_g1|TRINITY_DN36487_c0_g1|TRINITY_DN47683_c0_g1|TRINITY_DN28353_c1_g1|TRINITY_DN120842_c0_g1	http://www.genome.jp/kegg-bin/show_pathway?ko04910/K02991%09red/K02183%09red/K00688%09red/K00688%09red/K00665%09red/K02183%09red/K02183%09red/K07198%09red/K00844%09red/K11262%09blue	TRINITY_DN27343_c0_g1|TRINITY_DN30923_c0_g1|TRINITY_DN17711_c0_g1|TRINITY_DN22969_c0_g1|TRINITY_DN59550_c0_g1|TRINITY_DN121788_c0_g1|TRINITY_DN36487_c0_g1|TRINITY_DN28353_c1_g1|TRINITY_DN120842_c0_g1	9	TRINITY_DN47683_c0_g1	1
Apelin signaling pathway	KEGG PATHWAY	ko04371	6	7100	142	12507	0.0744317	0.954408	0.999997	TRINITY_DN27343_c0_g1|TRINITY_DN30923_c0_g1|TRINITY_DN36487_c0_g1|TRINITY_DN120638_c0_g1|TRINITY_DN121788_c0_g1|TRINITY_DN28353_c1_g1	http://www.genome.jp/kegg-bin/show_pathway?ko04371/K02991%09red/K02183%09red/K02183%09red/K08341%09red/K02183%09red/K07198%09red	TRINITY_DN27343_c0_g1|TRINITY_DN30923_c0_g1|TRINITY_DN36487_c0_g1|TRINITY_DN120638_c0_g1|TRINITY_DN121788_c0_g1|TRINITY_DN28353_c1_g1	6		0
RNA polymerase	KEGG PATHWAY	ko03020	3	7100	86	12507	0.0614494	0.955354	0.999997	TRINITY_DN3830_c0_g2|TRINITY_DN564_c1_g1|TRINITY_DN43998_c0_g1	http://www.genome.jp/kegg-bin/show_pathway?ko03020/K03006%09red/K03046%09blue/K03043%09blue	TRINITY_DN43998_c0_g1	1	TRINITY_DN3830_c0_g2|TRINITY_DN564_c1_g1	2
Photosynthesis	KEGG PATHWAY	ko00195	3	7100	89	12507	0.0593781	0.962081	0.999997	TRINITY_DN6049_c0_g1|TRINITY_DN848_c0_g2|TRINITY_DN16767_c0_g1	http://www.genome.jp/kegg-bin/show_pathway?ko00195/K02639%09red/K02689%09blue/K02111%09blue	TRINITY_DN6049_c0_g1	1	TRINITY_DN848_c0_g2|TRINITY_DN16767_c0_g1	2
Biosynthesis of antibiotics	KEGG PATHWAY	ko01130	73	7100	1168	12507	0.110097	0.962378	0.999997	TRINITY_DN26571_c2_g1|TRINITY_DN34862_c1_g2|TRINITY_DN26643_c0_g1|TRINITY_DN30612_c0_g1|TRINITY_DN18938_c0_g1|TRINITY_DN19064_c1_g1|TRINITY_DN10403_c0_g1|TRINITY_DN45046_c0_g1|TRINITY_DN24529_c0_g1|TRINITY_DN18960_c0_g2|TRINITY_DN6184_c0_g1|TRINITY_DN20962_c0_g2|TRINITY_DN48_c2_g1|TRINITY_DN123163_c0_g1|TRINITY_DN3893_c1_g2|TRINITY_DN1886_c0_g1|TRINITY_DN23290_c0_g1|TRINITY_DN18918_c1_g1|TRINITY_…	http://www.genome.jp/kegg-bin/show_pathway?ko01130/K01648%09red/K00222%09red/K00825%09red/K00031%09red/K00940%09red/K15634%09red/K00002%09red/K00873%09red/K00134%09red/K14157%09red/K00831%09red/K00382%09red/K00059%09red/K00235%09red/K00940%09red/K01834%09red/K01803%09red/K00002%09red/K14455%09red/K01895%09red/K15889%09red/K00873%09red/K01696%09red/K00844%09red/K14454%09red/K00963%09red/K00948%09r…	TRINITY_DN26571_c2_g1|TRINITY_DN34862_c1_g2|TRINITY_DN26643_c0_g1|TRINITY_DN30612_c0_g1|TRINITY_DN18938_c0_g1|TRINITY_DN19064_c1_g1|TRINITY_DN45046_c0_g1|TRINITY_DN24529_c0_g1|TRINITY_DN18960_c0_g2|TRINITY_DN48_c2_g1|TRINITY_DN123163_c0_g1|TRINITY_DN23290_c0_g1|TRINITY_DN18918_c1_g1|TRINITY_DN40940_c0_g1|TRINITY_DN2937_c0_g1|TRINITY_DN82463_c0_g1|TRINITY_DN21425_c0_g1|TRINITY_DN68691_c0_g1|TRINIT…	53	TRINITY_DN10403_c0_g1|TRINITY_DN6184_c0_g1|TRINITY_DN20962_c0_g2|TRINITY_DN3893_c1_g2|TRINITY_DN1886_c0_g1|TRINITY_DN17577_c0_g3|TRINITY_DN12577_c1_g1|TRINITY_DN12477_c0_g1|TRINITY_DN5422_c1_g1|TRINITY_DN26626_c0_g1|TRINITY_DN12447_c0_g1|TRINITY_DN18551_c0_g1|TRINITY_DN47683_c0_g1|TRINITY_DN1171_c2_g1|TRINITY_DN29552_c0_g2|TRINITY_DN16780_c1_g2|TRINITY_DN9196_c0_g1|TRINITY_DN21217_c0_g1|TRINITY_D…	20
mRNA surveillance pathway	KEGG PATHWAY	ko03015	17	7100	332	12507	0.0901998	0.96305	0.999997	TRINITY_DN124267_c0_g1|TRINITY_DN43885_c1_g1|TRINITY_DN121138_c0_g1|TRINITY_DN1152_c0_g1|TRINITY_DN38422_c0_g1|TRINITY_DN13246_c0_g1|TRINITY_DN19892_c0_g1|TRINITY_DN13040_c0_g1|TRINITY_DN10545_c0_g1|TRINITY_DN35265_c0_g1|TRINITY_DN28145_c0_g1|TRINITY_DN1104_c0_g1|TRINITY_DN30689_c0_g1|TRINITY_DN20493_c0_g1|TRINITY_DN35261_c0_g1|TRINITY_DN38117_c0_g1|TRINITY_DN45385_c0_g4	http://www.genome.jp/kegg-bin/show_pathway?ko03015/K13126%09red/K03265%09red/K12877%09red/K12812%09red/K14408%09red/K14411%09red/K00565%09red/K06965%09red/K13025%09red/K14411%09red/K14397%09red/K04382%09red/K13126%09red/K12881%09red/K14406%09red/K03265%09red/K03265%09blue	TRINITY_DN124267_c0_g1|TRINITY_DN43885_c1_g1|TRINITY_DN121138_c0_g1|TRINITY_DN38422_c0_g1|TRINITY_DN13246_c0_g1|TRINITY_DN19892_c0_g1|TRINITY_DN13040_c0_g1|TRINITY_DN10545_c0_g1|TRINITY_DN35265_c0_g1|TRINITY_DN28145_c0_g1|TRINITY_DN1104_c0_g1|TRINITY_DN30689_c0_g1|TRINITY_DN20493_c0_g1|TRINITY_DN35261_c0_g1|TRINITY_DN38117_c0_g1|TRINITY_DN45385_c0_g4	16	TRINITY_DN1152_c0_g1	1
Sphingolipid signaling pathway	KEGG PATHWAY	ko04071	10	7100	218	12507	0.080805	0.964623	0.999997	TRINITY_DN6728_c0_g1|TRINITY_DN25155_c0_g1|TRINITY_DN64554_c0_g1|TRINITY_DN57366_c0_g1|TRINITY_DN1265_c1_g3|TRINITY_DN9904_c0_g1|TRINITY_DN30689_c0_g1|TRINITY_DN15291_c0_g1|TRINITY_DN31084_c0_g1|TRINITY_DN13490_c0_g1	http://www.genome.jp/kegg-bin/show_pathway?ko04071/K05665%09red/K01110%09red/K05665%09red/K04382%09red/K05665%09red/K04392%09red/K01115%09blue/K04392%09blue/K04392%09blue/K04392%09blue	TRINITY_DN25155_c0_g1|TRINITY_DN57366_c0_g1|TRINITY_DN1265_c1_g3|TRINITY_DN30689_c0_g1|TRINITY_DN15291_c0_g1|TRINITY_DN31084_c0_g1	6	TRINITY_DN6728_c0_g1|TRINITY_DN64554_c0_g1|TRINITY_DN9904_c0_g1|TRINITY_DN13490_c0_g1	4
Glyoxylate and dicarboxylate metabolism	KEGG PATHWAY	ko00630	9	7100	202	12507	0.0784849	0.966147	0.999997	TRINITY_DN23290_c0_g1|TRINITY_DN25725_c0_g1|TRINITY_DN12155_c1_g1|TRINITY_DN41502_c0_g1|TRINITY_DN39878_c0_g1|TRINITY_DN26626_c0_g1|TRINITY_DN7253_c0_g2|TRINITY_DN15948_c3_g1|TRINITY_DN3893_c1_g2	http://www.genome.jp/kegg-bin/show_pathway?ko00630/K00382%09red/K01915%09red/K01895%09red/K00026%09red/K00382%09red/K00600%09red/K00626%09red/K11517%09blue/K00026%09blue	TRINITY_DN23290_c0_g1|TRINITY_DN25725_c0_g1|TRINITY_DN12155_c1_g1|TRINITY_DN41502_c0_g1|TRINITY_DN39878_c0_g1|TRINITY_DN7253_c0_g2|TRINITY_DN15948_c3_g1	7	TRINITY_DN26626_c0_g1|TRINITY_DN3893_c1_g2	2
Vasopressin-regulated water reabsorption	KEGG PATHWAY	ko04962	1	7100	46	12507	0.0382945	0.968048	0.999997	TRINITY_DN16902_c0_g1	http://www.genome.jp/kegg-bin/show_pathway?ko04962/K07904%09blue		0	TRINITY_DN16902_c0_g1	1
Progesterone-mediated oocyte maturation	KEGG PATHWAY	ko04914	3	7100	94	12507	0.0562197	0.971219	0.999997	TRINITY_DN4115_c1_g1|TRINITY_DN19592_c0_g3|TRINITY_DN19592_c0_g2	http://www.genome.jp/kegg-bin/show_pathway?ko04914/K03351%09red/K04079%09red/K04079%09red	TRINITY_DN4115_c1_g1|TRINITY_DN19592_c0_g3|TRINITY_DN19592_c0_g2	3		0
AMPK signaling pathway	KEGG PATHWAY	ko04152	7	7100	173	12507	0.0712766	0.973966	0.999997	TRINITY_DN25807_c0_g2|TRINITY_DN16128_c0_g1|TRINITY_DN59550_c0_g1|TRINITY_DN86818_c0_g1|TRINITY_DN30689_c0_g1|TRINITY_DN47683_c0_g1|TRINITY_DN28353_c1_g1	http://www.genome.jp/kegg-bin/show_pathway?ko04152/K00850%09red/K00850%09red/K00665%09red/K07901%09red/K04382%09red/K07198%09red/K11262%09blue	TRINITY_DN25807_c0_g2|TRINITY_DN16128_c0_g1|TRINITY_DN59550_c0_g1|TRINITY_DN86818_c0_g1|TRINITY_DN30689_c0_g1|TRINITY_DN28353_c1_g1	6	TRINITY_DN47683_c0_g1	1
Sphingolipid metabolism	KEGG PATHWAY	ko00600	2	7100	74	12507	0.0476094	0.9742	0.999997	TRINITY_DN35200_c0_g1|TRINITY_DN2833_c0_g1	http://www.genome.jp/kegg-bin/show_pathway?ko00600/K07407%09red/K07407%09blue	TRINITY_DN35200_c0_g1	1	TRINITY_DN2833_c0_g1	1
Phospholipase D signaling pathway	KEGG PATHWAY	ko04072	4	7100	117	12507	0.0602239	0.974961	0.999997	TRINITY_DN6728_c0_g1|TRINITY_DN38428_c0_g1|TRINITY_DN23214_c0_g1|TRINITY_DN30287_c0_g2	http://www.genome.jp/kegg-bin/show_pathway?ko04072/K07937%09red/K07937%09red/K01115%09blue/K00889%09blue	TRINITY_DN38428_c0_g1|TRINITY_DN30287_c0_g2	2	TRINITY_DN6728_c0_g1|TRINITY_DN23214_c0_g1	2
Oxytocin signaling pathway	KEGG PATHWAY	ko04921	4	7100	117	12507	0.0602239	0.974961	0.999997	TRINITY_DN36487_c0_g1|TRINITY_DN28353_c1_g1|TRINITY_DN121788_c0_g1|TRINITY_DN30923_c0_g1	http://www.genome.jp/kegg-bin/show_pathway?ko04921/K02183%09red/K07198%09red/K02183%09red/K02183%09red	TRINITY_DN36487_c0_g1|TRINITY_DN28353_c1_g1|TRINITY_DN121788_c0_g1|TRINITY_DN30923_c0_g1	4		0
Endocrine and other factor-regulated calcium reabsorption	KEGG PATHWAY	ko04961	2	7100	75	12507	0.0469746	0.975759	0.999997	TRINITY_DN36908_c0_g1|TRINITY_DN16902_c0_g1	http://www.genome.jp/kegg-bin/show_pathway?ko04961/K04646%09red/K07904%09blue	TRINITY_DN36908_c0_g1	1	TRINITY_DN16902_c0_g1	1
Oocyte meiosis	KEGG PATHWAY	ko04114	8	7100	196	12507	0.0719	0.978875	0.999997	TRINITY_DN125601_c0_g1|TRINITY_DN30923_c0_g1|TRINITY_DN4115_c1_g1|TRINITY_DN117779_c0_g1|TRINITY_DN121788_c0_g1|TRINITY_DN30689_c0_g1|TRINITY_DN36487_c0_g1|TRINITY_DN16781_c0_g1	http://www.genome.jp/kegg-bin/show_pathway?ko04114/K03094%09red/K02183%09red/K03351%09red/K03868%09red/K02183%09red/K04382%09red/K02183%09red/K03363%09blue	TRINITY_DN125601_c0_g1|TRINITY_DN30923_c0_g1|TRINITY_DN4115_c1_g1|TRINITY_DN117779_c0_g1|TRINITY_DN121788_c0_g1|TRINITY_DN30689_c0_g1|TRINITY_DN36487_c0_g1	7	TRINITY_DN16781_c0_g1	1
Longevity regulating pathway	KEGG PATHWAY	ko04211	3	7100	102	12507	0.0518103	0.981641	0.999997	TRINITY_DN31253_c0_g1|TRINITY_DN28353_c1_g1|TRINITY_DN13079_c0_g1	http://www.genome.jp/kegg-bin/show_pathway?ko04211/K07198%09red/K04564%09blue/K11420%09blue	TRINITY_DN28353_c1_g1	1	TRINITY_DN31253_c0_g1|TRINITY_DN13079_c0_g1	2
Valine, leucine and isoleucine degradation	KEGG PATHWAY	ko00280	6	7100	164	12507	0.0644469	0.983114	0.999997	TRINITY_DN23290_c0_g1|TRINITY_DN31999_c0_g1|TRINITY_DN39878_c0_g1|TRINITY_DN15948_c3_g1|TRINITY_DN20962_c0_g2|TRINITY_DN20293_c0_g1	http://www.genome.jp/kegg-bin/show_pathway?ko00280/K00382%09red/K00140%09red/K00382%09red/K00626%09red/K00128%09red/K00128%09blue	TRINITY_DN23290_c0_g1|TRINITY_DN31999_c0_g1|TRINITY_DN39878_c0_g1|TRINITY_DN15948_c3_g1|TRINITY_DN20293_c0_g1	5	TRINITY_DN20962_c0_g2	1
Adrenergic signaling in cardiomyocytes	KEGG PATHWAY	ko04261	4	7100	128	12507	0.0550484	0.985933	0.999997	TRINITY_DN36487_c0_g1|TRINITY_DN121788_c0_g1|TRINITY_DN30923_c0_g1|TRINITY_DN30689_c0_g1	http://www.genome.jp/kegg-bin/show_pathway?ko04261/K02183%09red/K02183%09red/K02183%09red/K04382%09red	TRINITY_DN36487_c0_g1|TRINITY_DN121788_c0_g1|TRINITY_DN30923_c0_g1|TRINITY_DN30689_c0_g1	4		0
Hippo signaling pathway	KEGG PATHWAY	ko04390	1	7100	58	12507	0.0303715	0.986763	0.999997	TRINITY_DN30689_c0_g1	http://www.genome.jp/kegg-bin/show_pathway?ko04390/K04382%09red	TRINITY_DN30689_c0_g1	1		0
Influenza A	KEGG PATHWAY	ko05164	2	7100	88	12507	0.0400352	0.989336	0.999997	TRINITY_DN118020_c0_g1|TRINITY_DN16902_c0_g1	http://www.genome.jp/kegg-bin/show_pathway?ko05164/K08738%09red/K07904%09blue	TRINITY_DN118020_c0_g1	1	TRINITY_DN16902_c0_g1	1
Circadian rhythm - plant	KEGG PATHWAY	ko04712	3	7100	113	12507	0.0467668	0.990252	0.999997	TRINITY_DN40444_c0_g1|TRINITY_DN62032_c0_g1|TRINITY_DN41511_c0_g1	http://www.genome.jp/kegg-bin/show_pathway?ko04712/K16223%09red/K03115%09red/K03097%09red	TRINITY_DN40444_c0_g1|TRINITY_DN62032_c0_g1|TRINITY_DN41511_c0_g1	3		0
Autophagy - animal	KEGG PATHWAY	ko04140	6	7100	181	12507	0.0583939	0.992537	0.999997	TRINITY_DN11477_c0_g2|TRINITY_DN57366_c0_g1|TRINITY_DN30689_c0_g1|TRINITY_DN120638_c0_g1|TRINITY_DN49765_c0_g1|TRINITY_DN28353_c1_g1	http://www.genome.jp/kegg-bin/show_pathway?ko04140/K01110%09red/K04382%09red/K08341%09red/K07897%09red/K07198%09red/K08342%09blue	TRINITY_DN57366_c0_g1|TRINITY_DN30689_c0_g1|TRINITY_DN120638_c0_g1|TRINITY_DN49765_c0_g1|TRINITY_DN28353_c1_g1	5	TRINITY_DN11477_c0_g2	1
Ubiquitin mediated proteolysis	KEGG PATHWAY	ko04120	13	7100	315	12507	0.0726989	0.993635	0.999997	TRINITY_DN125601_c0_g1|TRINITY_DN34871_c0_g1|TRINITY_DN58034_c0_g1|TRINITY_DN16180_c1_g1|TRINITY_DN26723_c0_g1|TRINITY_DN25975_c0_g1|TRINITY_DN4115_c1_g1|TRINITY_DN8509_c1_g1|TRINITY_DN117779_c0_g1|TRINITY_DN40174_c0_g1|TRINITY_DN1870_c0_g1|TRINITY_DN16781_c0_g1|TRINITY_DN2927_c1_g1	http://www.genome.jp/kegg-bin/show_pathway?ko04120/K03094%09red/K10609%09red/K06689%09red/K03351%09red/K10571%09red/K03868%09red/K10144%09red/K10684%09red/K10144%09blue/K06688%09blue/K10592%09blue/K03875%09blue/K03363%09blue	TRINITY_DN125601_c0_g1|TRINITY_DN58034_c0_g1|TRINITY_DN25975_c0_g1|TRINITY_DN4115_c1_g1|TRINITY_DN8509_c1_g1|TRINITY_DN117779_c0_g1|TRINITY_DN1870_c0_g1|TRINITY_DN2927_c1_g1	8	TRINITY_DN34871_c0_g1|TRINITY_DN16180_c1_g1|TRINITY_DN26723_c0_g1|TRINITY_DN40174_c0_g1|TRINITY_DN16781_c0_g1	5
Longevity regulating pathway - worm	KEGG PATHWAY	ko04212	4	7100	155	12507	0.0454593	0.99681	0.999997	TRINITY_DN31253_c0_g1|TRINITY_DN26639_c0_g1|TRINITY_DN57366_c0_g1|TRINITY_DN120638_c0_g1	http://www.genome.jp/kegg-bin/show_pathway?ko04212/K04043%09red/K01110%09red/K08341%09red/K04564%09blue	TRINITY_DN26639_c0_g1|TRINITY_DN57366_c0_g1|TRINITY_DN120638_c0_g1	3	TRINITY_DN31253_c0_g1	1
Aminoacyl-tRNA biosynthesis	KEGG PATHWAY	ko00970	4	7100	183	12507	0.0385038	0.999368	0.999997	TRINITY_DN31701_c0_g1|TRINITY_DN18971_c0_g1|TRINITY_DN682_c0_g2|TRINITY_DN22872_c0_g1	http://www.genome.jp/kegg-bin/show_pathway?ko00970/K01874%09red/K01874%09red/K01893%09blue/K01881%09blue	TRINITY_DN31701_c0_g1|TRINITY_DN682_c0_g2	2	TRINITY_DN18971_c0_g1|TRINITY_DN22872_c0_g1	2
Ribosome	KEGG PATHWAY	ko03010	89	7100	1799	12507	0.0871472	0.999997	0.999997	TRINITY_DN29218_c0_g1|TRINITY_DN15922_c0_g1|TRINITY_DN3521_c1_g1|TRINITY_DN20643_c0_g1|TRINITY_DN25184_c0_g1|TRINITY_DN45587_c0_g2|TRINITY_DN25334_c0_g1|TRINITY_DN123980_c0_g1|TRINITY_DN120689_c0_g1|TRINITY_DN40654_c0_g2|TRINITY_DN124694_c0_g1|TRINITY_DN15364_c0_g1|TRINITY_DN22853_c0_g1|TRINITY_DN24908_c0_g1|TRINITY_DN15212_c0_g1|TRINITY_DN12467_c0_g1|TRINITY_DN14419_c0_g2|TRINITY_DN124755_c0_g1|…	http://www.genome.jp/kegg-bin/show_pathway?ko03010/K02910%09red/K02930%09red/K02874%09red/K02976%09red/K02893%09red/K02925%09red/K02865%09red/K02865%09red/K02870%09red/K02988%09red/K02872%09red/K02885%09red/K02905%09red/K02971%09red/K02984%09red/K02883%09red/K02893%09red/K02920%09red/K02877%09red/K02957%09red/K02912%09red/K02927%09red/K02896%09red/K02918%09red/K02969%09red/K02995%09red/K02932%09r…	TRINITY_DN29218_c0_g1|TRINITY_DN15922_c0_g1|TRINITY_DN3521_c1_g1|TRINITY_DN20643_c0_g1|TRINITY_DN25184_c0_g1|TRINITY_DN45587_c0_g2|TRINITY_DN25334_c0_g1|TRINITY_DN123980_c0_g1|TRINITY_DN120689_c0_g1|TRINITY_DN40654_c0_g2|TRINITY_DN124694_c0_g1|TRINITY_DN15364_c0_g1|TRINITY_DN22853_c0_g1|TRINITY_DN24908_c0_g1|TRINITY_DN15212_c0_g1|TRINITY_DN12467_c0_g1|TRINITY_DN14419_c0_g2|TRINITY_DN124755_c0_g1|…	82	TRINITY_DN18565_c2_g1|TRINITY_DN19361_c0_g2|TRINITY_DN31035_c1_g1|TRINITY_DN21885_c0_g1|TRINITY_DN30722_c3_g1|TRINITY_DN121823_c0_g1|TRINITY_DN48964_c0_g1	7

## Sheet: Table S3
Table S3 Enrichment analysis of the KEGG pathway in DEGs of YN vs YC leaves.
#Term	Database	ID	Input number	Total_Significant	Background number	Total_Annotated	Enrichment_score	pvalue	qvalue	Input	Hyperlink	UpGenes	UpGeneNum	DownGenes	DownGeneNum
Mitochondrial oxidative phosphorylation	KEGG PATHWAY	ko00190	73	7107	437	12507	0.293974	1.56e-06	0.000444436	TRINITY_DN15731_c0_g4|TRINITY_DN15731_c0_g5|TRINITY_DN22558_c0_g1|TRINITY_DN54993_c0_g2|TRINITY_DN54993_c0_g1|TRINITY_DN124793_c0_g1|TRINITY_DN23226_c1_g1|TRINITY_DN121936_c0_g1|TRINITY_DN123698_c0_g1|TRINITY_DN117602_c0_g1|TRINITY_DN69327_c0_g1|TRINITY_DN117552_c0_g1|TRINITY_DN123746_c0_g1|TRINITY_DN124913_c0_g1|TRINITY_DN93810_c0_g1|TRINITY_DN14904_c0_g1|TRINITY_DN90684_c0_g1|TRINITY_DN35880_c0…	http://www.genome.jp/kegg-bin/show_pathway?ko00190/K02256%09red/K02256%09red/K02262%09red/K00412%09red/K03881%09red/K02262%09red/K02261%09red/K01535%09red/K02126%09red/K00412%09red/K05579%09red/K02256%09red/K05573%09red/K02126%09red/K03878%09red/K01535%09red/K02261%09red/K02126%09red/K03881%09red/K01535%09red/K01535%09red/K03878%09red/K03881%09red/K02261%09red/K02128%09red/K02146%09blue/K02146%09…	TRINITY_DN15731_c0_g4|TRINITY_DN15731_c0_g5|TRINITY_DN22558_c0_g1|TRINITY_DN124793_c0_g1|TRINITY_DN117602_c0_g1|TRINITY_DN69327_c0_g1|TRINITY_DN123746_c0_g1|TRINITY_DN14904_c0_g1|TRINITY_DN90684_c0_g1|TRINITY_DN6684_c0_g2|TRINITY_DN20179_c0_g1|TRINITY_DN20899_c0_g1|TRINITY_DN43069_c0_g2|TRINITY_DN35254_c0_g1|TRINITY_DN124089_c0_g1|TRINITY_DN22903_c0_g1|TRINITY_DN118919_c0_g1|TRINITY_DN29029_c0_g1…	25	TRINITY_DN54993_c0_g2|TRINITY_DN54993_c0_g1|TRINITY_DN23226_c1_g1|TRINITY_DN121936_c0_g1|TRINITY_DN123698_c0_g1|TRINITY_DN117552_c0_g1|TRINITY_DN124913_c0_g1|TRINITY_DN93810_c0_g1|TRINITY_DN35880_c0_g1|TRINITY_DN40940_c0_g1|TRINITY_DN120384_c0_g1|TRINITY_DN24804_c0_g1|TRINITY_DN121738_c0_g1|TRINITY_DN83595_c1_g1|TRINITY_DN112456_c0_g1|TRINITY_DN120351_c0_g1|TRINITY_DN38088_c0_g1|TRINITY_DN121271_…	48
Parkinson disease	KEGG PATHWAY	ko05012	52	7107	276	12507	0.331559	2.7e-06	0.000444436	TRINITY_DN15731_c0_g4|TRINITY_DN15731_c0_g5|TRINITY_DN22558_c0_g1|TRINITY_DN124793_c0_g1|TRINITY_DN121936_c0_g1|TRINITY_DN44546_c0_g1|TRINITY_DN120691_c0_g1|TRINITY_DN117602_c0_g1|TRINITY_DN69327_c0_g1|TRINITY_DN117552_c0_g1|TRINITY_DN123746_c0_g1|TRINITY_DN124913_c0_g1|TRINITY_DN90684_c0_g1|TRINITY_DN40940_c0_g1|TRINITY_DN6684_c0_g2|TRINITY_DN46217_c0_g2|TRINITY_DN120384_c0_g1|TRINITY_DN24804_c0…	http://www.genome.jp/kegg-bin/show_pathway?ko05012/K02256%09red/K02256%09red/K02262%09red/K00412%09red/K03881%09red/K02262%09red/K02261%09red/K02126%09red/K00412%09red/K02256%09red/K02126%09red/K02261%09red/K03881%09red/K03878%09red/K03878%09red/K02126%09red/K03881%09red/K02261%09red/K02128%09red/K03937%09blue/K10575%09blue/K03940%09blue/K03949%09blue/K00412%09blue/K00235%09blue/K03178%09blue/K03…	TRINITY_DN15731_c0_g4|TRINITY_DN15731_c0_g5|TRINITY_DN22558_c0_g1|TRINITY_DN124793_c0_g1|TRINITY_DN117602_c0_g1|TRINITY_DN69327_c0_g1|TRINITY_DN123746_c0_g1|TRINITY_DN90684_c0_g1|TRINITY_DN6684_c0_g2|TRINITY_DN20899_c0_g1|TRINITY_DN35254_c0_g1|TRINITY_DN118919_c0_g1|TRINITY_DN123595_c0_g1|TRINITY_DN124089_c0_g1|TRINITY_DN32671_c1_g1|TRINITY_DN29029_c0_g1|TRINITY_DN308_c1_g2|TRINITY_DN120571_c0_g1…	19	TRINITY_DN121936_c0_g1|TRINITY_DN44546_c0_g1|TRINITY_DN120691_c0_g1|TRINITY_DN117552_c0_g1|TRINITY_DN124913_c0_g1|TRINITY_DN40940_c0_g1|TRINITY_DN46217_c0_g2|TRINITY_DN120384_c0_g1|TRINITY_DN24804_c0_g1|TRINITY_DN121738_c0_g1|TRINITY_DN83595_c1_g1|TRINITY_DN112456_c0_g1|TRINITY_DN118020_c0_g1|TRINITY_DN38088_c0_g1|TRINITY_DN19981_c0_g1|TRINITY_DN6004_c0_g1|TRINITY_DN4485_c0_g1|TRINITY_DN25947_c0_…	33
Metabolic pathways	KEGG PATHWAY	ko01100	483	7107	4578	12507	0.185668	6.01e-06	0.000659379	TRINITY_DN37403_c0_g2|TRINITY_DN32690_c0_g1|TRINITY_DN64330_c0_g1|TRINITY_DN5434_c2_g1|TRINITY_DN4735_c0_g1|TRINITY_DN29297_c0_g2|TRINITY_DN25725_c0_g1|TRINITY_DN78676_c0_g1|TRINITY_DN119057_c0_g1|TRINITY_DN9708_c0_g2|TRINITY_DN20976_c0_g1|TRINITY_DN28056_c0_g1|TRINITY_DN38667_c0_g1|TRINITY_DN36533_c0_g2|TRINITY_DN25374_c1_g2|TRINITY_DN25374_c1_g1|TRINITY_DN19228_c0_g1|TRINITY_DN62974_c0_g1|TRINI…	http://www.genome.jp/kegg-bin/show_pathway?ko01100/K00430%09red/K09842%09red/K18819%09red/K01087%09red/K01681%09red/K01177%09red/K06617%09red/K06617%09red/K00412%09red/K06611%09red/K05579%09red/K08081%09red/K12657%09red/K13508%09red/K00430%09red/K05573%09red/K09458%09red/K00940%09red/K00814%09red/K00799%09red/K10526%09red/K00791%09red/K03881%09red/K01761%09red/K00134%09red/K06210%09red/K00615%09r…	TRINITY_DN5434_c2_g1|TRINITY_DN20976_c0_g1|TRINITY_DN38667_c0_g1|TRINITY_DN36533_c0_g2|TRINITY_DN16326_c0_g1|TRINITY_DN32181_c0_g1|TRINITY_DN16277_c0_g1|TRINITY_DN16277_c0_g2|TRINITY_DN124793_c0_g1|TRINITY_DN13914_c0_g1|TRINITY_DN20179_c0_g1|TRINITY_DN50883_c0_g1|TRINITY_DN2815_c1_g1|TRINITY_DN7650_c0_g2|TRINITY_DN9300_c0_g1|TRINITY_DN43069_c0_g2|TRINITY_DN13560_c1_g1|TRINITY_DN33665_c0_g1|TRINIT…	129	TRINITY_DN37403_c0_g2|TRINITY_DN32690_c0_g1|TRINITY_DN64330_c0_g1|TRINITY_DN4735_c0_g1|TRINITY_DN29297_c0_g2|TRINITY_DN25725_c0_g1|TRINITY_DN78676_c0_g1|TRINITY_DN119057_c0_g1|TRINITY_DN9708_c0_g2|TRINITY_DN28056_c0_g1|TRINITY_DN25374_c1_g2|TRINITY_DN25374_c1_g1|TRINITY_DN19228_c0_g1|TRINITY_DN62974_c0_g1|TRINITY_DN43993_c0_g1|TRINITY_DN29403_c0_g1|TRINITY_DN21770_c0_g1|TRINITY_DN27819_c0_g1|TRIN…	354
Alzheimer disease	KEGG PATHWAY	ko05010	52	7107	322	12507	0.284194	0.000106923	0.00879444	TRINITY_DN15731_c0_g4|TRINITY_DN15731_c0_g5|TRINITY_DN22558_c0_g1|TRINITY_DN124793_c0_g1|TRINITY_DN121936_c0_g1|TRINITY_DN120691_c0_g1|TRINITY_DN18960_c0_g2|TRINITY_DN18960_c0_g5|TRINITY_DN69327_c0_g1|TRINITY_DN117552_c0_g1|TRINITY_DN123746_c0_g1|TRINITY_DN124913_c0_g1|TRINITY_DN90684_c0_g1|TRINITY_DN40940_c0_g1|TRINITY_DN6684_c0_g2|TRINITY_DN25686_c0_g1|TRINITY_DN24804_c0_g1|TRINITY_DN121738_c0_…	http://www.genome.jp/kegg-bin/show_pathway?ko05010/K02256%09red/K02256%09red/K02262%09red/K00412%09red/K00134%09red/K02262%09red/K02261%09red/K02126%09red/K00412%09red/K02256%09red/K02126%09red/K00134%09red/K02183%09red/K02261%09red/K02126%09red/K02261%09red/K02128%09red/K03937%09blue/K03940%09blue/K00134%09blue/K03949%09blue/K00412%09blue/K00235%09blue/K02126%09blue/K03955%09blue/K03936%09blue/K…	TRINITY_DN15731_c0_g4|TRINITY_DN15731_c0_g5|TRINITY_DN22558_c0_g1|TRINITY_DN124793_c0_g1|TRINITY_DN18960_c0_g5|TRINITY_DN69327_c0_g1|TRINITY_DN123746_c0_g1|TRINITY_DN90684_c0_g1|TRINITY_DN6684_c0_g2|TRINITY_DN20899_c0_g1|TRINITY_DN35254_c0_g1|TRINITY_DN25359_c0_g3|TRINITY_DN12211_c1_g1|TRINITY_DN118919_c0_g1|TRINITY_DN29029_c0_g1|TRINITY_DN120571_c0_g1|TRINITY_DN27909_c0_g1	17	TRINITY_DN121936_c0_g1|TRINITY_DN120691_c0_g1|TRINITY_DN18960_c0_g2|TRINITY_DN117552_c0_g1|TRINITY_DN124913_c0_g1|TRINITY_DN40940_c0_g1|TRINITY_DN25686_c0_g1|TRINITY_DN24804_c0_g1|TRINITY_DN121738_c0_g1|TRINITY_DN83595_c1_g1|TRINITY_DN112456_c0_g1|TRINITY_DN118020_c0_g1|TRINITY_DN24485_c0_g2|TRINITY_DN38088_c0_g1|TRINITY_DN19981_c0_g1|TRINITY_DN6004_c0_g1|TRINITY_DN4485_c0_g1|TRINITY_DN25947_c0_g…	35
Thermogenesis	KEGG PATHWAY	ko04714	56	7107	370	12507	0.26635	0.000263973	0.0173694	TRINITY_DN15731_c0_g4|TRINITY_DN15731_c0_g5|TRINITY_DN22558_c0_g1|TRINITY_DN124793_c0_g1|TRINITY_DN121936_c0_g1|TRINITY_DN120691_c0_g1|TRINITY_DN117602_c0_g1|TRINITY_DN69327_c0_g1|TRINITY_DN117552_c0_g1|TRINITY_DN123746_c0_g1|TRINITY_DN124913_c0_g1|TRINITY_DN28353_c1_g1|TRINITY_DN27343_c0_g1|TRINITY_DN90684_c0_g1|TRINITY_DN35880_c0_g1|TRINITY_DN40940_c0_g1|TRINITY_DN6684_c0_g2|TRINITY_DN124089_c0…	http://www.genome.jp/kegg-bin/show_pathway?ko04714/K02256%09red/K02256%09red/K02262%09red/K00412%09red/K03881%09red/K02262%09red/K02261%09red/K07198%09red/K02126%09red/K00412%09red/K03878%09red/K02256%09red/K02126%09red/K01897%09red/K03881%09red/K02261%09red/K03881%09red/K03878%09red/K01897%09red/K02126%09red/K02261%09red/K02128%09red/K03937%09blue/K03940%09blue/K03949%09blue/K00412%09blue/K02991…	TRINITY_DN15731_c0_g4|TRINITY_DN15731_c0_g5|TRINITY_DN22558_c0_g1|TRINITY_DN124793_c0_g1|TRINITY_DN117602_c0_g1|TRINITY_DN69327_c0_g1|TRINITY_DN123746_c0_g1|TRINITY_DN28353_c1_g1|TRINITY_DN90684_c0_g1|TRINITY_DN6684_c0_g2|TRINITY_DN124089_c0_g1|TRINITY_DN20899_c0_g1|TRINITY_DN35254_c0_g1|TRINITY_DN18207_c0_g1|TRINITY_DN308_c1_g2|TRINITY_DN118919_c0_g1|TRINITY_DN123595_c0_g1|TRINITY_DN32671_c1_g1|…	22	TRINITY_DN121936_c0_g1|TRINITY_DN120691_c0_g1|TRINITY_DN117552_c0_g1|TRINITY_DN124913_c0_g1|TRINITY_DN27343_c0_g1|TRINITY_DN35880_c0_g1|TRINITY_DN40940_c0_g1|TRINITY_DN120384_c0_g1|TRINITY_DN24804_c0_g1|TRINITY_DN121738_c0_g1|TRINITY_DN83595_c1_g1|TRINITY_DN112456_c0_g1|TRINITY_DN38088_c0_g1|TRINITY_DN19981_c0_g1|TRINITY_DN6004_c0_g1|TRINITY_DN4485_c0_g1|TRINITY_DN25947_c0_g1|TRINITY_DN121271_c0_…	34
Arachidonic acid metabolism	KEGG PATHWAY	ko00590	15	7107	53	12507	0.498061	0.000320518	0.017575	TRINITY_DN33018_c0_g1|TRINITY_DN50102_c0_g1|TRINITY_DN57466_c0_g1|TRINITY_DN21278_c1_g1|TRINITY_DN21278_c0_g1|TRINITY_DN74776_c0_g1|TRINITY_DN123654_c0_g1|TRINITY_DN15948_c0_g1|TRINITY_DN29297_c0_g2|TRINITY_DN29297_c0_g4|TRINITY_DN21278_c2_g1|TRINITY_DN36486_c1_g2|TRINITY_DN78676_c0_g1|TRINITY_DN3672_c0_g1|TRINITY_DN31108_c0_g2	http://www.genome.jp/kegg-bin/show_pathway?ko00590/K01832%09red/K01254%09blue/K01832%09blue/K04097%09blue/K04097%09blue/K00432%09blue/K01832%09blue/K00432%09blue/K01832%09blue/K01832%09blue/K04097%09blue/K01832%09blue/K04097%09blue/K18592%09blue/K01832%09blue	TRINITY_DN50102_c0_g1	1	TRINITY_DN33018_c0_g1|TRINITY_DN57466_c0_g1|TRINITY_DN21278_c1_g1|TRINITY_DN21278_c0_g1|TRINITY_DN74776_c0_g1|TRINITY_DN123654_c0_g1|TRINITY_DN15948_c0_g1|TRINITY_DN29297_c0_g2|TRINITY_DN29297_c0_g4|TRINITY_DN21278_c2_g1|TRINITY_DN36486_c1_g2|TRINITY_DN78676_c0_g1|TRINITY_DN3672_c0_g1|TRINITY_DN31108_c0_g2	14
Proteasome	KEGG PATHWAY	ko03050	34	7107	195	12507	0.306839	0.000491555	0.0231031	TRINITY_DN125029_c0_g1|TRINITY_DN117887_c0_g1|TRINITY_DN123318_c0_g1|TRINITY_DN49548_c0_g1|TRINITY_DN119575_c0_g1|TRINITY_DN49548_c0_g2|TRINITY_DN117679_c0_g1|TRINITY_DN120958_c0_g1|TRINITY_DN12723_c1_g1|TRINITY_DN50516_c0_g1|TRINITY_DN38838_c0_g1|TRINITY_DN34193_c0_g1|TRINITY_DN45236_c0_g2|TRINITY_DN120295_c0_g1|TRINITY_DN118321_c0_g1|TRINITY_DN122036_c0_g1|TRINITY_DN123882_c0_g1|TRINITY_DN11763…	http://www.genome.jp/kegg-bin/show_pathway?ko03050/K03039%09red/K02725%09blue/K02736%09blue/K02727%09blue/K03033%09blue/K03039%09blue/K03033%09blue/K03064%09blue/K02731%09blue/K02735%09blue/K03032%09blue/K02739%09blue/K03030%09blue/K03029%09blue/K02730%09blue/K02738%09blue/K02737%09blue/K02726%09blue/K03061%09blue/K03066%09blue/K02729%09blue/K03062%09blue/K03037%09blue/K02732%09blue/K03063%09blue…	TRINITY_DN8814_c0_g2	1	TRINITY_DN125029_c0_g1|TRINITY_DN117887_c0_g1|TRINITY_DN123318_c0_g1|TRINITY_DN49548_c0_g1|TRINITY_DN119575_c0_g1|TRINITY_DN49548_c0_g2|TRINITY_DN117679_c0_g1|TRINITY_DN120958_c0_g1|TRINITY_DN12723_c1_g1|TRINITY_DN50516_c0_g1|TRINITY_DN38838_c0_g1|TRINITY_DN34193_c0_g1|TRINITY_DN45236_c0_g2|TRINITY_DN120295_c0_g1|TRINITY_DN118321_c0_g1|TRINITY_DN122036_c0_g1|TRINITY_DN123882_c0_g1|TRINITY_DN11763…	33
Two-component system	KEGG PATHWAY	ko02020	23	7107	119	12507	0.340132	0.0011842	0.0487001	TRINITY_DN21389_c0_g1|TRINITY_DN25725_c0_g1|TRINITY_DN10867_c0_g1|TRINITY_DN124793_c0_g1|TRINITY_DN3793_c0_g1|TRINITY_DN5427_c2_g1|TRINITY_DN124913_c0_g1|TRINITY_DN6684_c0_g2|TRINITY_DN11510_c0_g1|TRINITY_DN118020_c0_g1|TRINITY_DN19228_c0_g1|TRINITY_DN20792_c0_g1|TRINITY_DN16768_c0_g1|TRINITY_DN4614_c1_g1|TRINITY_DN123698_c0_g1|TRINITY_DN117627_c0_g1|TRINITY_DN11510_c1_g3|TRINITY_DN17101_c0_g1|TR…	http://www.genome.jp/kegg-bin/show_pathway?ko02020/K00412%09red/K00412%09red/K01051%09red/K01051%09blue/K01915%09blue/K01179%09blue/K01051%09blue/K01179%09blue/K00412%09blue/K01051%09blue/K08738%09blue/K01051%09blue/K10255%09blue/K01179%09blue/K00413%09blue/K00411%09blue/K01051%09blue/K01051%09blue/K00626%09blue/K10255%09blue/K10255%09blue/K01179%09blue/K01179%09blue	TRINITY_DN124793_c0_g1|TRINITY_DN6684_c0_g2|TRINITY_DN20792_c0_g1	3	TRINITY_DN21389_c0_g1|TRINITY_DN25725_c0_g1|TRINITY_DN10867_c0_g1|TRINITY_DN3793_c0_g1|TRINITY_DN5427_c2_g1|TRINITY_DN124913_c0_g1|TRINITY_DN11510_c0_g1|TRINITY_DN118020_c0_g1|TRINITY_DN19228_c0_g1|TRINITY_DN16768_c0_g1|TRINITY_DN4614_c1_g1|TRINITY_DN123698_c0_g1|TRINITY_DN117627_c0_g1|TRINITY_DN11510_c1_g3|TRINITY_DN17101_c0_g1|TRINITY_DN15948_c3_g1|TRINITY_DN36953_c0_g1|TRINITY_DN42698_c0_g1|TR…	20
Huntington disease	KEGG PATHWAY	ko05016	50	7107	346	12507	0.254308	0.00135963	0.0497019	TRINITY_DN15731_c0_g4|TRINITY_DN15731_c0_g5|TRINITY_DN22558_c0_g1|TRINITY_DN59510_c0_g1|TRINITY_DN124149_c0_g1|TRINITY_DN8086_c0_g1|TRINITY_DN124793_c0_g1|TRINITY_DN121936_c0_g1|TRINITY_DN26293_c0_g1|TRINITY_DN120691_c0_g1|TRINITY_DN27909_c0_g1|TRINITY_DN117552_c0_g1|TRINITY_DN123746_c0_g1|TRINITY_DN124913_c0_g1|TRINITY_DN90684_c0_g1|TRINITY_DN40940_c0_g1|TRINITY_DN6684_c0_g2|TRINITY_DN58770_c0_g…	http://www.genome.jp/kegg-bin/show_pathway?ko05016/K02256%09red/K02256%09red/K02262%09red/K00412%09red/K02128%09red/K02261%09red/K02126%09red/K00412%09red/K02256%09red/K02126%09red/K02261%09red/K02126%09red/K02261%09red/K02262%09red/K04565%09blue/K03012%09blue/K02262%09blue/K03937%09blue/K03008%09blue/K03940%09blue/K03949%09blue/K00412%09blue/K00235%09blue/K04564%09blue/K02126%09blue/K03955%09blu…	TRINITY_DN15731_c0_g4|TRINITY_DN15731_c0_g5|TRINITY_DN22558_c0_g1|TRINITY_DN124793_c0_g1|TRINITY_DN27909_c0_g1|TRINITY_DN123746_c0_g1|TRINITY_DN90684_c0_g1|TRINITY_DN6684_c0_g2|TRINITY_DN20899_c0_g1|TRINITY_DN35254_c0_g1|TRINITY_DN118919_c0_g1|TRINITY_DN29029_c0_g1|TRINITY_DN120571_c0_g1|TRINITY_DN69327_c0_g1	14	TRINITY_DN59510_c0_g1|TRINITY_DN124149_c0_g1|TRINITY_DN8086_c0_g1|TRINITY_DN121936_c0_g1|TRINITY_DN26293_c0_g1|TRINITY_DN120691_c0_g1|TRINITY_DN117552_c0_g1|TRINITY_DN124913_c0_g1|TRINITY_DN40940_c0_g1|TRINITY_DN58770_c0_g1|TRINITY_DN25686_c0_g1|TRINITY_DN24804_c0_g1|TRINITY_DN121738_c0_g1|TRINITY_DN83595_c1_g1|TRINITY_DN112456_c0_g1|TRINITY_DN118020_c0_g1|TRINITY_DN38088_c0_g1|TRINITY_DN78358_c0…	36
Cardiac muscle contraction	KEGG PATHWAY	ko04260	16	7107	71	12507	0.396578	0.0016833	0.0553807	TRINITY_DN19981_c0_g1|TRINITY_DN4485_c0_g1|TRINITY_DN15731_c0_g5|TRINITY_DN22558_c0_g1|TRINITY_DN8086_c0_g1|TRINITY_DN20899_c0_g1|TRINITY_DN124793_c0_g1|TRINITY_DN118919_c0_g1|TRINITY_DN15731_c0_g4|TRINITY_DN120571_c0_g1|TRINITY_DN123698_c0_g1|TRINITY_DN69327_c0_g1|TRINITY_DN123746_c0_g1|TRINITY_DN124913_c0_g1|TRINITY_DN117627_c0_g1|TRINITY_DN6684_c0_g2	http://www.genome.jp/kegg-bin/show_pathway?ko04260/K02256%09red/K02262%09red/K02256%09red/K00412%09red/K02261%09red/K02256%09red/K02261%09red/K02262%09red/K02261%09red/K00412%09red/K02267%09blue/K02256%09blue/K02262%09blue/K00413%09blue/K00412%09blue/K00411%09blue	TRINITY_DN15731_c0_g5|TRINITY_DN22558_c0_g1|TRINITY_DN20899_c0_g1|TRINITY_DN124793_c0_g1|TRINITY_DN118919_c0_g1|TRINITY_DN15731_c0_g4|TRINITY_DN120571_c0_g1|TRINITY_DN69327_c0_g1|TRINITY_DN123746_c0_g1|TRINITY_DN6684_c0_g2	10	TRINITY_DN19981_c0_g1|TRINITY_DN4485_c0_g1|TRINITY_DN8086_c0_g1|TRINITY_DN123698_c0_g1|TRINITY_DN124913_c0_g1|TRINITY_DN117627_c0_g1	6
Galactose metabolism	KEGG PATHWAY	ko00052	28	7107	165	12507	0.298635	0.00210578	0.0629818	TRINITY_DN18250_c0_g1|TRINITY_DN24938_c0_g2|TRINITY_DN41157_c0_g1|TRINITY_DN16277_c0_g1|TRINITY_DN16277_c0_g2|TRINITY_DN6732_c0_g1|TRINITY_DN13914_c0_g1|TRINITY_DN35200_c0_g1|TRINITY_DN1547_c0_g3|TRINITY_DN120842_c0_g1|TRINITY_DN38667_c0_g1|TRINITY_DN6481_c0_g1|TRINITY_DN53530_c0_g1|TRINITY_DN118003_c0_g1|TRINITY_DN19269_c0_g1|TRINITY_DN9095_c0_g1|TRINITY_DN4378_c0_g1|TRINITY_DN11760_c0_g1|TRINIT…	http://www.genome.jp/kegg-bin/show_pathway?ko00052/K06617%09red/K06617%09red/K06617%09red/K06611%09red/K18819%09red/K18819%09red/K18819%09red/K12309%09red/K18819%09red/K18819%09red/K06617%09red/K06617%09red/K01193%09blue/K00849%09blue/K06617%09blue/K07407%09blue/K00844%09blue/K00963%09blue/K06617%09blue/K01193%09blue/K06617%09blue/K07407%09blue/K01784%09blue/K00850%09blue/K06617%09blue/K01835%09b…	TRINITY_DN24938_c0_g2|TRINITY_DN16277_c0_g1|TRINITY_DN16277_c0_g2|TRINITY_DN13914_c0_g1|TRINITY_DN1547_c0_g3|TRINITY_DN38667_c0_g1|TRINITY_DN6481_c0_g1|TRINITY_DN53530_c0_g1|TRINITY_DN4378_c0_g1|TRINITY_DN11760_c0_g1|TRINITY_DN3255_c0_g1|TRINITY_DN3371_c0_g2	12	TRINITY_DN18250_c0_g1|TRINITY_DN41157_c0_g1|TRINITY_DN6732_c0_g1|TRINITY_DN35200_c0_g1|TRINITY_DN120842_c0_g1|TRINITY_DN118003_c0_g1|TRINITY_DN19269_c0_g1|TRINITY_DN9095_c0_g1|TRINITY_DN10936_c0_g1|TRINITY_DN2833_c0_g1|TRINITY_DN13027_c0_g2|TRINITY_DN24167_c0_g1|TRINITY_DN17571_c0_g1|TRINITY_DN24682_c0_g1|TRINITY_DN1338_c0_g1|TRINITY_DN41553_c0_g1	16
Pentose and glucuronate interconversions	KEGG PATHWAY	ko00040	26	7107	169	12507	0.270741	0.00910569	0.249648	TRINITY_DN21389_c0_g1|TRINITY_DN36471_c0_g1|TRINITY_DN45046_c0_g1|TRINITY_DN3793_c0_g1|TRINITY_DN3829_c0_g1|TRINITY_DN122121_c0_g1|TRINITY_DN120431_c0_g1|TRINITY_DN68691_c0_g1|TRINITY_DN28558_c0_g1|TRINITY_DN11510_c0_g1|TRINITY_DN118003_c0_g1|TRINITY_DN31570_c0_g2|TRINITY_DN19228_c0_g1|TRINITY_DN20792_c0_g1|TRINITY_DN522_c0_g1|TRINITY_DN23050_c0_g1|TRINITY_DN7098_c0_g1|TRINITY_DN27791_c0_g1|TRINI…	http://www.genome.jp/kegg-bin/show_pathway?ko00040/K01184%09red/K00002%09red/K01051%09red/K01051%09blue/K00002%09blue/K00002%09blue/K01051%09blue/K00008%09blue/K00002%09blue/K01184%09blue/K01051%09blue/K00963%09blue/K01728%09blue/K01051%09blue/K01728%09blue/K01184%09blue/K01728%09blue/K01184%09blue/K01184%09blue/K00699%09blue/K01728%09blue/K01051%09blue/K00002%09blue/K01728%09blue/K01213%09blue/K…	TRINITY_DN3829_c0_g1|TRINITY_DN120431_c0_g1|TRINITY_DN20792_c0_g1	3	TRINITY_DN21389_c0_g1|TRINITY_DN36471_c0_g1|TRINITY_DN45046_c0_g1|TRINITY_DN3793_c0_g1|TRINITY_DN122121_c0_g1|TRINITY_DN68691_c0_g1|TRINITY_DN28558_c0_g1|TRINITY_DN11510_c0_g1|TRINITY_DN118003_c0_g1|TRINITY_DN31570_c0_g2|TRINITY_DN19228_c0_g1|TRINITY_DN522_c0_g1|TRINITY_DN23050_c0_g1|TRINITY_DN7098_c0_g1|TRINITY_DN27791_c0_g1|TRINITY_DN38834_c0_g1|TRINITY_DN56184_c0_g1|TRINITY_DN10454_c0_g1|TRINI…	23
Non-alcoholic fatty liver disease (NAFLD)	KEGG PATHWAY	ko04932	35	7107	255	12507	0.241543	0.0130494	0.33025	TRINITY_DN15731_c0_g4|TRINITY_DN15731_c0_g5|TRINITY_DN22558_c0_g1|TRINITY_DN124793_c0_g1|TRINITY_DN121936_c0_g1|TRINITY_DN120691_c0_g1|TRINITY_DN13490_c0_g1|TRINITY_DN117552_c0_g1|TRINITY_DN123746_c0_g1|TRINITY_DN124913_c0_g1|TRINITY_DN28353_c1_g1|TRINITY_DN40940_c0_g1|TRINITY_DN41541_c0_g4|TRINITY_DN24804_c0_g1|TRINITY_DN121738_c0_g1|TRINITY_DN20899_c0_g1|TRINITY_DN118020_c0_g1|TRINITY_DN19981_c…	http://www.genome.jp/kegg-bin/show_pathway?ko04932/K02256%09red/K02256%09red/K02262%09red/K00412%09red/K02261%09red/K07198%09red/K02256%09red/K02261%09red/K00412%09red/K02261%09red/K02262%09red/K03937%09blue/K03940%09blue/K04392%09blue/K03949%09blue/K00412%09blue/K00235%09blue/K04392%09blue/K03955%09blue/K03936%09blue/K08738%09blue/K02267%09blue/K02256%09blue/K04392%09blue/K00234%09blue/K03953%09…	TRINITY_DN15731_c0_g4|TRINITY_DN15731_c0_g5|TRINITY_DN22558_c0_g1|TRINITY_DN124793_c0_g1|TRINITY_DN123746_c0_g1|TRINITY_DN28353_c1_g1|TRINITY_DN20899_c0_g1|TRINITY_DN118919_c0_g1|TRINITY_DN6684_c0_g2|TRINITY_DN120571_c0_g1|TRINITY_DN69327_c0_g1	11	TRINITY_DN121936_c0_g1|TRINITY_DN120691_c0_g1|TRINITY_DN13490_c0_g1|TRINITY_DN117552_c0_g1|TRINITY_DN124913_c0_g1|TRINITY_DN40940_c0_g1|TRINITY_DN41541_c0_g4|TRINITY_DN24804_c0_g1|TRINITY_DN121738_c0_g1|TRINITY_DN118020_c0_g1|TRINITY_DN19981_c0_g1|TRINITY_DN4485_c0_g1|TRINITY_DN9904_c0_g1|TRINITY_DN123326_c0_g1|TRINITY_DN119434_c0_g1|TRINITY_DN119455_c0_g1|TRINITY_DN123698_c0_g1|TRINITY_DN118139_…	24
Epstein-Barr virus infection	KEGG PATHWAY	ko05169	28	7107	194	12507	0.253994	0.0143619	0.337504	TRINITY_DN49548_c0_g1|TRINITY_DN119575_c0_g1|TRINITY_DN49548_c0_g2|TRINITY_DN117679_c0_g1|TRINITY_DN22216_c0_g1|TRINITY_DN40174_c0_g1|TRINITY_DN13490_c0_g1|TRINITY_DN307_c0_g2|TRINITY_DN35860_c0_g1|TRINITY_DN50516_c0_g1|TRINITY_DN41541_c0_g4|TRINITY_DN34193_c0_g1|TRINITY_DN118020_c0_g1|TRINITY_DN45236_c0_g2|TRINITY_DN117634_c0_g1|TRINITY_DN119124_c0_g1|TRINITY_DN9904_c0_g1|TRINITY_DN13244_c1_g1|T…	http://www.genome.jp/kegg-bin/show_pathway?ko05169/K03039%09red/K03033%09blue/K03039%09blue/K03033%09blue/K03064%09blue/K08057%09blue/K03875%09blue/K04392%09blue/K08057%09blue/K03037%09blue/K03032%09blue/K04392%09blue/K03030%09blue/K08738%09blue/K03029%09blue/K03061%09blue/K03066%09blue/K04392%09blue/K03062%09blue/K03063%09blue/K03065%09blue/K03062%09blue/K08057%09blue/K03062%09blue/K03038%09blue…	TRINITY_DN8814_c0_g2	1	TRINITY_DN49548_c0_g1|TRINITY_DN119575_c0_g1|TRINITY_DN49548_c0_g2|TRINITY_DN117679_c0_g1|TRINITY_DN22216_c0_g1|TRINITY_DN40174_c0_g1|TRINITY_DN13490_c0_g1|TRINITY_DN307_c0_g2|TRINITY_DN35860_c0_g1|TRINITY_DN50516_c0_g1|TRINITY_DN41541_c0_g4|TRINITY_DN34193_c0_g1|TRINITY_DN118020_c0_g1|TRINITY_DN45236_c0_g2|TRINITY_DN117634_c0_g1|TRINITY_DN119124_c0_g1|TRINITY_DN9904_c0_g1|TRINITY_DN13244_c1_g1|T…	27
Cutin, suberine and wax biosynthesis	KEGG PATHWAY	ko00073	10	7107	47	12507	0.374429	0.0162881	0.357251	TRINITY_DN10173_c0_g1|TRINITY_DN7189_c0_g2|TRINITY_DN7189_c0_g1|TRINITY_DN7584_c0_g1|TRINITY_DN31264_c0_g3|TRINITY_DN29684_c0_g1|TRINITY_DN16405_c0_g1|TRINITY_DN2857_c0_g1|TRINITY_DN5718_c0_g1|TRINITY_DN1105_c0_g2	http://www.genome.jp/kegg-bin/show_pathway?ko00073/K17991%09red/K17991%09red/K15402%09red/K15400%09red/K15398%09blue/K15400%09blue/K13356%09blue/K15404%09blue/K13356%09blue/K15398%09blue	TRINITY_DN7189_c0_g2|TRINITY_DN7189_c0_g1|TRINITY_DN16405_c0_g1|TRINITY_DN1105_c0_g2	4	TRINITY_DN10173_c0_g1|TRINITY_DN7584_c0_g1|TRINITY_DN31264_c0_g3|TRINITY_DN29684_c0_g1|TRINITY_DN2857_c0_g1|TRINITY_DN5718_c0_g1	6
Taurine and hypotaurine metabolism	KEGG PATHWAY	ko00430	6	7107	21	12507	0.502804	0.0197414	0.405933	TRINITY_DN13361_c0_g1|TRINITY_DN1047_c1_g1|TRINITY_DN1047_c1_g3|TRINITY_DN18501_c0_g1|TRINITY_DN3672_c0_g1|TRINITY_DN121835_c0_g1	http://www.genome.jp/kegg-bin/show_pathway?ko00430/K10712%09blue/K01580%09blue/K01580%09blue/K01580%09blue/K18592%09blue/K00456%09blue		0	TRINITY_DN13361_c0_g1|TRINITY_DN1047_c1_g1|TRINITY_DN1047_c1_g3|TRINITY_DN18501_c0_g1|TRINITY_DN3672_c0_g1|TRINITY_DN121835_c0_g1	6
Brassinosteroid biosynthesis	KEGG PATHWAY	ko00905	6	7107	22	12507	0.479949	0.0234354	0.419462	TRINITY_DN13884_c0_g1|TRINITY_DN12468_c0_g1|TRINITY_DN1736_c0_g2|TRINITY_DN3069_c1_g1|TRINITY_DN14076_c0_g2|TRINITY_DN38611_c0_g1	http://www.genome.jp/kegg-bin/show_pathway?ko00905/K12638%09red/K15639%09red/K15639%09red/K15639%09blue/K09590%09blue/K09587%09blue	TRINITY_DN3069_c1_g1|TRINITY_DN14076_c0_g2|TRINITY_DN38611_c0_g1	3	TRINITY_DN13884_c0_g1|TRINITY_DN12468_c0_g1|TRINITY_DN1736_c0_g2	3
DNA replication	KEGG PATHWAY	ko03030	18	7107	115	12507	0.275449	0.0234397	0.419462	TRINITY_DN9255_c0_g1|TRINITY_DN119389_c0_g1|TRINITY_DN19379_c0_g1|TRINITY_DN2044_c0_g2|TRINITY_DN7645_c0_g1|TRINITY_DN1959_c0_g1|TRINITY_DN13540_c0_g1|TRINITY_DN117739_c0_g1|TRINITY_DN1635_c1_g1|TRINITY_DN10291_c0_g1|TRINITY_DN4527_c0_g3|TRINITY_DN17522_c0_g2|TRINITY_DN40754_c0_g1|TRINITY_DN1137_c1_g1|TRINITY_DN42902_c0_g1|TRINITY_DN58641_c0_g1|TRINITY_DN8338_c0_g1|TRINITY_DN11895_c0_g1	http://www.genome.jp/kegg-bin/show_pathway?ko03030/K10740%09blue/K04802%09blue/K02212%09blue/K02209%09blue/K02210%09blue/K02327%09blue/K07466%09blue/K07466%09blue/K10756%09blue/K10742%09blue/K02540%09blue/K02542%09blue/K07466%09blue/K02209%09blue/K02685%09blue/K02209%09blue/K02320%09blue/K02541%09blue		0	TRINITY_DN9255_c0_g1|TRINITY_DN119389_c0_g1|TRINITY_DN19379_c0_g1|TRINITY_DN2044_c0_g2|TRINITY_DN7645_c0_g1|TRINITY_DN1959_c0_g1|TRINITY_DN13540_c0_g1|TRINITY_DN117739_c0_g1|TRINITY_DN1635_c1_g1|TRINITY_DN10291_c0_g1|TRINITY_DN4527_c0_g3|TRINITY_DN17522_c0_g2|TRINITY_DN40754_c0_g1|TRINITY_DN1137_c1_g1|TRINITY_DN42902_c0_g1|TRINITY_DN58641_c0_g1|TRINITY_DN8338_c0_g1|TRINITY_DN11895_c0_g1	18
Retrograde endocannabinoid signaling	KEGG PATHWAY	ko04723	17	7107	107	12507	0.279597	0.0242243	0.419462	TRINITY_DN120496_c0_g1|TRINITY_DN123595_c0_g1|TRINITY_DN32671_c1_g1|TRINITY_DN120384_c0_g1|TRINITY_DN24804_c0_g1|TRINITY_DN121738_c0_g1|TRINITY_DN308_c1_g2|TRINITY_DN121936_c0_g1|TRINITY_DN119204_c0_g1|TRINITY_DN32187_c0_g1|TRINITY_DN120691_c0_g1|TRINITY_DN117602_c0_g1|TRINITY_DN119434_c0_g1|TRINITY_DN117552_c0_g1|TRINITY_DN120484_c0_g1|TRINITY_DN118139_c0_g1|TRINITY_DN124089_c0_g1	http://www.genome.jp/kegg-bin/show_pathway?ko04723/K03881%09red/K03878%09red/K03881%09red/K03881%09red/K03878%09red/K03935%09blue/K03878%09blue/K03955%09blue/K03936%09blue/K03937%09blue/K03941%09blue/K03881%09blue/K03940%09blue/K03953%09blue/K03949%09blue/K03942%09blue/K11353%09blue	TRINITY_DN123595_c0_g1|TRINITY_DN32671_c1_g1|TRINITY_DN308_c1_g2|TRINITY_DN117602_c0_g1|TRINITY_DN124089_c0_g1	5	TRINITY_DN120496_c0_g1|TRINITY_DN120384_c0_g1|TRINITY_DN24804_c0_g1|TRINITY_DN121738_c0_g1|TRINITY_DN121936_c0_g1|TRINITY_DN119204_c0_g1|TRINITY_DN32187_c0_g1|TRINITY_DN120691_c0_g1|TRINITY_DN119434_c0_g1|TRINITY_DN117552_c0_g1|TRINITY_DN120484_c0_g1|TRINITY_DN118139_c0_g1	12
Nitrogen metabolism	KEGG PATHWAY	ko00910	13	7107	76	12507	0.301021	0.0286472	0.471247	TRINITY_DN709_c1_g1|TRINITY_DN21441_c0_g1|TRINITY_DN25725_c0_g1|TRINITY_DN1437_c0_g2|TRINITY_DN23553_c0_g1|TRINITY_DN4735_c0_g1|TRINITY_DN21828_c0_g1|TRINITY_DN18721_c0_g1|TRINITY_DN10507_c0_g1|TRINITY_DN13031_c0_g1|TRINITY_DN26528_c0_g1|TRINITY_DN62974_c0_g1|TRINITY_DN51549_c0_g2	http://www.genome.jp/kegg-bin/show_pathway?ko00910/K02575%09red/K01674%09red/K01674%09red/K02575%09red/K01674%09red/K01673%09red/K01915%09blue/K02575%09blue/K01674%09blue/K01674%09blue/K10534%09blue/K01674%09blue/K10534%09blue	TRINITY_DN709_c1_g1|TRINITY_DN21441_c0_g1|TRINITY_DN1437_c0_g2|TRINITY_DN21828_c0_g1|TRINITY_DN13031_c0_g1|TRINITY_DN26528_c0_g1	6	TRINITY_DN25725_c0_g1|TRINITY_DN23553_c0_g1|TRINITY_DN4735_c0_g1|TRINITY_DN18721_c0_g1|TRINITY_DN10507_c0_g1|TRINITY_DN62974_c0_g1|TRINITY_DN51549_c0_g2	7
Amino sugar and nucleotide sugar metabolism	KEGG PATHWAY	ko00520	33	7107	261	12507	0.222505	0.0393112	0.615875	TRINITY_DN2416_c0_g1|TRINITY_DN37403_c0_g2|TRINITY_DN41157_c0_g1|TRINITY_DN1759_c0_g1|TRINITY_DN39897_c0_g3|TRINITY_DN11168_c0_g1|TRINITY_DN15566_c0_g1|TRINITY_DN120842_c0_g1|TRINITY_DN14052_c0_g1|TRINITY_DN27355_c1_g1|TRINITY_DN8301_c0_g1|TRINITY_DN120989_c0_g1|TRINITY_DN52034_c0_g1|TRINITY_DN2622_c0_g1|TRINITY_DN40743_c0_g2|TRINITY_DN118003_c0_g1|TRINITY_DN6564_c0_g4|TRINITY_DN2323_c0_g3|TRINIT…	http://www.genome.jp/kegg-bin/show_pathway?ko00520/K00326%09red/K08678%09red/K01183%09blue/K01183%09blue/K00849%09blue/K01183%09blue/K01183%09blue/K00966%09blue/K12448%09blue/K00844%09blue/K01183%09blue/K12449%09blue/K01183%09blue/K01183%09blue/K01183%09blue/K01836%09blue/K00963%09blue/K15920%09blue/K13379%09blue/K01183%09blue/K13379%09blue/K00621%09blue/K01183%09blue/K01183%09blue/K12450%09blue/…	TRINITY_DN52034_c0_g1|TRINITY_DN41675_c0_g1	2	TRINITY_DN2416_c0_g1|TRINITY_DN37403_c0_g2|TRINITY_DN41157_c0_g1|TRINITY_DN1759_c0_g1|TRINITY_DN39897_c0_g3|TRINITY_DN11168_c0_g1|TRINITY_DN15566_c0_g1|TRINITY_DN120842_c0_g1|TRINITY_DN14052_c0_g1|TRINITY_DN27355_c1_g1|TRINITY_DN8301_c0_g1|TRINITY_DN120989_c0_g1|TRINITY_DN2622_c0_g1|TRINITY_DN40743_c0_g2|TRINITY_DN118003_c0_g1|TRINITY_DN6564_c0_g4|TRINITY_DN2323_c0_g3|TRINITY_DN63750_c0_g2|TRINIT…	31
Platelet activation	KEGG PATHWAY	ko04611	8	7107	44	12507	0.319966	0.059224	0.870481	TRINITY_DN50102_c0_g1|TRINITY_DN57466_c0_g1|TRINITY_DN36486_c1_g2|TRINITY_DN123654_c0_g1|TRINITY_DN29297_c0_g2|TRINITY_DN29297_c0_g4|TRINITY_DN36180_c1_g1|TRINITY_DN31108_c0_g2	http://www.genome.jp/kegg-bin/show_pathway?ko04611/K01832%09red/K01832%09blue/K01832%09blue/K01832%09blue/K01832%09blue/K01832%09blue/K06269%09blue/K01832%09blue	TRINITY_DN50102_c0_g1	1	TRINITY_DN57466_c0_g1|TRINITY_DN36486_c1_g2|TRINITY_DN123654_c0_g1|TRINITY_DN29297_c0_g2|TRINITY_DN29297_c0_g4|TRINITY_DN36180_c1_g1|TRINITY_DN31108_c0_g2	7
Tyrosine metabolism	KEGG PATHWAY	ko00350	14	7107	95	12507	0.259341	0.0608543	0.870481	TRINITY_DN58384_c0_g1|TRINITY_DN78762_c0_g1|TRINITY_DN34675_c0_g1|TRINITY_DN6327_c0_g2|TRINITY_DN49397_c0_g1|TRINITY_DN49419_c0_g1|TRINITY_DN13778_c1_g1|TRINITY_DN1264_c0_g1|TRINITY_DN11863_c0_g1|TRINITY_DN3616_c0_g1|TRINITY_DN119257_c0_g1|TRINITY_DN12577_c1_g1|TRINITY_DN39892_c0_g1|TRINITY_DN9708_c0_g2	http://www.genome.jp/kegg-bin/show_pathway?ko00350/K00451%09red/K01800%09blue/K01555%09blue/K00422%09blue/K14455%09blue/K00457%09blue/K00001%09blue/K01593%09blue/K01593%09blue/K00422%09blue/K00815%09blue/K00001%09blue/K01800%09blue/K18857%09blue	TRINITY_DN58384_c0_g1	1	TRINITY_DN78762_c0_g1|TRINITY_DN34675_c0_g1|TRINITY_DN6327_c0_g2|TRINITY_DN49397_c0_g1|TRINITY_DN49419_c0_g1|TRINITY_DN13778_c1_g1|TRINITY_DN1264_c0_g1|TRINITY_DN11863_c0_g1|TRINITY_DN3616_c0_g1|TRINITY_DN119257_c0_g1|TRINITY_DN12577_c1_g1|TRINITY_DN39892_c0_g1|TRINITY_DN9708_c0_g2	13
Tryptophan metabolism	KEGG PATHWAY	ko00380	17	7107	124	12507	0.241265	0.0685716	0.940002	TRINITY_DN26643_c0_g1|TRINITY_DN38454_c0_g1|TRINITY_DN51147_c0_g2|TRINITY_DN58415_c0_g1|TRINITY_DN43975_c0_g1|TRINITY_DN25374_c0_g1|TRINITY_DN1264_c0_g1|TRINITY_DN11863_c0_g1|TRINITY_DN43504_c0_g1|TRINITY_DN2966_c0_g2|TRINITY_DN15948_c3_g1|TRINITY_DN95091_c0_g1|TRINITY_DN74402_c0_g1|TRINITY_DN25374_c1_g2|TRINITY_DN25374_c1_g1|TRINITY_DN39878_c0_g1|TRINITY_DN16573_c3_g1	http://www.genome.jp/kegg-bin/show_pathway?ko00380/K11816%09red/K00825%09blue/K00816%09blue/K14085%09blue/K00658%09blue/K00128%09blue/K11816%09blue/K01593%09blue/K01593%09blue/K00128%09blue/K00626%09blue/K00128%09blue/K00128%09blue/K11816%09blue/K11816%09blue/K00382%09blue/K01692%09blue	TRINITY_DN2966_c0_g2	1	TRINITY_DN26643_c0_g1|TRINITY_DN38454_c0_g1|TRINITY_DN51147_c0_g2|TRINITY_DN58415_c0_g1|TRINITY_DN43975_c0_g1|TRINITY_DN25374_c0_g1|TRINITY_DN1264_c0_g1|TRINITY_DN11863_c0_g1|TRINITY_DN43504_c0_g1|TRINITY_DN15948_c3_g1|TRINITY_DN95091_c0_g1|TRINITY_DN74402_c0_g1|TRINITY_DN25374_c1_g2|TRINITY_DN25374_c1_g1|TRINITY_DN39878_c0_g1|TRINITY_DN16573_c3_g1	16
Glutathione metabolism	KEGG PATHWAY	ko00480	24	7107	193	12507	0.218837	0.0802717	0.999941	TRINITY_DN26774_c0_g1|TRINITY_DN26366_c0_g1|TRINITY_DN49225_c0_g2|TRINITY_DN78676_c0_g1|TRINITY_DN30612_c0_g1|TRINITY_DN123265_c0_g1|TRINITY_DN23414_c0_g1|TRINITY_DN21278_c1_g1|TRINITY_DN43961_c0_g1|TRINITY_DN1208_c0_g1|TRINITY_DN8785_c0_g2|TRINITY_DN4220_c1_g2|TRINITY_DN61584_c0_g1|TRINITY_DN105852_c0_g1|TRINITY_DN3773_c0_g1|TRINITY_DN44794_c0_g1|TRINITY_DN21278_c2_g1|TRINITY_DN20165_c0_g1|TRINI…	http://www.genome.jp/kegg-bin/show_pathway?ko00480/K00033%09red/K00799%09red/K00799%09red/K00797%09red/K00434%09red/K00033%09blue/K04097%09blue/K00031%09blue/K00799%09blue/K04097%09blue/K01255%09blue/K10808%09blue/K00799%09blue/K01581%09blue/K00799%09blue/K00797%09blue/K04097%09blue/K00799%09blue/K18592%09blue/K00432%09blue/K00432%09blue/K10808%09blue/K04097%09blue/K00799%09blue	TRINITY_DN26774_c0_g1|TRINITY_DN26366_c0_g1|TRINITY_DN23414_c0_g1|TRINITY_DN1208_c0_g1|TRINITY_DN8785_c0_g2	5	TRINITY_DN49225_c0_g2|TRINITY_DN78676_c0_g1|TRINITY_DN30612_c0_g1|TRINITY_DN123265_c0_g1|TRINITY_DN21278_c1_g1|TRINITY_DN43961_c0_g1|TRINITY_DN4220_c1_g2|TRINITY_DN61584_c0_g1|TRINITY_DN105852_c0_g1|TRINITY_DN3773_c0_g1|TRINITY_DN44794_c0_g1|TRINITY_DN21278_c2_g1|TRINITY_DN20165_c0_g1|TRINITY_DN3672_c0_g1|TRINITY_DN74776_c0_g1|TRINITY_DN15948_c0_g1|TRINITY_DN82600_c0_g1|TRINITY_DN21278_c0_g1|TRIN…	19
Quorum sensing	KEGG PATHWAY	ko02024	15	7107	110	12507	0.239975	0.0859628	0.999941	TRINITY_DN17737_c0_g1|TRINITY_DN10454_c0_g1|TRINITY_DN38431_c0_g2|TRINITY_DN51571_c0_g3|TRINITY_DN522_c0_g1|TRINITY_DN12472_c0_g1|TRINITY_DN10454_c0_g2|TRINITY_DN1047_c1_g1|TRINITY_DN7098_c0_g1|TRINITY_DN1047_c1_g3|TRINITY_DN27573_c0_g1|TRINITY_DN31570_c0_g2|TRINITY_DN12644_c0_g1|TRINITY_DN18207_c0_g1|TRINITY_DN18501_c0_g1	http://www.genome.jp/kegg-bin/show_pathway?ko02024/K01657%09red/K01657%09red/K01897%09red/K01897%09red/K01728%09blue/K01897%09blue/K03106%09blue/K01728%09blue/K01728%09blue/K01580%09blue/K01728%09blue/K01580%09blue/K01728%09blue/K01897%09blue/K01580%09blue	TRINITY_DN17737_c0_g1|TRINITY_DN12472_c0_g1|TRINITY_DN27573_c0_g1|TRINITY_DN18207_c0_g1	4	TRINITY_DN10454_c0_g1|TRINITY_DN38431_c0_g2|TRINITY_DN51571_c0_g3|TRINITY_DN522_c0_g1|TRINITY_DN10454_c0_g2|TRINITY_DN1047_c1_g1|TRINITY_DN7098_c0_g1|TRINITY_DN1047_c1_g3|TRINITY_DN31570_c0_g2|TRINITY_DN12644_c0_g1|TRINITY_DN18501_c0_g1	11
Cysteine and methionine metabolism	KEGG PATHWAY	ko00270	28	7107	235	12507	0.20968	0.0908738	0.999941	TRINITY_DN64330_c0_g1|TRINITY_DN10487_c2_g2|TRINITY_DN37928_c1_g2|TRINITY_DN44548_c0_g1|TRINITY_DN119257_c0_g1|TRINITY_DN123163_c0_g1|TRINITY_DN117607_c0_g1|TRINITY_DN93978_c0_g1|TRINITY_DN49397_c0_g1|TRINITY_DN120442_c0_g1|TRINITY_DN13570_c0_g1|TRINITY_DN15832_c0_g1|TRINITY_DN117616_c0_g1|TRINITY_DN21850_c0_g1|TRINITY_DN6605_c0_g1|TRINITY_DN44794_c0_g1|TRINITY_DN12477_c0_g1|TRINITY_DN38454_c0_g1…	http://www.genome.jp/kegg-bin/show_pathway?ko00270/K01761%09red/K00547%09red/K00547%09red/K00797%09red/K01738%09red/K01611%09red/K00547%09blue/K00025%09blue/K00549%09blue/K00815%09blue/K00831%09blue/K00058%09blue/K01251%09blue/K14455%09blue/K01697%09blue/K05933%09blue/K00558%09blue/K05933%09blue/K00789%09blue/K00797%09blue/K00058%09blue/K00816%09blue/K00026%09blue/K00456%09blue/K00789%09blue/K000…	TRINITY_DN10487_c2_g2|TRINITY_DN6605_c0_g1|TRINITY_DN2436_c0_g2|TRINITY_DN1208_c0_g1|TRINITY_DN12891_c0_g1|TRINITY_DN49158_c0_g1	6	TRINITY_DN64330_c0_g1|TRINITY_DN37928_c1_g2|TRINITY_DN44548_c0_g1|TRINITY_DN119257_c0_g1|TRINITY_DN123163_c0_g1|TRINITY_DN117607_c0_g1|TRINITY_DN93978_c0_g1|TRINITY_DN49397_c0_g1|TRINITY_DN120442_c0_g1|TRINITY_DN13570_c0_g1|TRINITY_DN15832_c0_g1|TRINITY_DN117616_c0_g1|TRINITY_DN21850_c0_g1|TRINITY_DN44794_c0_g1|TRINITY_DN12477_c0_g1|TRINITY_DN38454_c0_g1|TRINITY_DN3893_c1_g2|TRINITY_DN121835_c0_g…	22
Caprolactam degradation	KEGG PATHWAY	ko00930	6	7107	33	12507	0.319966	0.0953383	0.999941	TRINITY_DN42585_c0_g1|TRINITY_DN36471_c0_g1|TRINITY_DN45046_c0_g1|TRINITY_DN120431_c0_g1|TRINITY_DN68691_c0_g1|TRINITY_DN16573_c3_g1	http://www.genome.jp/kegg-bin/show_pathway?ko00930/K00002%09red/K00002%09blue/K00002%09blue/K00002%09blue/K00002%09blue/K01692%09blue	TRINITY_DN120431_c0_g1	1	TRINITY_DN42585_c0_g1|TRINITY_DN36471_c0_g1|TRINITY_DN45046_c0_g1|TRINITY_DN68691_c0_g1|TRINITY_DN16573_c3_g1	5
Drug metabolism - cytochrome P450	KEGG PATHWAY	ko00982	14	7107	103	12507	0.239198	0.0964405	0.999941	TRINITY_DN123265_c0_g1|TRINITY_DN3773_c0_g1|TRINITY_DN23414_c0_g1|TRINITY_DN21278_c1_g1|TRINITY_DN26366_c0_g1|TRINITY_DN13778_c1_g1|TRINITY_DN21278_c0_g1|TRINITY_DN78676_c0_g1|TRINITY_DN21278_c2_g1|TRINITY_DN12577_c1_g1|TRINITY_DN20165_c0_g1|TRINITY_DN56184_c0_g1|TRINITY_DN61584_c0_g1|TRINITY_DN35126_c0_g1	http://www.genome.jp/kegg-bin/show_pathway?ko00982/K00799%09red/K00799%09red/K00799%09blue/K00799%09blue/K04097%09blue/K00001%09blue/K04097%09blue/K04097%09blue/K04097%09blue/K00001%09blue/K00799%09blue/K00699%09blue/K00799%09blue/K00799%09blue	TRINITY_DN23414_c0_g1|TRINITY_DN26366_c0_g1	2	TRINITY_DN123265_c0_g1|TRINITY_DN3773_c0_g1|TRINITY_DN21278_c1_g1|TRINITY_DN13778_c1_g1|TRINITY_DN21278_c0_g1|TRINITY_DN78676_c0_g1|TRINITY_DN21278_c2_g1|TRINITY_DN12577_c1_g1|TRINITY_DN20165_c0_g1|TRINITY_DN56184_c0_g1|TRINITY_DN61584_c0_g1|TRINITY_DN35126_c0_g1	12
Transcriptional misregulation in cancer	KEGG PATHWAY	ko05202	5	7107	26	12507	0.338426	0.104926	0.999941	TRINITY_DN19099_c2_g1|TRINITY_DN74909_c0_g1|TRINITY_DN47536_c0_g2|TRINITY_DN74909_c0_g2|TRINITY_DN9024_c0_g2	http://www.genome.jp/kegg-bin/show_pathway?ko05202/K12823%09blue/K12823%09blue/K14651%09blue/K12823%09blue/K12823%09blue		0	TRINITY_DN19099_c2_g1|TRINITY_DN74909_c0_g1|TRINITY_DN47536_c0_g2|TRINITY_DN74909_c0_g2|TRINITY_DN9024_c0_g2	5
Cell cycle	KEGG PATHWAY	ko04110	15	7107	114	12507	0.231555	0.105385	0.999941	TRINITY_DN125601_c0_g1|TRINITY_DN119389_c0_g1|TRINITY_DN7645_c0_g1|TRINITY_DN117779_c0_g1|TRINITY_DN23965_c0_g2|TRINITY_DN59606_c0_g1|TRINITY_DN2044_c0_g2|TRINITY_DN4527_c0_g3|TRINITY_DN40174_c0_g1|TRINITY_DN13126_c0_g1|TRINITY_DN17522_c0_g2|TRINITY_DN1137_c1_g1|TRINITY_DN19379_c0_g1|TRINITY_DN58641_c0_g1|TRINITY_DN11895_c0_g1	http://www.genome.jp/kegg-bin/show_pathway?ko04110/K03355%09red/K03094%09blue/K04802%09blue/K02210%09blue/K03868%09blue/K03347%09blue/K02209%09blue/K02540%09blue/K03875%09blue/K03353%09blue/K02542%09blue/K02209%09blue/K02212%09blue/K02209%09blue/K02541%09blue	TRINITY_DN23965_c0_g2	1	TRINITY_DN125601_c0_g1|TRINITY_DN119389_c0_g1|TRINITY_DN7645_c0_g1|TRINITY_DN117779_c0_g1|TRINITY_DN59606_c0_g1|TRINITY_DN2044_c0_g2|TRINITY_DN4527_c0_g3|TRINITY_DN40174_c0_g1|TRINITY_DN13126_c0_g1|TRINITY_DN17522_c0_g2|TRINITY_DN1137_c1_g1|TRINITY_DN19379_c0_g1|TRINITY_DN58641_c0_g1|TRINITY_DN11895_c0_g1	14
Glycerolipid metabolism	KEGG PATHWAY	ko00561	21	7107	171	12507	0.216118	0.105418	0.999941	TRINITY_DN51147_c0_g2|TRINITY_DN5702_c1_g1|TRINITY_DN26440_c0_g1|TRINITY_DN125884_c0_g1|TRINITY_DN95091_c0_g1|TRINITY_DN35200_c0_g1|TRINITY_DN42585_c0_g1|TRINITY_DN10019_c0_g1|TRINITY_DN36471_c0_g1|TRINITY_DN11636_c0_g1|TRINITY_DN43975_c0_g1|TRINITY_DN45046_c0_g1|TRINITY_DN120431_c0_g1|TRINITY_DN43504_c0_g1|TRINITY_DN2833_c0_g1|TRINITY_DN74402_c0_g1|TRINITY_DN29811_c1_g1|TRINITY_DN8071_c0_g1|TRIN…	http://www.genome.jp/kegg-bin/show_pathway?ko00561/K00630%09red/K06119%09red/K00002%09red/K13508%09red/K14085%09blue/K13508%09blue/K18693%09blue/K00128%09blue/K07407%09blue/K00002%09blue/K13508%09blue/K00002%09blue/K00128%09blue/K00002%09blue/K00128%09blue/K07407%09blue/K00128%09blue/K06119%09blue/K13523%09blue/K18693%09blue/K00002%09blue	TRINITY_DN26440_c0_g1|TRINITY_DN11636_c0_g1|TRINITY_DN120431_c0_g1|TRINITY_DN7650_c0_g2	4	TRINITY_DN51147_c0_g2|TRINITY_DN5702_c1_g1|TRINITY_DN125884_c0_g1|TRINITY_DN95091_c0_g1|TRINITY_DN35200_c0_g1|TRINITY_DN42585_c0_g1|TRINITY_DN10019_c0_g1|TRINITY_DN36471_c0_g1|TRINITY_DN43975_c0_g1|TRINITY_DN45046_c0_g1|TRINITY_DN43504_c0_g1|TRINITY_DN2833_c0_g1|TRINITY_DN74402_c0_g1|TRINITY_DN29811_c1_g1|TRINITY_DN8071_c0_g1|TRINITY_DN60086_c0_g1|TRINITY_DN68691_c0_g1	17
Herpes simplex virus 1 infection	KEGG PATHWAY	ko05168	15	7107	115	12507	0.229541	0.110626	0.999941	TRINITY_DN35261_c0_g1|TRINITY_DN19468_c0_g1|TRINITY_DN30449_c0_g1|TRINITY_DN41507_c0_g1|TRINITY_DN22216_c0_g1|TRINITY_DN16263_c0_g1|TRINITY_DN22117_c0_g1|TRINITY_DN38773_c0_g1|TRINITY_DN118020_c0_g1|TRINITY_DN119455_c0_g1|TRINITY_DN41086_c0_g1|TRINITY_DN36180_c1_g1|TRINITY_DN307_c0_g2|TRINITY_DN50082_c0_g2|TRINITY_DN31155_c0_g1	http://www.genome.jp/kegg-bin/show_pathway?ko05168/K03754%09red/K12881%09blue/K12893%09blue/K12896%09blue/K08057%09blue/K08057%09blue/K12891%09blue/K12890%09blue/K08738%09blue/K03237%09blue/K12896%09blue/K06269%09blue/K08057%09blue/K12890%09blue/K12890%09blue	TRINITY_DN30449_c0_g1	1	TRINITY_DN35261_c0_g1|TRINITY_DN19468_c0_g1|TRINITY_DN41507_c0_g1|TRINITY_DN22216_c0_g1|TRINITY_DN16263_c0_g1|TRINITY_DN22117_c0_g1|TRINITY_DN38773_c0_g1|TRINITY_DN118020_c0_g1|TRINITY_DN119455_c0_g1|TRINITY_DN41086_c0_g1|TRINITY_DN36180_c1_g1|TRINITY_DN307_c0_g2|TRINITY_DN50082_c0_g2|TRINITY_DN31155_c0_g1	14
Styrene degradation	KEGG PATHWAY	ko00643	4	7107	19	12507	0.370487	0.113842	0.999941	TRINITY_DN58384_c0_g1|TRINITY_DN78762_c0_g1|TRINITY_DN39892_c0_g1|TRINITY_DN34675_c0_g1	http://www.genome.jp/kegg-bin/show_pathway?ko00643/K00451%09red/K01800%09blue/K01800%09blue/K01555%09blue	TRINITY_DN58384_c0_g1	1	TRINITY_DN78762_c0_g1|TRINITY_DN39892_c0_g1|TRINITY_DN34675_c0_g1	3
Diterpenoid biosynthesis	KEGG PATHWAY	ko00904	6	7107	35	12507	0.301682	0.114777	0.999941	TRINITY_DN11129_c0_g2|TRINITY_DN11129_c0_g1|TRINITY_DN10314_c0_g1|TRINITY_DN40305_c1_g2|TRINITY_DN5983_c0_g1|TRINITY_DN11943_c0_g1	http://www.genome.jp/kegg-bin/show_pathway?ko00904/K04125%09red/K04125%09red/K04122%09blue/K17982%09blue/K17982%09blue/K04125%09blue	TRINITY_DN11129_c0_g2|TRINITY_DN11129_c0_g1	2	TRINITY_DN10314_c0_g1|TRINITY_DN40305_c1_g2|TRINITY_DN5983_c0_g1|TRINITY_DN11943_c0_g1	4
Cyanoamino acid metabolism	KEGG PATHWAY	ko00460	15	7107	117	12507	0.225617	0.121568	0.999941	TRINITY_DN5714_c0_g1|TRINITY_DN23548_c0_g1|TRINITY_DN25900_c0_g1|TRINITY_DN3571_c0_g1|TRINITY_DN41518_c0_g2|TRINITY_DN35536_c0_g1|TRINITY_DN112814_c0_g1|TRINITY_DN400_c1_g1|TRINITY_DN23755_c0_g1|TRINITY_DN13268_c0_g1|TRINITY_DN1174_c0_g1|TRINITY_DN3672_c0_g1|TRINITY_DN25267_c0_g1|TRINITY_DN5625_c0_g1|TRINITY_DN41518_c0_g1	http://www.genome.jp/kegg-bin/show_pathway?ko00460/K01188%09red/K01188%09red/K01188%09red/K05350%09red/K05349%09blue/K01188%09blue/K08248%09blue/K00600%09blue/K08248%09blue/K05350%09blue/K05349%09blue/K18592%09blue/K05350%09blue/K01188%09blue/K00600%09blue	TRINITY_DN3571_c0_g1|TRINITY_DN112814_c0_g1|TRINITY_DN23755_c0_g1|TRINITY_DN13268_c0_g1	4	TRINITY_DN5714_c0_g1|TRINITY_DN23548_c0_g1|TRINITY_DN25900_c0_g1|TRINITY_DN41518_c0_g2|TRINITY_DN35536_c0_g1|TRINITY_DN400_c1_g1|TRINITY_DN1174_c0_g1|TRINITY_DN3672_c0_g1|TRINITY_DN25267_c0_g1|TRINITY_DN5625_c0_g1|TRINITY_DN41518_c0_g1	11
Phenylpropanoid biosynthesis	KEGG PATHWAY	ko00940	35	7107	315	12507	0.195535	0.125294	0.999941	TRINITY_DN32461_c0_g1|TRINITY_DN9190_c0_g1|TRINITY_DN2355_c0_g2|TRINITY_DN26469_c0_g1|TRINITY_DN34341_c0_g1|TRINITY_DN112814_c0_g1|TRINITY_DN23548_c0_g1|TRINITY_DN24734_c0_g1|TRINITY_DN9300_c0_g1|TRINITY_DN3142_c1_g2|TRINITY_DN3142_c1_g1|TRINITY_DN1174_c0_g1|TRINITY_DN12265_c1_g1|TRINITY_DN25267_c0_g1|TRINITY_DN5625_c0_g1|TRINITY_DN36467_c0_g1|TRINITY_DN22881_c0_g3|TRINITY_DN13268_c0_g1|TRINITY_D…	http://www.genome.jp/kegg-bin/show_pathway?ko00940/K00430%09red/K01188%09red/K00430%09red/K13065%09red/K05350%09red/K01188%09red/K00430%09red/K11188%09red/K09754%09red/K01188%09red/K01904%09blue/K00430%09blue/K00588%09blue/K13065%09blue/K01188%09blue/K00083%09blue/K00430%09blue/K00430%09blue/K05349%09blue/K00430%09blue/K05350%09blue/K01188%09blue/K00588%09blue/K13066%09blue/K05349%09blue/K13066%0…	TRINITY_DN26469_c0_g1|TRINITY_DN112814_c0_g1|TRINITY_DN9300_c0_g1|TRINITY_DN22881_c0_g3|TRINITY_DN13268_c0_g1|TRINITY_DN23755_c0_g1|TRINITY_DN5434_c2_g1|TRINITY_DN18143_c0_g1|TRINITY_DN11478_c1_g1|TRINITY_DN3571_c0_g1	10	TRINITY_DN32461_c0_g1|TRINITY_DN9190_c0_g1|TRINITY_DN2355_c0_g2|TRINITY_DN34341_c0_g1|TRINITY_DN23548_c0_g1|TRINITY_DN24734_c0_g1|TRINITY_DN3142_c1_g2|TRINITY_DN3142_c1_g1|TRINITY_DN1174_c0_g1|TRINITY_DN12265_c1_g1|TRINITY_DN25267_c0_g1|TRINITY_DN5625_c0_g1|TRINITY_DN36467_c0_g1|TRINITY_DN18984_c0_g1|TRINITY_DN5714_c0_g1|TRINITY_DN40123_c0_g1|TRINITY_DN936_c0_g1|TRINITY_DN18315_c0_g1|TRINITY_DN61…	25
Metabolism of xenobiotics by cytochrome P450	KEGG PATHWAY	ko00980	14	7107	109	12507	0.226031	0.130114	0.999941	TRINITY_DN123265_c0_g1|TRINITY_DN3773_c0_g1|TRINITY_DN23414_c0_g1|TRINITY_DN21278_c1_g1|TRINITY_DN26366_c0_g1|TRINITY_DN13778_c1_g1|TRINITY_DN21278_c0_g1|TRINITY_DN78676_c0_g1|TRINITY_DN21278_c2_g1|TRINITY_DN12577_c1_g1|TRINITY_DN20165_c0_g1|TRINITY_DN56184_c0_g1|TRINITY_DN61584_c0_g1|TRINITY_DN35126_c0_g1	http://www.genome.jp/kegg-bin/show_pathway?ko00980/K00799%09red/K00799%09red/K00799%09blue/K00799%09blue/K04097%09blue/K00001%09blue/K04097%09blue/K04097%09blue/K04097%09blue/K00001%09blue/K00799%09blue/K00699%09blue/K00799%09blue/K00799%09blue	TRINITY_DN23414_c0_g1|TRINITY_DN26366_c0_g1	2	TRINITY_DN123265_c0_g1|TRINITY_DN3773_c0_g1|TRINITY_DN21278_c1_g1|TRINITY_DN13778_c1_g1|TRINITY_DN21278_c0_g1|TRINITY_DN78676_c0_g1|TRINITY_DN21278_c2_g1|TRINITY_DN12577_c1_g1|TRINITY_DN20165_c0_g1|TRINITY_DN56184_c0_g1|TRINITY_DN61584_c0_g1|TRINITY_DN35126_c0_g1	12
Fatty acid biosynthesis	KEGG PATHWAY	ko00061	17	7107	138	12507	0.216789	0.132057	0.999941	TRINITY_DN18918_c1_g1|TRINITY_DN27312_c0_g1|TRINITY_DN24013_c0_g1|TRINITY_DN30018_c0_g1|TRINITY_DN38431_c0_g2|TRINITY_DN123205_c0_g1|TRINITY_DN45432_c1_g1|TRINITY_DN14968_c0_g1|TRINITY_DN13560_c1_g1|TRINITY_DN13056_c0_g1|TRINITY_DN27573_c0_g1|TRINITY_DN60224_c1_g1|TRINITY_DN40682_c0_g2|TRINITY_DN12644_c0_g1|TRINITY_DN59550_c0_g1|TRINITY_DN18207_c0_g1|TRINITY_DN42520_c0_g1	http://www.genome.jp/kegg-bin/show_pathway?ko00061/K00059%09red/K00059%09red/K01961%09red/K09458%09red/K01897%09red/K00059%09red/K01897%09red/K10781%09blue/K10781%09blue/K03921%09blue/K01897%09blue/K00665%09blue/K02160%09blue/K11262%09blue/K01897%09blue/K00665%09blue/K03921%09blue	TRINITY_DN18918_c1_g1|TRINITY_DN45432_c1_g1|TRINITY_DN14968_c0_g1|TRINITY_DN13560_c1_g1|TRINITY_DN27573_c0_g1|TRINITY_DN60224_c1_g1|TRINITY_DN18207_c0_g1	7	TRINITY_DN27312_c0_g1|TRINITY_DN24013_c0_g1|TRINITY_DN30018_c0_g1|TRINITY_DN38431_c0_g2|TRINITY_DN123205_c0_g1|TRINITY_DN13056_c0_g1|TRINITY_DN40682_c0_g2|TRINITY_DN12644_c0_g1|TRINITY_DN59550_c0_g1|TRINITY_DN42520_c0_g1	10
Systemic lupus erythematosus	KEGG PATHWAY	ko05322	2	7107	6	12507	0.586605	0.134777	0.999941	TRINITY_DN28394_c0_g1|TRINITY_DN71093_c0_g1	http://www.genome.jp/kegg-bin/show_pathway?ko05322/K11086%09blue/K11087%09blue		0	TRINITY_DN28394_c0_g1|TRINITY_DN71093_c0_g1	2
Biofilm formation - Pseudomonas aeruginosa	KEGG PATHWAY	ko02025	2	7107	6	12507	0.586605	0.134777	0.999941	TRINITY_DN12472_c0_g1|TRINITY_DN17737_c0_g1	http://www.genome.jp/kegg-bin/show_pathway?ko02025/K01657%09red/K01657%09red	TRINITY_DN12472_c0_g1|TRINITY_DN17737_c0_g1	2		0
Phenazine biosynthesis	KEGG PATHWAY	ko00405	2	7107	6	12507	0.586605	0.134777	0.999941	TRINITY_DN12472_c0_g1|TRINITY_DN17737_c0_g1	http://www.genome.jp/kegg-bin/show_pathway?ko00405/K01657%09red/K01657%09red	TRINITY_DN12472_c0_g1|TRINITY_DN17737_c0_g1	2		0
Indole alkaloid biosynthesis	KEGG PATHWAY	ko00901	2	7107	6	12507	0.586605	0.134777	0.999941	TRINITY_DN1264_c0_g1|TRINITY_DN11863_c0_g1	http://www.genome.jp/kegg-bin/show_pathway?ko00901/K01593%09blue/K01593%09blue		0	TRINITY_DN1264_c0_g1|TRINITY_DN11863_c0_g1	2
Selenocompound metabolism	KEGG PATHWAY	ko00450	8	7107	55	12507	0.255973	0.140857	0.999941	TRINITY_DN18993_c0_g1|TRINITY_DN20179_c0_g2|TRINITY_DN10487_c2_g2|TRINITY_DN18513_c0_g1|TRINITY_DN31701_c0_g1|TRINITY_DN44548_c0_g1|TRINITY_DN32236_c0_g1|TRINITY_DN38454_c0_g1	http://www.genome.jp/kegg-bin/show_pathway?ko00450/K01761%09red/K01758%09blue/K01008%09blue/K08247%09blue/K01874%09blue/K00549%09blue/K01874%09blue/K00816%09blue	TRINITY_DN10487_c2_g2	1	TRINITY_DN18993_c0_g1|TRINITY_DN20179_c0_g2|TRINITY_DN18513_c0_g1|TRINITY_DN31701_c0_g1|TRINITY_DN44548_c0_g1|TRINITY_DN32236_c0_g1|TRINITY_DN38454_c0_g1	7
Thyroid hormone synthesis	KEGG PATHWAY	ko04918	8	7107	55	12507	0.255973	0.140857	0.999941	TRINITY_DN30203_c0_g1|TRINITY_DN74776_c0_g1|TRINITY_DN30203_c0_g2|TRINITY_DN15948_c0_g1|TRINITY_DN39639_c0_g2|TRINITY_DN40563_c2_g1|TRINITY_DN41652_c0_g1|TRINITY_DN5439_c0_g2	http://www.genome.jp/kegg-bin/show_pathway?ko04918/K09490%09red/K09487%09blue/K00432%09blue/K09487%09blue/K00432%09blue/K09490%09blue/K09490%09blue/K09490%09blue	TRINITY_DN41652_c0_g1	1	TRINITY_DN30203_c0_g1|TRINITY_DN74776_c0_g1|TRINITY_DN30203_c0_g2|TRINITY_DN15948_c0_g1|TRINITY_DN39639_c0_g2|TRINITY_DN40563_c2_g1|TRINITY_DN5439_c0_g2	7
Linoleic acid metabolism	KEGG PATHWAY	ko00591	7	7107	47	12507	0.2621	0.149826	0.999941	TRINITY_DN24916_c0_g2|TRINITY_DN5205_c3_g1|TRINITY_DN3993_c0_g1|TRINITY_DN12689_c0_g1|TRINITY_DN1879_c0_g1|TRINITY_DN11710_c1_g2|TRINITY_DN24253_c0_g1	http://www.genome.jp/kegg-bin/show_pathway?ko00591/K15718%09red/K15718%09red/K15718%09red/K15718%09red/K15718%09red/K00454%09red/K15718%09blue	TRINITY_DN5205_c3_g1|TRINITY_DN3993_c0_g1|TRINITY_DN12689_c0_g1|TRINITY_DN1879_c0_g1|TRINITY_DN11710_c1_g2|TRINITY_DN24253_c0_g1	6	TRINITY_DN24916_c0_g2	1
Lysine degradation	KEGG PATHWAY	ko00310	13	7107	103	12507	0.222112	0.153045	0.999941	TRINITY_DN23075_c0_g1|TRINITY_DN26643_c0_g1|TRINITY_DN9324_c0_g1|TRINITY_DN74402_c0_g1|TRINITY_DN58415_c0_g1|TRINITY_DN43975_c0_g1|TRINITY_DN51147_c0_g2|TRINITY_DN43504_c0_g1|TRINITY_DN15948_c3_g1|TRINITY_DN95091_c0_g1|TRINITY_DN48_c2_g1|TRINITY_DN39878_c0_g1|TRINITY_DN16573_c3_g1	http://www.genome.jp/kegg-bin/show_pathway?ko00310/K14157%09red/K14157%09red/K00825%09blue/K11423%09blue/K00128%09blue/K00658%09blue/K00128%09blue/K14085%09blue/K00128%09blue/K00626%09blue/K00128%09blue/K00382%09blue/K01692%09blue	TRINITY_DN23075_c0_g1|TRINITY_DN48_c2_g1	2	TRINITY_DN26643_c0_g1|TRINITY_DN9324_c0_g1|TRINITY_DN74402_c0_g1|TRINITY_DN58415_c0_g1|TRINITY_DN43975_c0_g1|TRINITY_DN51147_c0_g2|TRINITY_DN43504_c0_g1|TRINITY_DN15948_c3_g1|TRINITY_DN95091_c0_g1|TRINITY_DN39878_c0_g1|TRINITY_DN16573_c3_g1	11
Degradation of aromatic compounds	KEGG PATHWAY	ko01220	7	7107	48	12507	0.25664	0.160372	0.999941	TRINITY_DN42585_c0_g1|TRINITY_DN36471_c0_g1|TRINITY_DN13778_c1_g1|TRINITY_DN120431_c0_g1|TRINITY_DN12577_c1_g1|TRINITY_DN45046_c0_g1|TRINITY_DN68691_c0_g1	http://www.genome.jp/kegg-bin/show_pathway?ko01220/K00002%09red/K00002%09blue/K00002%09blue/K00001%09blue/K00001%09blue/K00002%09blue/K00002%09blue	TRINITY_DN120431_c0_g1	1	TRINITY_DN42585_c0_g1|TRINITY_DN36471_c0_g1|TRINITY_DN13778_c1_g1|TRINITY_DN12577_c1_g1|TRINITY_DN45046_c0_g1|TRINITY_DN68691_c0_g1	6
Apoptosis - multiple species	KEGG PATHWAY	ko04215	2	7107	7	12507	0.502804	0.16426	0.999941	TRINITY_DN71728_c0_g2|TRINITY_DN118020_c0_g1	http://www.genome.jp/kegg-bin/show_pathway?ko04215/K08334%09blue/K08738%09blue		0	TRINITY_DN71728_c0_g2|TRINITY_DN118020_c0_g1	2
Cocaine addiction	KEGG PATHWAY	ko05030	2	7107	7	12507	0.502804	0.16426	0.999941	TRINITY_DN1264_c0_g1|TRINITY_DN11863_c0_g1	http://www.genome.jp/kegg-bin/show_pathway?ko05030/K01593%09blue/K01593%09blue		0	TRINITY_DN1264_c0_g1|TRINITY_DN11863_c0_g1	2
Vibrio cholerae infection	KEGG PATHWAY	ko05110	18	7107	154	12507	0.205693	0.167883	0.999941	TRINITY_DN49256_c0_g1|TRINITY_DN54993_c0_g2|TRINITY_DN54993_c0_g1|TRINITY_DN45720_c0_g2|TRINITY_DN23226_c1_g1|TRINITY_DN38428_c0_g1|TRINITY_DN125675_c0_g1|TRINITY_DN120351_c0_g1|TRINITY_DN23296_c0_g1|TRINITY_DN50073_c0_g1|TRINITY_DN93810_c0_g1|TRINITY_DN42777_c0_g1|TRINITY_DN42626_c0_g2|TRINITY_DN42626_c0_g1|TRINITY_DN30287_c0_g2|TRINITY_DN103048_c0_g1|TRINITY_DN43993_c0_g1|TRINITY_DN51981_c0_g2	http://www.genome.jp/kegg-bin/show_pathway?ko05110/K02150%09blue/K02146%09blue/K02146%09blue/K02154%09blue/K02155%09blue/K07937%09blue/K09481%09blue/K02147%09blue/K07342%09blue/K03661%09blue/K02149%09blue/K10956%09blue/K02144%09blue/K02144%09blue/K07937%09blue/K02151%09blue/K02149%09blue/K02145%09blue		0	TRINITY_DN49256_c0_g1|TRINITY_DN54993_c0_g2|TRINITY_DN54993_c0_g1|TRINITY_DN45720_c0_g2|TRINITY_DN23226_c1_g1|TRINITY_DN38428_c0_g1|TRINITY_DN125675_c0_g1|TRINITY_DN120351_c0_g1|TRINITY_DN23296_c0_g1|TRINITY_DN50073_c0_g1|TRINITY_DN93810_c0_g1|TRINITY_DN42777_c0_g1|TRINITY_DN42626_c0_g2|TRINITY_DN42626_c0_g1|TRINITY_DN30287_c0_g2|TRINITY_DN103048_c0_g1|TRINITY_DN43993_c0_g1|TRINITY_DN51981_c0_g2	18
Carotenoid biosynthesis	KEGG PATHWAY	ko00906	7	7107	49	12507	0.251402	0.171243	0.999941	TRINITY_DN32690_c0_g1|TRINITY_DN2239_c0_g1|TRINITY_DN35654_c0_g1|TRINITY_DN20976_c0_g1|TRINITY_DN36486_c1_g4|TRINITY_DN2338_c0_g2|TRINITY_DN2338_c0_g1	http://www.genome.jp/kegg-bin/show_pathway?ko00906/K09843%09red/K09842%09red/K09842%09red/K09840%09red/K14595%09blue/K15747%09blue/K09840%09blue	TRINITY_DN2239_c0_g1|TRINITY_DN35654_c0_g1|TRINITY_DN20976_c0_g1|TRINITY_DN2338_c0_g2	4	TRINITY_DN32690_c0_g1|TRINITY_DN36486_c1_g4|TRINITY_DN2338_c0_g1	3
Retinol metabolism	KEGG PATHWAY	ko00830	4	7107	23	12507	0.306055	0.17551	0.999941	TRINITY_DN28056_c0_g1|TRINITY_DN13778_c1_g1|TRINITY_DN56184_c0_g1|TRINITY_DN12577_c1_g1	http://www.genome.jp/kegg-bin/show_pathway?ko00830/K11147%09blue/K00001%09blue/K00699%09blue/K00001%09blue		0	TRINITY_DN28056_c0_g1|TRINITY_DN13778_c1_g1|TRINITY_DN56184_c0_g1|TRINITY_DN12577_c1_g1	4
Chemical carcinogenesis	KEGG PATHWAY	ko05204	13	7107	107	12507	0.213809	0.182325	0.999941	TRINITY_DN123265_c0_g1|TRINITY_DN3773_c0_g1|TRINITY_DN23414_c0_g1|TRINITY_DN21278_c1_g1|TRINITY_DN26366_c0_g1|TRINITY_DN38454_c0_g1|TRINITY_DN21278_c0_g1|TRINITY_DN78676_c0_g1|TRINITY_DN21278_c2_g1|TRINITY_DN20165_c0_g1|TRINITY_DN56184_c0_g1|TRINITY_DN61584_c0_g1|TRINITY_DN35126_c0_g1	http://www.genome.jp/kegg-bin/show_pathway?ko05204/K00799%09red/K00799%09red/K00799%09blue/K00799%09blue/K04097%09blue/K00816%09blue/K04097%09blue/K04097%09blue/K04097%09blue/K00799%09blue/K00699%09blue/K00799%09blue/K00799%09blue	TRINITY_DN23414_c0_g1|TRINITY_DN26366_c0_g1	2	TRINITY_DN123265_c0_g1|TRINITY_DN3773_c0_g1|TRINITY_DN21278_c1_g1|TRINITY_DN38454_c0_g1|TRINITY_DN21278_c0_g1|TRINITY_DN78676_c0_g1|TRINITY_DN21278_c2_g1|TRINITY_DN20165_c0_g1|TRINITY_DN56184_c0_g1|TRINITY_DN61584_c0_g1|TRINITY_DN35126_c0_g1	11
Rheumatoid arthritis	KEGG PATHWAY	ko05323	13	7107	108	12507	0.211829	0.190041	0.999941	TRINITY_DN49256_c0_g1|TRINITY_DN54993_c0_g2|TRINITY_DN54993_c0_g1|TRINITY_DN45720_c0_g2|TRINITY_DN103048_c0_g1|TRINITY_DN23226_c1_g1|TRINITY_DN120351_c0_g1|TRINITY_DN50073_c0_g1|TRINITY_DN93810_c0_g1|TRINITY_DN42626_c0_g2|TRINITY_DN42626_c0_g1|TRINITY_DN43993_c0_g1|TRINITY_DN51981_c0_g2	http://www.genome.jp/kegg-bin/show_pathway?ko05323/K02150%09blue/K02146%09blue/K02146%09blue/K02154%09blue/K02151%09blue/K02155%09blue/K02147%09blue/K03661%09blue/K02149%09blue/K02144%09blue/K02144%09blue/K02149%09blue/K02145%09blue		0	TRINITY_DN49256_c0_g1|TRINITY_DN54993_c0_g2|TRINITY_DN54993_c0_g1|TRINITY_DN45720_c0_g2|TRINITY_DN103048_c0_g1|TRINITY_DN23226_c1_g1|TRINITY_DN120351_c0_g1|TRINITY_DN50073_c0_g1|TRINITY_DN93810_c0_g1|TRINITY_DN42626_c0_g2|TRINITY_DN42626_c0_g1|TRINITY_DN43993_c0_g1|TRINITY_DN51981_c0_g2	13
Lysine biosynthesis	KEGG PATHWAY	ko00300	4	7107	24	12507	0.293302	0.192425	0.999941	TRINITY_DN26643_c0_g1|TRINITY_DN2895_c4_g1|TRINITY_DN47059_c1_g1|TRINITY_DN13979_c0_g1	http://www.genome.jp/kegg-bin/show_pathway?ko00300/K10206%09red/K00825%09blue/K01714%09blue/K01714%09blue	TRINITY_DN2895_c4_g1	1	TRINITY_DN26643_c0_g1|TRINITY_DN47059_c1_g1|TRINITY_DN13979_c0_g1	3
p53 signaling pathway	KEGG PATHWAY	ko04115	6	7107	42	12507	0.251402	0.196291	0.999941	TRINITY_DN34871_c0_g1|TRINITY_DN82600_c0_g1|TRINITY_DN118020_c0_g1|TRINITY_DN4220_c1_g2|TRINITY_DN2963_c0_g1|TRINITY_DN1870_c0_g1	http://www.genome.jp/kegg-bin/show_pathway?ko04115/K10144%09red/K10144%09blue/K10808%09blue/K08738%09blue/K10808%09blue/K10144%09blue	TRINITY_DN1870_c0_g1	1	TRINITY_DN34871_c0_g1|TRINITY_DN82600_c0_g1|TRINITY_DN118020_c0_g1|TRINITY_DN4220_c1_g2|TRINITY_DN2963_c0_g1	5
Prodigiosin biosynthesis	KEGG PATHWAY	ko00333	3	7107	16	12507	0.329965	0.199884	0.999941	TRINITY_DN18918_c1_g1|TRINITY_DN45432_c1_g1|TRINITY_DN60224_c1_g1	http://www.genome.jp/kegg-bin/show_pathway?ko00333/K00059%09red/K00059%09red/K00059%09red	TRINITY_DN18918_c1_g1|TRINITY_DN45432_c1_g1|TRINITY_DN60224_c1_g1	3		0
Other glycan degradation	KEGG PATHWAY	ko00511	8	7107	61	12507	0.230795	0.20103	0.999941	TRINITY_DN38043_c0_g1|TRINITY_DN33247_c0_g1|TRINITY_DN53530_c0_g1|TRINITY_DN6126_c2_g1|TRINITY_DN3957_c0_g1|TRINITY_DN41982_c0_g1|TRINITY_DN19400_c0_g3|TRINITY_DN7705_c0_g2	http://www.genome.jp/kegg-bin/show_pathway?ko00511/K01191%09red/K12309%09red/K01191%09red/K15923%09blue/K01206%09blue/K01191%09blue/K01206%09blue/K01206%09blue	TRINITY_DN33247_c0_g1|TRINITY_DN53530_c0_g1|TRINITY_DN6126_c2_g1	3	TRINITY_DN38043_c0_g1|TRINITY_DN3957_c0_g1|TRINITY_DN41982_c0_g1|TRINITY_DN19400_c0_g3|TRINITY_DN7705_c0_g2	5
Butanoate metabolism	KEGG PATHWAY	ko00650	8	7107	61	12507	0.230795	0.20103	0.999941	TRINITY_DN1047_c1_g1|TRINITY_DN1047_c1_g3|TRINITY_DN41756_c0_g3|TRINITY_DN123744_c0_g1|TRINITY_DN15948_c3_g1|TRINITY_DN121740_c0_g1|TRINITY_DN16573_c3_g1|TRINITY_DN18501_c0_g1	http://www.genome.jp/kegg-bin/show_pathway?ko00650/K01580%09blue/K01580%09blue/K13524%09blue/K17761%09blue/K00626%09blue/K00074%09blue/K01692%09blue/K01580%09blue		0	TRINITY_DN1047_c1_g1|TRINITY_DN1047_c1_g3|TRINITY_DN41756_c0_g3|TRINITY_DN123744_c0_g1|TRINITY_DN15948_c3_g1|TRINITY_DN121740_c0_g1|TRINITY_DN16573_c3_g1|TRINITY_DN18501_c0_g1	8
Biosynthesis of antibiotics	KEGG PATHWAY	ko01130	113	7107	1168	12507	0.170256	0.205306	0.999941	TRINITY_DN26571_c2_g1|TRINITY_DN26643_c0_g1|TRINITY_DN47059_c1_g1|TRINITY_DN25719_c0_g1|TRINITY_DN14968_c0_g1|TRINITY_DN18918_c1_g1|TRINITY_DN12637_c0_g1|TRINITY_DN12335_c1_g1|TRINITY_DN12577_c1_g1|TRINITY_DN17577_c0_g2|TRINITY_DN17577_c0_g3|TRINITY_DN29403_c0_g1|TRINITY_DN58415_c0_g1|TRINITY_DN16326_c0_g1|TRINITY_DN21770_c0_g1|TRINITY_DN27819_c0_g1|TRINITY_DN48903_c0_g1|TRINITY_DN24167_c0_g1|TRI…	http://www.genome.jp/kegg-bin/show_pathway?ko01130/K00948%09red/K01961%09red/K00059%09red/K03527%09red/K03527%09red/K01681%09red/K01803%09red/K00059%09red/K00059%09red/K00033%09red/K00286%09red/K15634%09red/K00134%09red/K14157%09red/K00002%09red/K00873%09red/K01738%09red/K14157%09red/K10206%09red/K01900%09red/K00940%09red/K00134%09red/K00873%09red/K00819%09red/K01689%09red/K00615%09red/K01657%09r…	TRINITY_DN25719_c0_g1|TRINITY_DN14968_c0_g1|TRINITY_DN18918_c1_g1|TRINITY_DN17577_c0_g2|TRINITY_DN17577_c0_g3|TRINITY_DN16326_c0_g1|TRINITY_DN37183_c0_g1|TRINITY_DN45432_c1_g1|TRINITY_DN60224_c1_g1|TRINITY_DN26774_c0_g1|TRINITY_DN1667_c0_g1|TRINITY_DN19064_c1_g1|TRINITY_DN18960_c0_g5|TRINITY_DN48_c2_g1|TRINITY_DN120431_c0_g1|TRINITY_DN16384_c0_g1|TRINITY_DN12891_c0_g1|TRINITY_DN23075_c0_g1|TRINIT…	29	TRINITY_DN26571_c2_g1|TRINITY_DN26643_c0_g1|TRINITY_DN47059_c1_g1|TRINITY_DN12637_c0_g1|TRINITY_DN12335_c1_g1|TRINITY_DN12577_c1_g1|TRINITY_DN29403_c0_g1|TRINITY_DN58415_c0_g1|TRINITY_DN21770_c0_g1|TRINITY_DN27819_c0_g1|TRINITY_DN48903_c0_g1|TRINITY_DN24167_c0_g1|TRINITY_DN46004_c0_g1|TRINITY_DN42585_c0_g1|TRINITY_DN41502_c0_g1|TRINITY_DN13056_c0_g1|TRINITY_DN15948_c3_g1|TRINITY_DN34765_c0_g1|TRI…	84
Starch and sucrose metabolism	KEGG PATHWAY	ko00500	33	7107	314	12507	0.184949	0.205547	0.999941	TRINITY_DN18250_c0_g1|TRINITY_DN32181_c0_g1|TRINITY_DN50810_c0_g1|TRINITY_DN50810_c0_g2|TRINITY_DN10867_c0_g1|TRINITY_DN9095_c0_g1|TRINITY_DN112814_c0_g1|TRINITY_DN1366_c0_g1|TRINITY_DN23548_c0_g1|TRINITY_DN5427_c2_g1|TRINITY_DN1174_c0_g1|TRINITY_DN55760_c0_g2|TRINITY_DN25267_c0_g1|TRINITY_DN5625_c0_g1|TRINITY_DN120842_c0_g1|TRINITY_DN22969_c0_g1|TRINITY_DN1570_c1_g2|TRINITY_DN17711_c0_g1|TRINITY…	http://www.genome.jp/kegg-bin/show_pathway?ko00500/K01177%09red/K01188%09red/K01177%09red/K00688%09red/K00688%09red/K05350%09red/K01087%09red/K01188%09red/K00696%09red/K01188%09red/K01193%09blue/K01194%09blue/K01194%09blue/K01179%09blue/K01193%09blue/K01188%09blue/K01179%09blue/K05349%09blue/K01194%09blue/K05350%09blue/K01188%09blue/K00844%09blue/K00695%09blue/K00963%09blue/K05349%09blue/K00700%0…	TRINITY_DN32181_c0_g1|TRINITY_DN112814_c0_g1|TRINITY_DN1366_c0_g1|TRINITY_DN22969_c0_g1|TRINITY_DN17711_c0_g1|TRINITY_DN13268_c0_g1|TRINITY_DN36533_c0_g2|TRINITY_DN23755_c0_g1|TRINITY_DN12018_c0_g1|TRINITY_DN3571_c0_g1	10	TRINITY_DN18250_c0_g1|TRINITY_DN50810_c0_g1|TRINITY_DN50810_c0_g2|TRINITY_DN10867_c0_g1|TRINITY_DN9095_c0_g1|TRINITY_DN23548_c0_g1|TRINITY_DN5427_c2_g1|TRINITY_DN1174_c0_g1|TRINITY_DN55760_c0_g2|TRINITY_DN25267_c0_g1|TRINITY_DN5625_c0_g1|TRINITY_DN120842_c0_g1|TRINITY_DN1570_c1_g2|TRINITY_DN118003_c0_g1|TRINITY_DN5714_c0_g1|TRINITY_DN45954_c0_g2|TRINITY_DN4614_c1_g1|TRINITY_DN24682_c0_g1|TRINITY_…	23
Betalain biosynthesis	KEGG PATHWAY	ko00965	2	7107	9	12507	0.39107	0.22579	0.999941	TRINITY_DN1264_c0_g1|TRINITY_DN11863_c0_g1	http://www.genome.jp/kegg-bin/show_pathway?ko00965/K01593%09blue/K01593%09blue		0	TRINITY_DN1264_c0_g1|TRINITY_DN11863_c0_g1	2
Microbial metabolism in diverse environments	KEGG PATHWAY	ko01120	94	7107	972	12507	0.170188	0.231722	0.999941	TRINITY_DN26571_c2_g1|TRINITY_DN25725_c0_g1|TRINITY_DN47059_c1_g1|TRINITY_DN25719_c0_g1|TRINITY_DN14968_c0_g1|TRINITY_DN39892_c0_g1|TRINITY_DN9708_c0_g2|TRINITY_DN12577_c1_g1|TRINITY_DN46004_c0_g1|TRINITY_DN58415_c0_g1|TRINITY_DN16326_c0_g1|TRINITY_DN21770_c0_g1|TRINITY_DN24167_c0_g1|TRINITY_DN58384_c0_g1|TRINITY_DN42585_c0_g1|TRINITY_DN1047_c1_g1|TRINITY_DN41502_c0_g1|TRINITY_DN13056_c0_g1|TRINI…	http://www.genome.jp/kegg-bin/show_pathway?ko01120/K00948%09red/K01961%09red/K01681%09red/K00451%09red/K01803%09red/K00033%09red/K15634%09red/K00134%09red/K00002%09red/K00873%09red/K01738%09red/K00814%09red/K01900%09red/K00134%09red/K00873%09red/K01689%09red/K00615%09red/K01648%09blue/K01915%09blue/K01714%09blue/K01800%09blue/K18857%09blue/K00001%09blue/K00162%09blue/K00658%09blue/K01689%09blue/K…	TRINITY_DN25719_c0_g1|TRINITY_DN14968_c0_g1|TRINITY_DN16326_c0_g1|TRINITY_DN58384_c0_g1|TRINITY_DN37183_c0_g1|TRINITY_DN26774_c0_g1|TRINITY_DN19064_c1_g1|TRINITY_DN18960_c0_g5|TRINITY_DN120431_c0_g1|TRINITY_DN16384_c0_g1|TRINITY_DN12891_c0_g1|TRINITY_DN16192_c0_g5|TRINITY_DN21099_c0_g1|TRINITY_DN25359_c0_g3|TRINITY_DN7659_c0_g1|TRINITY_DN27692_c0_g1|TRINITY_DN43035_c0_g1	17	TRINITY_DN26571_c2_g1|TRINITY_DN25725_c0_g1|TRINITY_DN47059_c1_g1|TRINITY_DN39892_c0_g1|TRINITY_DN9708_c0_g2|TRINITY_DN12577_c1_g1|TRINITY_DN46004_c0_g1|TRINITY_DN58415_c0_g1|TRINITY_DN21770_c0_g1|TRINITY_DN24167_c0_g1|TRINITY_DN42585_c0_g1|TRINITY_DN1047_c1_g1|TRINITY_DN41502_c0_g1|TRINITY_DN13056_c0_g1|TRINITY_DN15948_c3_g1|TRINITY_DN123983_c0_g1|TRINITY_DN117884_c0_g1|TRINITY_DN123326_c0_g1|TR…	77
Citrate cycle (TCA cycle)	KEGG PATHWAY	ko00020	19	7107	174	12507	0.192164	0.231943	0.999941	TRINITY_DN46004_c0_g1|TRINITY_DN26571_c2_g1|TRINITY_DN123326_c0_g1|TRINITY_DN40940_c0_g1|TRINITY_DN39878_c0_g1|TRINITY_DN34465_c0_g2|TRINITY_DN34465_c0_g1|TRINITY_DN52337_c0_g1|TRINITY_DN58415_c0_g1|TRINITY_DN16326_c0_g1|TRINITY_DN121242_c0_g1|TRINITY_DN27819_c0_g1|TRINITY_DN41502_c0_g1|TRINITY_DN30612_c0_g1|TRINITY_DN21099_c0_g1|TRINITY_DN3893_c1_g2|TRINITY_DN37928_c1_g2|TRINITY_DN41307_c0_g2|TR…	http://www.genome.jp/kegg-bin/show_pathway?ko00020/K01681%09red/K01900%09red/K00162%09blue/K01648%09blue/K00234%09blue/K00235%09blue/K00382%09blue/K01958%09blue/K01958%09blue/K01899%09blue/K00658%09blue/K00236%09blue/K00030%09blue/K00026%09blue/K00031%09blue/K00026%09blue/K00025%09blue/K01900%09blue/K01679%09blue	TRINITY_DN16326_c0_g1|TRINITY_DN21099_c0_g1	2	TRINITY_DN46004_c0_g1|TRINITY_DN26571_c2_g1|TRINITY_DN123326_c0_g1|TRINITY_DN40940_c0_g1|TRINITY_DN39878_c0_g1|TRINITY_DN34465_c0_g2|TRINITY_DN34465_c0_g1|TRINITY_DN52337_c0_g1|TRINITY_DN58415_c0_g1|TRINITY_DN121242_c0_g1|TRINITY_DN27819_c0_g1|TRINITY_DN41502_c0_g1|TRINITY_DN30612_c0_g1|TRINITY_DN3893_c1_g2|TRINITY_DN37928_c1_g2|TRINITY_DN41307_c0_g2|TRINITY_DN117545_c0_g1	17
Fatty acid metabolism	KEGG PATHWAY	ko01212	24	7107	226	12507	0.186883	0.234861	0.999941	TRINITY_DN27573_c0_g1|TRINITY_DN24013_c0_g1|TRINITY_DN14968_c0_g1|TRINITY_DN16573_c3_g1|TRINITY_DN79670_c0_g1|TRINITY_DN18918_c1_g1|TRINITY_DN47951_c0_g2|TRINITY_DN13560_c1_g1|TRINITY_DN52095_c0_g2|TRINITY_DN18207_c0_g1|TRINITY_DN34947_c0_g1|TRINITY_DN123205_c0_g1|TRINITY_DN27312_c0_g1|TRINITY_DN45432_c1_g1|TRINITY_DN60224_c1_g1|TRINITY_DN38431_c0_g2|TRINITY_DN50775_c0_g1|TRINITY_DN59550_c0_g1|TR…	http://www.genome.jp/kegg-bin/show_pathway?ko01212/K01897%09red/K01961%09red/K00059%09red/K09458%09red/K01897%09red/K00059%09red/K00059%09red/K10781%09blue/K01692%09blue/K00507%09blue/K07513%09blue/K07513%09blue/K00507%09blue/K00665%09blue/K10781%09blue/K01897%09blue/K10249%09blue/K00665%09blue/K02160%09blue/K00626%09blue/K03921%09blue/K11262%09blue/K03921%09blue/K01897%09blue	TRINITY_DN27573_c0_g1|TRINITY_DN14968_c0_g1|TRINITY_DN18918_c1_g1|TRINITY_DN13560_c1_g1|TRINITY_DN18207_c0_g1|TRINITY_DN45432_c1_g1|TRINITY_DN60224_c1_g1	7	TRINITY_DN24013_c0_g1|TRINITY_DN16573_c3_g1|TRINITY_DN79670_c0_g1|TRINITY_DN47951_c0_g2|TRINITY_DN52095_c0_g2|TRINITY_DN34947_c0_g1|TRINITY_DN123205_c0_g1|TRINITY_DN27312_c0_g1|TRINITY_DN38431_c0_g2|TRINITY_DN50775_c0_g1|TRINITY_DN59550_c0_g1|TRINITY_DN13056_c0_g1|TRINITY_DN15948_c3_g1|TRINITY_DN30018_c0_g1|TRINITY_DN40682_c0_g2|TRINITY_DN42520_c0_g1|TRINITY_DN12644_c0_g1	17
Vitamin B6 metabolism	KEGG PATHWAY	ko00750	3	7107	18	12507	0.293302	0.244264	0.999941	TRINITY_DN123163_c0_g1|TRINITY_DN56536_c0_g1|TRINITY_DN1987_c0_g1	http://www.genome.jp/kegg-bin/show_pathway?ko00750/K00831%09blue/K05275%09blue/K13248%09blue		0	TRINITY_DN123163_c0_g1|TRINITY_DN56536_c0_g1|TRINITY_DN1987_c0_g1	3
Epithelial cell signaling in Helicobacter pylori infection	KEGG PATHWAY	ko05120	16	7107	146	12507	0.192856	0.251821	0.999941	TRINITY_DN49256_c0_g1|TRINITY_DN41541_c0_g4|TRINITY_DN54993_c0_g2|TRINITY_DN54993_c0_g1|TRINITY_DN45720_c0_g2|TRINITY_DN103048_c0_g1|TRINITY_DN23226_c1_g1|TRINITY_DN120351_c0_g1|TRINITY_DN50073_c0_g1|TRINITY_DN93810_c0_g1|TRINITY_DN13490_c0_g1|TRINITY_DN9904_c0_g1|TRINITY_DN42626_c0_g1|TRINITY_DN42626_c0_g2|TRINITY_DN43993_c0_g1|TRINITY_DN51981_c0_g2	http://www.genome.jp/kegg-bin/show_pathway?ko05120/K02150%09blue/K04392%09blue/K02146%09blue/K02146%09blue/K02154%09blue/K02151%09blue/K02155%09blue/K02147%09blue/K03661%09blue/K02149%09blue/K04392%09blue/K04392%09blue/K02144%09blue/K02144%09blue/K02149%09blue/K02145%09blue		0	TRINITY_DN49256_c0_g1|TRINITY_DN41541_c0_g4|TRINITY_DN54993_c0_g2|TRINITY_DN54993_c0_g1|TRINITY_DN45720_c0_g2|TRINITY_DN103048_c0_g1|TRINITY_DN23226_c1_g1|TRINITY_DN120351_c0_g1|TRINITY_DN50073_c0_g1|TRINITY_DN93810_c0_g1|TRINITY_DN13490_c0_g1|TRINITY_DN9904_c0_g1|TRINITY_DN42626_c0_g1|TRINITY_DN42626_c0_g2|TRINITY_DN43993_c0_g1|TRINITY_DN51981_c0_g2	16
MAPK signaling pathway - plant	KEGG PATHWAY	ko04016	27	7107	261	12507	0.18205	0.256859	0.999941	TRINITY_DN31496_c0_g1|TRINITY_DN18938_c0_g1|TRINITY_DN33665_c0_g1|TRINITY_DN39477_c0_g1|TRINITY_DN4015_c0_g1|TRINITY_DN12797_c0_g2|TRINITY_DN24861_c0_g1|TRINITY_DN1344_c0_g2|TRINITY_DN37827_c0_g1|TRINITY_DN14420_c0_g1|TRINITY_DN19195_c0_g1|TRINITY_DN1263_c0_g2|TRINITY_DN24485_c0_g2|TRINITY_DN3224_c0_g2|TRINITY_DN5814_c0_g3|TRINITY_DN12211_c1_g1|TRINITY_DN42459_c0_g1|TRINITY_DN36487_c0_g1|TRINITY_…	http://www.genome.jp/kegg-bin/show_pathway?ko04016/K00940%09red/K14497%09red/K14497%09red/K14497%09red/K14497%09red/K14497%09red/K14516%09red/K02183%09red/K14510%09red/K13422%09red/K14497%09red/K13447%09red/K13420%09red/K13414%09blue/K00940%09blue/K13420%09blue/K13449%09blue/K14514%09blue/K13420%09blue/K02183%09blue/K14496%09blue/K02183%09blue/K02183%09blue/K14496%09blue/K13420%09blue/K13420%09bl…	TRINITY_DN33665_c0_g1|TRINITY_DN12797_c0_g2|TRINITY_DN1344_c0_g2|TRINITY_DN37827_c0_g1|TRINITY_DN14420_c0_g1|TRINITY_DN1263_c0_g2|TRINITY_DN3224_c0_g2|TRINITY_DN12211_c1_g1|TRINITY_DN42459_c0_g1|TRINITY_DN6964_c0_g1|TRINITY_DN11335_c1_g1|TRINITY_DN14120_c0_g1|TRINITY_DN17669_c0_g2	13	TRINITY_DN31496_c0_g1|TRINITY_DN18938_c0_g1|TRINITY_DN39477_c0_g1|TRINITY_DN4015_c0_g1|TRINITY_DN24861_c0_g1|TRINITY_DN19195_c0_g1|TRINITY_DN24485_c0_g2|TRINITY_DN5814_c0_g3|TRINITY_DN36487_c0_g1|TRINITY_DN30923_c0_g1|TRINITY_DN8396_c0_g1|TRINITY_DN38290_c0_g1|TRINITY_DN94668_c0_g1|TRINITY_DN121788_c0_g1	14
Arginine and proline metabolism	KEGG PATHWAY	ko00330	17	7107	157	12507	0.190553	0.257436	0.999941	TRINITY_DN105852_c0_g1|TRINITY_DN40916_c0_g1|TRINITY_DN18456_c0_g1|TRINITY_DN44794_c0_g1|TRINITY_DN1667_c0_g1|TRINITY_DN13938_c0_g1|TRINITY_DN45947_c0_g2|TRINITY_DN43504_c0_g1|TRINITY_DN43975_c0_g1|TRINITY_DN51147_c0_g2|TRINITY_DN2815_c1_g1|TRINITY_DN34872_c0_g1|TRINITY_DN1208_c0_g1|TRINITY_DN95091_c0_g1|TRINITY_DN74402_c0_g1|TRINITY_DN49397_c0_g1|TRINITY_DN49158_c0_g1	http://www.genome.jp/kegg-bin/show_pathway?ko00330/K00286%09red/K00819%09red/K12657%09red/K00797%09red/K01611%09red/K01581%09blue/K00273%09blue/K12251%09blue/K00797%09blue/K12657%09blue/K00128%09blue/K00128%09blue/K14085%09blue/K00472%09blue/K00128%09blue/K00128%09blue/K14455%09blue	TRINITY_DN1667_c0_g1|TRINITY_DN13938_c0_g1|TRINITY_DN2815_c1_g1|TRINITY_DN1208_c0_g1|TRINITY_DN49158_c0_g1	5	TRINITY_DN105852_c0_g1|TRINITY_DN40916_c0_g1|TRINITY_DN18456_c0_g1|TRINITY_DN44794_c0_g1|TRINITY_DN45947_c0_g2|TRINITY_DN43504_c0_g1|TRINITY_DN43975_c0_g1|TRINITY_DN51147_c0_g2|TRINITY_DN34872_c0_g1|TRINITY_DN95091_c0_g1|TRINITY_DN74402_c0_g1|TRINITY_DN49397_c0_g1	12
Biosynthesis of secondary metabolites	KEGG PATHWAY	ko01110	213	7107	2290	12507	0.163686	0.267785	0.999941	TRINITY_DN26571_c2_g1|TRINITY_DN32690_c0_g1|TRINITY_DN26469_c0_g1|TRINITY_DN64330_c0_g1|TRINITY_DN5434_c2_g1|TRINITY_DN36471_c0_g1|TRINITY_DN9190_c0_g1|TRINITY_DN47059_c1_g1|TRINITY_DN23548_c0_g1|TRINITY_DN25719_c0_g1|TRINITY_DN44548_c0_g1|TRINITY_DN14968_c0_g1|TRINITY_DN12265_c1_g1|TRINITY_DN9708_c0_g2|TRINITY_DN11129_c0_g2|TRINITY_DN20976_c0_g1|TRINITY_DN12637_c0_g1|TRINITY_DN13166_c0_g2|TRINIT…	http://www.genome.jp/kegg-bin/show_pathway?ko01110/K00430%09red/K00430%09red/K00948%09red/K01961%09red/K04125%09red/K09842%09red/K01115%09red/K03527%09red/K03527%09red/K01681%09red/K00873%09red/K00547%09red/K01803%09red/K09754%09red/K01188%09red/K14157%09red/K00688%09red/K08081%09red/K00454%09red/K04125%09red/K01723%09red/K12657%09red/K13508%09red/K00033%09red/K00286%09red/K15634%09red/K01188%09r…	TRINITY_DN26469_c0_g1|TRINITY_DN5434_c2_g1|TRINITY_DN25719_c0_g1|TRINITY_DN14968_c0_g1|TRINITY_DN11129_c0_g2|TRINITY_DN20976_c0_g1|TRINITY_DN26794_c0_g1|TRINITY_DN17577_c0_g2|TRINITY_DN17577_c0_g3|TRINITY_DN16326_c0_g1|TRINITY_DN7659_c0_g1|TRINITY_DN2436_c0_g2|TRINITY_DN37183_c0_g1|TRINITY_DN11478_c1_g1|TRINITY_DN3571_c0_g1|TRINITY_DN48_c2_g1|TRINITY_DN22969_c0_g1|TRINITY_DN50883_c0_g1|TRINITY_DN…	60	TRINITY_DN26571_c2_g1|TRINITY_DN32690_c0_g1|TRINITY_DN64330_c0_g1|TRINITY_DN36471_c0_g1|TRINITY_DN9190_c0_g1|TRINITY_DN47059_c1_g1|TRINITY_DN23548_c0_g1|TRINITY_DN44548_c0_g1|TRINITY_DN12265_c1_g1|TRINITY_DN9708_c0_g2|TRINITY_DN12637_c0_g1|TRINITY_DN13166_c0_g2|TRINITY_DN5262_c0_g2|TRINITY_DN25929_c0_g1|TRINITY_DN12577_c1_g1|TRINITY_DN40153_c0_g1|TRINITY_DN21850_c0_g1|TRINITY_DN95091_c0_g1|TRINIT…	153
Type II diabetes mellitus	KEGG PATHWAY	ko04930	5	7107	38	12507	0.231555	0.274004	0.999941	TRINITY_DN41553_c0_g1|TRINITY_DN24529_c0_g1|TRINITY_DN16384_c0_g1|TRINITY_DN120842_c0_g1|TRINITY_DN7659_c0_g1	http://www.genome.jp/kegg-bin/show_pathway?ko04930/K00873%09red/K00873%09red/K00844%09blue/K00873%09blue/K00844%09blue	TRINITY_DN16384_c0_g1|TRINITY_DN7659_c0_g1	2	TRINITY_DN41553_c0_g1|TRINITY_DN24529_c0_g1|TRINITY_DN120842_c0_g1	3
GABAergic synapse	KEGG PATHWAY	ko04727	6	7107	48	12507	0.219977	0.278853	0.999941	TRINITY_DN25725_c0_g1|TRINITY_DN1047_c1_g1|TRINITY_DN1047_c1_g3|TRINITY_DN41756_c0_g3|TRINITY_DN120638_c0_g1|TRINITY_DN18501_c0_g1	http://www.genome.jp/kegg-bin/show_pathway?ko04727/K01915%09blue/K01580%09blue/K01580%09blue/K13524%09blue/K08341%09blue/K01580%09blue		0	TRINITY_DN25725_c0_g1|TRINITY_DN1047_c1_g1|TRINITY_DN1047_c1_g3|TRINITY_DN41756_c0_g3|TRINITY_DN120638_c0_g1|TRINITY_DN18501_c0_g1	6
Plant hormone signal transduction	KEGG PATHWAY	ko04075	33	7107	330	12507	0.175981	0.2881	0.999941	TRINITY_DN3847_c0_g1|TRINITY_DN7597_c0_g1|TRINITY_DN13707_c0_g1|TRINITY_DN12843_c0_g1|TRINITY_DN1579_c0_g1|TRINITY_DN4015_c0_g1|TRINITY_DN12797_c0_g2|TRINITY_DN24861_c0_g1|TRINITY_DN1344_c0_g2|TRINITY_DN37827_c0_g1|TRINITY_DN14420_c0_g1|TRINITY_DN24305_c0_g1|TRINITY_DN4238_c0_g2|TRINITY_DN1263_c0_g2|TRINITY_DN1445_c0_g1|TRINITY_DN3224_c0_g2|TRINITY_DN8974_c0_g1|TRINITY_DN5814_c0_g3|TRINITY_DN1221…	http://www.genome.jp/kegg-bin/show_pathway?ko04075/K14485%09red/K14497%09red/K14497%09red/K14497%09red/K14497%09red/K14500%09red/K14486%09red/K14497%09red/K14516%09red/K14510%09red/K13422%09red/K14497%09red/K14484%09red/K14488%09blue/K14488%09blue/K14487%09blue/K14488%09blue/K13449%09blue/K14514%09blue/K14488%09blue/K14490%09blue/K14496%09blue/K14488%09blue/K14488%09blue/K14488%09blue/K14487%09bl…	TRINITY_DN13707_c0_g1|TRINITY_DN12797_c0_g2|TRINITY_DN1344_c0_g2|TRINITY_DN37827_c0_g1|TRINITY_DN14420_c0_g1|TRINITY_DN24305_c0_g1|TRINITY_DN4238_c0_g2|TRINITY_DN1263_c0_g2|TRINITY_DN3224_c0_g2|TRINITY_DN42459_c0_g1|TRINITY_DN6964_c0_g1|TRINITY_DN11335_c1_g1|TRINITY_DN2719_c0_g1	13	TRINITY_DN3847_c0_g1|TRINITY_DN7597_c0_g1|TRINITY_DN12843_c0_g1|TRINITY_DN1579_c0_g1|TRINITY_DN4015_c0_g1|TRINITY_DN24861_c0_g1|TRINITY_DN1445_c0_g1|TRINITY_DN8974_c0_g1|TRINITY_DN5814_c0_g3|TRINITY_DN122180_c0_g1|TRINITY_DN119998_c0_g1|TRINITY_DN84328_c0_g1|TRINITY_DN11407_c0_g1|TRINITY_DN121711_c0_g1|TRINITY_DN13960_c0_g1|TRINITY_DN1579_c0_g2|TRINITY_DN8396_c0_g1|TRINITY_DN42128_c0_g1|TRINITY_D…	20
Benzoate degradation	KEGG PATHWAY	ko00362	3	7107	20	12507	0.263972	0.289986	0.999941	TRINITY_DN121740_c0_g1|TRINITY_DN15948_c3_g1|TRINITY_DN16573_c3_g1	http://www.genome.jp/kegg-bin/show_pathway?ko00362/K00074%09blue/K00626%09blue/K01692%09blue		0	TRINITY_DN121740_c0_g1|TRINITY_DN15948_c3_g1|TRINITY_DN16573_c3_g1	3
Collecting duct acid secretion	KEGG PATHWAY	ko04966	10	7107	89	12507	0.197732	0.290835	0.999941	TRINITY_DN49256_c0_g1|TRINITY_DN54993_c0_g2|TRINITY_DN54993_c0_g1|TRINITY_DN45720_c0_g2|TRINITY_DN103048_c0_g1|TRINITY_DN23226_c1_g1|TRINITY_DN120351_c0_g1|TRINITY_DN93810_c0_g1|TRINITY_DN43993_c0_g1|TRINITY_DN51981_c0_g2	http://www.genome.jp/kegg-bin/show_pathway?ko04966/K02150%09blue/K02146%09blue/K02146%09blue/K02154%09blue/K02151%09blue/K02155%09blue/K02147%09blue/K02149%09blue/K02149%09blue/K02145%09blue		0	TRINITY_DN49256_c0_g1|TRINITY_DN54993_c0_g2|TRINITY_DN54993_c0_g1|TRINITY_DN45720_c0_g2|TRINITY_DN103048_c0_g1|TRINITY_DN23226_c1_g1|TRINITY_DN120351_c0_g1|TRINITY_DN93810_c0_g1|TRINITY_DN43993_c0_g1|TRINITY_DN51981_c0_g2	10
Fatty acid degradation	KEGG PATHWAY	ko00071	16	7107	151	12507	0.18647	0.291862	0.999941	TRINITY_DN95091_c0_g1|TRINITY_DN38431_c0_g2|TRINITY_DN52095_c0_g2|TRINITY_DN16573_c3_g1|TRINITY_DN51147_c0_g2|TRINITY_DN43975_c0_g1|TRINITY_DN47951_c0_g2|TRINITY_DN43504_c0_g1|TRINITY_DN15948_c3_g1|TRINITY_DN27573_c0_g1|TRINITY_DN74402_c0_g1|TRINITY_DN12577_c1_g1|TRINITY_DN13778_c1_g1|TRINITY_DN9708_c0_g2|TRINITY_DN18207_c0_g1|TRINITY_DN12644_c0_g1	http://www.genome.jp/kegg-bin/show_pathway?ko00071/K01897%09red/K01897%09red/K00128%09blue/K01897%09blue/K07513%09blue/K01692%09blue/K14085%09blue/K00128%09blue/K07513%09blue/K00128%09blue/K00626%09blue/K00128%09blue/K00001%09blue/K00001%09blue/K18857%09blue/K01897%09blue	TRINITY_DN27573_c0_g1|TRINITY_DN18207_c0_g1	2	TRINITY_DN95091_c0_g1|TRINITY_DN38431_c0_g2|TRINITY_DN52095_c0_g2|TRINITY_DN16573_c3_g1|TRINITY_DN51147_c0_g2|TRINITY_DN43975_c0_g1|TRINITY_DN47951_c0_g2|TRINITY_DN43504_c0_g1|TRINITY_DN15948_c3_g1|TRINITY_DN74402_c0_g1|TRINITY_DN12577_c1_g1|TRINITY_DN13778_c1_g1|TRINITY_DN9708_c0_g2|TRINITY_DN12644_c0_g1	14
Protein export	KEGG PATHWAY	ko03060	12	7107	110	12507	0.19198	0.295966	0.999941	TRINITY_DN51571_c0_g3|TRINITY_DN19790_c0_g1|TRINITY_DN125675_c0_g1|TRINITY_DN23296_c0_g1|TRINITY_DN42777_c0_g1|TRINITY_DN39639_c0_g2|TRINITY_DN40563_c2_g1|TRINITY_DN124845_c0_g1|TRINITY_DN41652_c0_g1|TRINITY_DN5439_c0_g2|TRINITY_DN40741_c0_g1|TRINITY_DN45095_c0_g1	http://www.genome.jp/kegg-bin/show_pathway?ko03060/K09648%09red/K09490%09red/K03106%09blue/K09481%09blue/K07342%09blue/K10956%09blue/K09490%09blue/K09490%09blue/K03104%09blue/K09490%09blue/K13431%09blue/K12948%09blue	TRINITY_DN19790_c0_g1|TRINITY_DN41652_c0_g1	2	TRINITY_DN51571_c0_g3|TRINITY_DN125675_c0_g1|TRINITY_DN23296_c0_g1|TRINITY_DN42777_c0_g1|TRINITY_DN39639_c0_g2|TRINITY_DN40563_c2_g1|TRINITY_DN124845_c0_g1|TRINITY_DN5439_c0_g2|TRINITY_DN40741_c0_g1|TRINITY_DN45095_c0_g1	10
Biosynthesis of secondary metabolites - unclassified	KEGG PATHWAY	ko00999	4	7107	30	12507	0.234642	0.301946	0.999941	TRINITY_DN32461_c0_g1|TRINITY_DN36467_c0_g1|TRINITY_DN2355_c0_g2|TRINITY_DN61867_c0_g1	http://www.genome.jp/kegg-bin/show_pathway?ko00999/K01904%09blue/K00588%09blue/K00588%09blue/K01904%09blue		0	TRINITY_DN32461_c0_g1|TRINITY_DN36467_c0_g1|TRINITY_DN2355_c0_g2|TRINITY_DN61867_c0_g1	4
Prion diseases	KEGG PATHWAY	ko05020	5	7107	40	12507	0.219977	0.306651	0.999941	TRINITY_DN41652_c0_g1|TRINITY_DN39639_c0_g2|TRINITY_DN40563_c2_g1|TRINITY_DN59510_c0_g1|TRINITY_DN5439_c0_g2	http://www.genome.jp/kegg-bin/show_pathway?ko05020/K09490%09red/K09490%09blue/K09490%09blue/K04565%09blue/K09490%09blue	TRINITY_DN41652_c0_g1	1	TRINITY_DN39639_c0_g2|TRINITY_DN40563_c2_g1|TRINITY_DN59510_c0_g1|TRINITY_DN5439_c0_g2	4
Homologous recombination	KEGG PATHWAY	ko03440	12	7107	112	12507	0.188552	0.315518	0.999941	TRINITY_DN9255_c0_g1|TRINITY_DN11655_c0_g1|TRINITY_DN32787_c0_g1|TRINITY_DN1959_c0_g1|TRINITY_DN13540_c0_g1|TRINITY_DN117739_c0_g1|TRINITY_DN40754_c0_g1|TRINITY_DN23873_c0_g1|TRINITY_DN122536_c0_g1|TRINITY_DN8570_c2_g1|TRINITY_DN22313_c0_g3|TRINITY_DN8079_c0_g1	http://www.genome.jp/kegg-bin/show_pathway?ko03440/K03655%09red/K03553%09red/K03655%09red/K10740%09blue/K08775%09blue/K02327%09blue/K07466%09blue/K07466%09blue/K07466%09blue/K03655%09blue/K10881%09blue/K04482%09blue	TRINITY_DN32787_c0_g1|TRINITY_DN8570_c2_g1|TRINITY_DN22313_c0_g3	3	TRINITY_DN9255_c0_g1|TRINITY_DN11655_c0_g1|TRINITY_DN1959_c0_g1|TRINITY_DN13540_c0_g1|TRINITY_DN117739_c0_g1|TRINITY_DN40754_c0_g1|TRINITY_DN23873_c0_g1|TRINITY_DN122536_c0_g1|TRINITY_DN8079_c0_g1	9
alpha-Linolenic acid metabolism	KEGG PATHWAY	ko00592	8	7107	71	12507	0.198289	0.31857	0.999941	TRINITY_DN9708_c0_g2|TRINITY_DN2325_c0_g2|TRINITY_DN47951_c0_g2|TRINITY_DN24338_c0_g1|TRINITY_DN3667_c1_g1|TRINITY_DN48869_c0_g1|TRINITY_DN52095_c0_g2|TRINITY_DN24253_c0_g1	http://www.genome.jp/kegg-bin/show_pathway?ko00592/K01723%09red/K10526%09red/K00454%09red/K18857%09blue/K07513%09blue/K10529%09blue/K10526%09blue/K07513%09blue	TRINITY_DN2325_c0_g2|TRINITY_DN3667_c1_g1|TRINITY_DN24253_c0_g1	3	TRINITY_DN9708_c0_g2|TRINITY_DN47951_c0_g2|TRINITY_DN24338_c0_g1|TRINITY_DN48869_c0_g1|TRINITY_DN52095_c0_g2	5
beta-Alanine metabolism	KEGG PATHWAY	ko00410	13	7107	123	12507	0.185997	0.321022	0.999941	TRINITY_DN8150_c0_g1|TRINITY_DN44794_c0_g1|TRINITY_DN1047_c1_g1|TRINITY_DN43504_c0_g1|TRINITY_DN1047_c1_g3|TRINITY_DN51147_c0_g2|TRINITY_DN41756_c0_g3|TRINITY_DN1208_c0_g1|TRINITY_DN43975_c0_g1|TRINITY_DN95091_c0_g1|TRINITY_DN74402_c0_g1|TRINITY_DN16573_c3_g1|TRINITY_DN18501_c0_g1	http://www.genome.jp/kegg-bin/show_pathway?ko00410/K00797%09red/K01918%09blue/K00797%09blue/K01580%09blue/K00128%09blue/K01580%09blue/K14085%09blue/K13524%09blue/K00128%09blue/K00128%09blue/K00128%09blue/K01692%09blue/K01580%09blue	TRINITY_DN1208_c0_g1	1	TRINITY_DN8150_c0_g1|TRINITY_DN44794_c0_g1|TRINITY_DN1047_c1_g1|TRINITY_DN43504_c0_g1|TRINITY_DN1047_c1_g3|TRINITY_DN51147_c0_g2|TRINITY_DN41756_c0_g3|TRINITY_DN43975_c0_g1|TRINITY_DN95091_c0_g1|TRINITY_DN74402_c0_g1|TRINITY_DN16573_c3_g1|TRINITY_DN18501_c0_g1	12
Chloroalkane and chloroalkene degradation	KEGG PATHWAY	ko00625	6	7107	51	12507	0.207037	0.32279	0.999941	TRINITY_DN43975_c0_g1|TRINITY_DN13778_c1_g1|TRINITY_DN43504_c0_g1|TRINITY_DN95091_c0_g1|TRINITY_DN74402_c0_g1|TRINITY_DN12577_c1_g1	http://www.genome.jp/kegg-bin/show_pathway?ko00625/K00128%09blue/K00001%09blue/K00128%09blue/K00128%09blue/K00128%09blue/K00001%09blue		0	TRINITY_DN43975_c0_g1|TRINITY_DN13778_c1_g1|TRINITY_DN43504_c0_g1|TRINITY_DN95091_c0_g1|TRINITY_DN74402_c0_g1|TRINITY_DN12577_c1_g1	6
Zeatin biosynthesis	KEGG PATHWAY	ko00908	6	7107	51	12507	0.207037	0.32279	0.999941	TRINITY_DN108921_c0_g1|TRINITY_DN1310_c0_g2|TRINITY_DN22488_c0_g1|TRINITY_DN10010_c0_g1|TRINITY_DN40153_c0_g1|TRINITY_DN14960_c0_g1	http://www.genome.jp/kegg-bin/show_pathway?ko00908/K00279%09red/K00791%09red/K13495%09blue/K13496%09blue/K13493%09blue/K13496%09blue	TRINITY_DN108921_c0_g1|TRINITY_DN22488_c0_g1	2	TRINITY_DN1310_c0_g2|TRINITY_DN10010_c0_g1|TRINITY_DN40153_c0_g1|TRINITY_DN14960_c0_g1	4
Isoquinoline alkaloid biosynthesis	KEGG PATHWAY	ko00950	6	7107	51	12507	0.207037	0.32279	0.999941	TRINITY_DN6327_c0_g2|TRINITY_DN49397_c0_g1|TRINITY_DN1264_c0_g1|TRINITY_DN11863_c0_g1|TRINITY_DN3616_c0_g1|TRINITY_DN119257_c0_g1	http://www.genome.jp/kegg-bin/show_pathway?ko00950/K00422%09blue/K14455%09blue/K01593%09blue/K01593%09blue/K00422%09blue/K00815%09blue		0	TRINITY_DN6327_c0_g2|TRINITY_DN49397_c0_g1|TRINITY_DN1264_c0_g1|TRINITY_DN11863_c0_g1|TRINITY_DN3616_c0_g1|TRINITY_DN119257_c0_g1	6
Limonene and pinene degradation	KEGG PATHWAY	ko00903	5	7107	41	12507	0.214611	0.323185	0.999941	TRINITY_DN43504_c0_g1|TRINITY_DN16573_c3_g1|TRINITY_DN95091_c0_g1|TRINITY_DN43975_c0_g1|TRINITY_DN74402_c0_g1	http://www.genome.jp/kegg-bin/show_pathway?ko00903/K00128%09blue/K01692%09blue/K00128%09blue/K00128%09blue/K00128%09blue		0	TRINITY_DN43504_c0_g1|TRINITY_DN16573_c3_g1|TRINITY_DN95091_c0_g1|TRINITY_DN43975_c0_g1|TRINITY_DN74402_c0_g1	5
Circadian rhythm - plant	KEGG PATHWAY	ko04712	12	7107	113	12507	0.186883	0.325411	0.999941	TRINITY_DN40444_c0_g1|TRINITY_DN51322_c0_g1|TRINITY_DN29311_c0_g1|TRINITY_DN27832_c0_g1|TRINITY_DN119074_c0_g1|TRINITY_DN45438_c0_g1|TRINITY_DN62032_c0_g1|TRINITY_DN42706_c0_g2|TRINITY_DN13166_c0_g2|TRINITY_DN48905_c0_g1|TRINITY_DN18478_c0_g1|TRINITY_DN41511_c0_g1	http://www.genome.jp/kegg-bin/show_pathway?ko04712/K12133%09red/K16223%09blue/K16223%09blue/K16223%09blue/K16223%09blue/K16223%09blue/K16223%09blue/K03115%09blue/K16223%09blue/K00660%09blue/K16223%09blue/K03097%09blue	TRINITY_DN18478_c0_g1	1	TRINITY_DN40444_c0_g1|TRINITY_DN51322_c0_g1|TRINITY_DN29311_c0_g1|TRINITY_DN27832_c0_g1|TRINITY_DN119074_c0_g1|TRINITY_DN45438_c0_g1|TRINITY_DN62032_c0_g1|TRINITY_DN42706_c0_g2|TRINITY_DN13166_c0_g2|TRINITY_DN48905_c0_g1|TRINITY_DN41511_c0_g1	11
Lysosome	KEGG PATHWAY	ko04142	17	7107	166	12507	0.180222	0.328795	0.999941	TRINITY_DN120847_c0_g1|TRINITY_DN54993_c0_g2|TRINITY_DN54993_c0_g1|TRINITY_DN45720_c0_g2|TRINITY_DN42626_c0_g1|TRINITY_DN23226_c1_g1|TRINITY_DN50073_c0_g1|TRINITY_DN7934_c0_g1|TRINITY_DN62020_c0_g2|TRINITY_DN53530_c0_g1|TRINITY_DN34426_c0_g1|TRINITY_DN774_c0_g1|TRINITY_DN42626_c0_g2|TRINITY_DN39107_c0_g1|TRINITY_DN21203_c0_g1|TRINITY_DN120415_c0_g1|TRINITY_DN34176_c0_g1	http://www.genome.jp/kegg-bin/show_pathway?ko04142/K12309%09red/K05656%09red/K01373%09blue/K02146%09blue/K02146%09blue/K02154%09blue/K02144%09blue/K02155%09blue/K03661%09blue/K01373%09blue/K10532%09blue/K04646%09blue/K01052%09blue/K02144%09blue/K01373%09blue/K01373%09blue/K01373%09blue	TRINITY_DN53530_c0_g1|TRINITY_DN21203_c0_g1	2	TRINITY_DN120847_c0_g1|TRINITY_DN54993_c0_g2|TRINITY_DN54993_c0_g1|TRINITY_DN45720_c0_g2|TRINITY_DN42626_c0_g1|TRINITY_DN23226_c1_g1|TRINITY_DN50073_c0_g1|TRINITY_DN7934_c0_g1|TRINITY_DN62020_c0_g2|TRINITY_DN34426_c0_g1|TRINITY_DN774_c0_g1|TRINITY_DN42626_c0_g2|TRINITY_DN39107_c0_g1|TRINITY_DN120415_c0_g1|TRINITY_DN34176_c0_g1	15
Cell cycle - yeast	KEGG PATHWAY	ko04111	15	7107	145	12507	0.18205	0.330012	0.999941	TRINITY_DN125601_c0_g1|TRINITY_DN2044_c0_g2|TRINITY_DN7645_c0_g1|TRINITY_DN117779_c0_g1|TRINITY_DN58641_c0_g1|TRINITY_DN59606_c0_g1|TRINITY_DN4527_c0_g3|TRINITY_DN23965_c0_g2|TRINITY_DN13126_c0_g1|TRINITY_DN17522_c0_g2|TRINITY_DN30689_c0_g1|TRINITY_DN1137_c1_g1|TRINITY_DN19379_c0_g1|TRINITY_DN45889_c0_g1|TRINITY_DN11895_c0_g1	http://www.genome.jp/kegg-bin/show_pathway?ko04111/K03355%09red/K03094%09blue/K02209%09blue/K02210%09blue/K03868%09blue/K02209%09blue/K03347%09blue/K02540%09blue/K03353%09blue/K02542%09blue/K04382%09blue/K02209%09blue/K02212%09blue/K03456%09blue/K02541%09blue	TRINITY_DN23965_c0_g2	1	TRINITY_DN125601_c0_g1|TRINITY_DN2044_c0_g2|TRINITY_DN7645_c0_g1|TRINITY_DN117779_c0_g1|TRINITY_DN58641_c0_g1|TRINITY_DN59606_c0_g1|TRINITY_DN4527_c0_g3|TRINITY_DN13126_c0_g1|TRINITY_DN17522_c0_g2|TRINITY_DN30689_c0_g1|TRINITY_DN1137_c1_g1|TRINITY_DN19379_c0_g1|TRINITY_DN45889_c0_g1|TRINITY_DN11895_c0_g1	14
Glycine, serine and threonine metabolism	KEGG PATHWAY	ko00260	13	7107	124	12507	0.184497	0.330519	0.999941	TRINITY_DN40916_c0_g1|TRINITY_DN12477_c0_g1|TRINITY_DN19064_c1_g1|TRINITY_DN51147_c0_g2|TRINITY_DN44804_c0_g1|TRINITY_DN39878_c0_g1|TRINITY_DN82463_c0_g1|TRINITY_DN120442_c0_g1|TRINITY_DN18993_c0_g1|TRINITY_DN123163_c0_g1|TRINITY_DN41518_c0_g1|TRINITY_DN41518_c0_g2|TRINITY_DN117607_c0_g1	http://www.genome.jp/kegg-bin/show_pathway?ko00260/K15634%09red/K00273%09blue/K00058%09blue/K14085%09blue/K01620%09blue/K00382%09blue/K01834%09blue/K01697%09blue/K01758%09blue/K00831%09blue/K00600%09blue/K00600%09blue/K00058%09blue	TRINITY_DN19064_c1_g1	1	TRINITY_DN40916_c0_g1|TRINITY_DN12477_c0_g1|TRINITY_DN51147_c0_g2|TRINITY_DN44804_c0_g1|TRINITY_DN39878_c0_g1|TRINITY_DN82463_c0_g1|TRINITY_DN120442_c0_g1|TRINITY_DN18993_c0_g1|TRINITY_DN123163_c0_g1|TRINITY_DN41518_c0_g1|TRINITY_DN41518_c0_g2|TRINITY_DN117607_c0_g1	12
Fatty acid elongation	KEGG PATHWAY	ko00062	5	7107	42	12507	0.209502	0.339813	0.999941	TRINITY_DN6359_c0_g1|TRINITY_DN50775_c0_g1|TRINITY_DN293_c1_g4|TRINITY_DN293_c1_g1|TRINITY_DN22044_c0_g1	http://www.genome.jp/kegg-bin/show_pathway?ko00062/K15397%09blue/K10249%09blue/K15397%09blue/K15397%09blue/K15397%09blue		0	TRINITY_DN6359_c0_g1|TRINITY_DN50775_c0_g1|TRINITY_DN293_c1_g4|TRINITY_DN293_c1_g1|TRINITY_DN22044_c0_g1	5
Phenylalanine metabolism	KEGG PATHWAY	ko00360	8	7107	73	12507	0.192856	0.343669	0.999941	TRINITY_DN119257_c0_g1|TRINITY_DN49397_c0_g1|TRINITY_DN49419_c0_g1|TRINITY_DN1264_c0_g1|TRINITY_DN11863_c0_g1|TRINITY_DN23555_c0_g1|TRINITY_DN121740_c0_g1|TRINITY_DN16573_c3_g1	http://www.genome.jp/kegg-bin/show_pathway?ko00360/K00815%09blue/K14455%09blue/K00457%09blue/K01593%09blue/K01593%09blue/K00500%09blue/K00074%09blue/K01692%09blue		0	TRINITY_DN119257_c0_g1|TRINITY_DN49397_c0_g1|TRINITY_DN49419_c0_g1|TRINITY_DN1264_c0_g1|TRINITY_DN11863_c0_g1|TRINITY_DN23555_c0_g1|TRINITY_DN121740_c0_g1|TRINITY_DN16573_c3_g1	8
Neomycin, kanamycin and gentamicin biosynthesis	KEGG PATHWAY	ko00524	2	7107	13	12507	0.270741	0.350814	0.999941	TRINITY_DN41553_c0_g1|TRINITY_DN120842_c0_g1	http://www.genome.jp/kegg-bin/show_pathway?ko00524/K00844%09blue/K00844%09blue		0	TRINITY_DN41553_c0_g1|TRINITY_DN120842_c0_g1	2
Naphthalene degradation	KEGG PATHWAY	ko00626	2	7107	13	12507	0.270741	0.350814	0.999941	TRINITY_DN12577_c1_g1|TRINITY_DN13778_c1_g1	http://www.genome.jp/kegg-bin/show_pathway?ko00626/K00001%09blue/K00001%09blue		0	TRINITY_DN12577_c1_g1|TRINITY_DN13778_c1_g1	2
Synaptic vesicle cycle	KEGG PATHWAY	ko04721	16	7107	158	12507	0.178209	0.350862	0.999941	TRINITY_DN49256_c0_g1|TRINITY_DN54993_c0_g2|TRINITY_DN54993_c0_g1|TRINITY_DN45720_c0_g2|TRINITY_DN44049_c0_g1|TRINITY_DN23226_c1_g1|TRINITY_DN50073_c0_g1|TRINITY_DN120351_c0_g1|TRINITY_DN93810_c0_g1|TRINITY_DN103048_c0_g1|TRINITY_DN34426_c0_g1|TRINITY_DN42626_c0_g1|TRINITY_DN42626_c0_g2|TRINITY_DN14096_c0_g1|TRINITY_DN43993_c0_g1|TRINITY_DN51981_c0_g2	http://www.genome.jp/kegg-bin/show_pathway?ko04721/K02150%09blue/K02146%09blue/K02146%09blue/K02154%09blue/K11827%09blue/K02155%09blue/K03661%09blue/K02147%09blue/K02149%09blue/K02151%09blue/K04646%09blue/K02144%09blue/K02144%09blue/K08486%09blue/K02149%09blue/K02145%09blue		0	TRINITY_DN49256_c0_g1|TRINITY_DN54993_c0_g2|TRINITY_DN54993_c0_g1|TRINITY_DN45720_c0_g2|TRINITY_DN44049_c0_g1|TRINITY_DN23226_c1_g1|TRINITY_DN50073_c0_g1|TRINITY_DN120351_c0_g1|TRINITY_DN93810_c0_g1|TRINITY_DN103048_c0_g1|TRINITY_DN34426_c0_g1|TRINITY_DN42626_c0_g1|TRINITY_DN42626_c0_g2|TRINITY_DN14096_c0_g1|TRINITY_DN43993_c0_g1|TRINITY_DN51981_c0_g2	16
Human papillomavirus infection	KEGG PATHWAY	ko05165	21	7107	212	12507	0.174321	0.354682	0.999941	TRINITY_DN49256_c0_g1|TRINITY_DN54993_c0_g2|TRINITY_DN54993_c0_g1|TRINITY_DN45720_c0_g2|TRINITY_DN42626_c0_g2|TRINITY_DN26399_c0_g2|TRINITY_DN103048_c0_g1|TRINITY_DN23226_c1_g1|TRINITY_DN50073_c0_g1|TRINITY_DN120351_c0_g1|TRINITY_DN93810_c0_g1|TRINITY_DN24529_c0_g1|TRINITY_DN26399_c0_g1|TRINITY_DN42626_c0_g1|TRINITY_DN30689_c0_g1|TRINITY_DN13244_c1_g1|TRINITY_DN43993_c0_g1|TRINITY_DN16384_c0_g1|T…	http://www.genome.jp/kegg-bin/show_pathway?ko05165/K00873%09red/K00873%09red/K02150%09blue/K02146%09blue/K02146%09blue/K02154%09blue/K02144%09blue/K03062%09blue/K02151%09blue/K02155%09blue/K03661%09blue/K02147%09blue/K02149%09blue/K00873%09blue/K03062%09blue/K02144%09blue/K04382%09blue/K03062%09blue/K02149%09blue/K03456%09blue/K02145%09blue	TRINITY_DN16384_c0_g1|TRINITY_DN7659_c0_g1	2	TRINITY_DN49256_c0_g1|TRINITY_DN54993_c0_g2|TRINITY_DN54993_c0_g1|TRINITY_DN45720_c0_g2|TRINITY_DN42626_c0_g2|TRINITY_DN26399_c0_g2|TRINITY_DN103048_c0_g1|TRINITY_DN23226_c1_g1|TRINITY_DN50073_c0_g1|TRINITY_DN120351_c0_g1|TRINITY_DN93810_c0_g1|TRINITY_DN24529_c0_g1|TRINITY_DN26399_c0_g1|TRINITY_DN42626_c0_g1|TRINITY_DN30689_c0_g1|TRINITY_DN13244_c1_g1|TRINITY_DN43993_c0_g1|TRINITY_DN45889_c0_g1|T…	19
Amphetamine addiction	KEGG PATHWAY	ko05031	8	7107	74	12507	0.19025	0.356322	0.999941	TRINITY_DN30923_c0_g1|TRINITY_DN12211_c1_g1|TRINITY_DN1264_c0_g1|TRINITY_DN11863_c0_g1|TRINITY_DN36487_c0_g1|TRINITY_DN24485_c0_g2|TRINITY_DN36180_c1_g1|TRINITY_DN121788_c0_g1	http://www.genome.jp/kegg-bin/show_pathway?ko05031/K02183%09red/K02183%09blue/K01593%09blue/K01593%09blue/K02183%09blue/K02183%09blue/K06269%09blue/K02183%09blue	TRINITY_DN12211_c1_g1	1	TRINITY_DN30923_c0_g1|TRINITY_DN1264_c0_g1|TRINITY_DN11863_c0_g1|TRINITY_DN36487_c0_g1|TRINITY_DN24485_c0_g2|TRINITY_DN36180_c1_g1|TRINITY_DN121788_c0_g1	7
Renin secretion	KEGG PATHWAY	ko04924	5	7107	43	12507	0.20463	0.356502	0.999941	TRINITY_DN36487_c0_g1|TRINITY_DN24485_c0_g2|TRINITY_DN121788_c0_g1|TRINITY_DN30923_c0_g1|TRINITY_DN12211_c1_g1	http://www.genome.jp/kegg-bin/show_pathway?ko04924/K02183%09red/K02183%09blue/K02183%09blue/K02183%09blue/K02183%09blue	TRINITY_DN12211_c1_g1	1	TRINITY_DN36487_c0_g1|TRINITY_DN24485_c0_g2|TRINITY_DN121788_c0_g1|TRINITY_DN30923_c0_g1	4
Olfactory transduction	KEGG PATHWAY	ko04740	5	7107	43	12507	0.20463	0.356502	0.999941	TRINITY_DN36487_c0_g1|TRINITY_DN24485_c0_g2|TRINITY_DN121788_c0_g1|TRINITY_DN30923_c0_g1|TRINITY_DN12211_c1_g1	http://www.genome.jp/kegg-bin/show_pathway?ko04740/K02183%09red/K02183%09blue/K02183%09blue/K02183%09blue/K02183%09blue	TRINITY_DN12211_c1_g1	1	TRINITY_DN36487_c0_g1|TRINITY_DN24485_c0_g2|TRINITY_DN121788_c0_g1|TRINITY_DN30923_c0_g1	4
Phototransduction	KEGG PATHWAY	ko04744	5	7107	43	12507	0.20463	0.356502	0.999941	TRINITY_DN36487_c0_g1|TRINITY_DN24485_c0_g2|TRINITY_DN121788_c0_g1|TRINITY_DN30923_c0_g1|TRINITY_DN12211_c1_g1	http://www.genome.jp/kegg-bin/show_pathway?ko04744/K02183%09red/K02183%09blue/K02183%09blue/K02183%09blue/K02183%09blue	TRINITY_DN12211_c1_g1	1	TRINITY_DN36487_c0_g1|TRINITY_DN24485_c0_g2|TRINITY_DN121788_c0_g1|TRINITY_DN30923_c0_g1	4
Gastric acid secretion	KEGG PATHWAY	ko04971	5	7107	43	12507	0.20463	0.356502	0.999941	TRINITY_DN36487_c0_g1|TRINITY_DN24485_c0_g2|TRINITY_DN121788_c0_g1|TRINITY_DN30923_c0_g1|TRINITY_DN12211_c1_g1	http://www.genome.jp/kegg-bin/show_pathway?ko04971/K02183%09red/K02183%09blue/K02183%09blue/K02183%09blue/K02183%09blue	TRINITY_DN12211_c1_g1	1	TRINITY_DN36487_c0_g1|TRINITY_DN24485_c0_g2|TRINITY_DN121788_c0_g1|TRINITY_DN30923_c0_g1	4
Salivary secretion	KEGG PATHWAY	ko04970	5	7107	43	12507	0.20463	0.356502	0.999941	TRINITY_DN36487_c0_g1|TRINITY_DN24485_c0_g2|TRINITY_DN121788_c0_g1|TRINITY_DN30923_c0_g1|TRINITY_DN12211_c1_g1	http://www.genome.jp/kegg-bin/show_pathway?ko04970/K02183%09red/K02183%09blue/K02183%09blue/K02183%09blue/K02183%09blue	TRINITY_DN12211_c1_g1	1	TRINITY_DN36487_c0_g1|TRINITY_DN24485_c0_g2|TRINITY_DN121788_c0_g1|TRINITY_DN30923_c0_g1	4
Streptomycin biosynthesis	KEGG PATHWAY	ko00521	4	7107	33	12507	0.213311	0.359293	0.999941	TRINITY_DN24682_c0_g1|TRINITY_DN41553_c0_g1|TRINITY_DN12616_c0_g1|TRINITY_DN120842_c0_g1	http://www.genome.jp/kegg-bin/show_pathway?ko00521/K01835%09blue/K00844%09blue/K01858%09blue/K00844%09blue		0	TRINITY_DN24682_c0_g1|TRINITY_DN41553_c0_g1|TRINITY_DN12616_c0_g1|TRINITY_DN120842_c0_g1	4
Aldosterone synthesis and secretion	KEGG PATHWAY	ko04925	5	7107	44	12507	0.199979	0.373219	0.999941	TRINITY_DN36487_c0_g1|TRINITY_DN24485_c0_g2|TRINITY_DN121788_c0_g1|TRINITY_DN30923_c0_g1|TRINITY_DN12211_c1_g1	http://www.genome.jp/kegg-bin/show_pathway?ko04925/K02183%09red/K02183%09blue/K02183%09blue/K02183%09blue/K02183%09blue	TRINITY_DN12211_c1_g1	1	TRINITY_DN36487_c0_g1|TRINITY_DN24485_c0_g2|TRINITY_DN121788_c0_g1|TRINITY_DN30923_c0_g1	4
Meiosis - yeast	KEGG PATHWAY	ko04113	13	7107	129	12507	0.177346	0.37879	0.999941	TRINITY_DN2044_c0_g2|TRINITY_DN7645_c0_g1|TRINITY_DN4527_c0_g3|TRINITY_DN45889_c0_g1|TRINITY_DN58641_c0_g1|TRINITY_DN13126_c0_g1|TRINITY_DN17522_c0_g2|TRINITY_DN30689_c0_g1|TRINITY_DN1137_c1_g1|TRINITY_DN36180_c1_g1|TRINITY_DN19379_c0_g1|TRINITY_DN23965_c0_g2|TRINITY_DN11895_c0_g1	http://www.genome.jp/kegg-bin/show_pathway?ko04113/K03355%09red/K02209%09blue/K02210%09blue/K02540%09blue/K03456%09blue/K02209%09blue/K03353%09blue/K02542%09blue/K04382%09blue/K02209%09blue/K06269%09blue/K02212%09blue/K02541%09blue	TRINITY_DN23965_c0_g2	1	TRINITY_DN2044_c0_g2|TRINITY_DN7645_c0_g1|TRINITY_DN4527_c0_g3|TRINITY_DN45889_c0_g1|TRINITY_DN58641_c0_g1|TRINITY_DN13126_c0_g1|TRINITY_DN17522_c0_g2|TRINITY_DN30689_c0_g1|TRINITY_DN1137_c1_g1|TRINITY_DN36180_c1_g1|TRINITY_DN19379_c0_g1|TRINITY_DN11895_c0_g1	12
NF-kappa B signaling pathway	KEGG PATHWAY	ko04064	3	7107	24	12507	0.219977	0.382315	0.999941	TRINITY_DN75404_c0_g2|TRINITY_DN41511_c0_g1|TRINITY_DN62032_c0_g1	http://www.genome.jp/kegg-bin/show_pathway?ko04064/K10577%09blue/K03097%09blue/K03115%09blue		0	TRINITY_DN75404_c0_g2|TRINITY_DN41511_c0_g1|TRINITY_DN62032_c0_g1	3
Phagosome	KEGG PATHWAY	ko04145	34	7107	358	12507	0.167133	0.387045	0.999941	TRINITY_DN10937_c0_g1|TRINITY_DN17621_c0_g1|TRINITY_DN54993_c0_g2|TRINITY_DN54993_c0_g1|TRINITY_DN23226_c1_g1|TRINITY_DN125675_c0_g1|TRINITY_DN22810_c1_g1|TRINITY_DN51738_c1_g1|TRINITY_DN16263_c0_g1|TRINITY_DN13490_c0_g1|TRINITY_DN307_c0_g2|TRINITY_DN93810_c0_g1|TRINITY_DN41541_c0_g4|TRINITY_DN103048_c0_g1|TRINITY_DN120351_c0_g1|TRINITY_DN42777_c0_g1|TRINITY_DN7060_c1_g1|TRINITY_DN49256_c0_g1|TRI…	http://www.genome.jp/kegg-bin/show_pathway?ko04145/K07375%09blue/K07897%09blue/K02146%09blue/K02146%09blue/K02155%09blue/K09481%09blue/K07374%09blue/K07375%09blue/K08057%09blue/K04392%09blue/K08057%09blue/K02149%09blue/K04392%09blue/K02151%09blue/K02147%09blue/K10956%09blue/K07374%09blue/K02150%09blue/K02149%09blue/K02154%09blue/K07375%09blue/K03661%09blue/K07374%09blue/K04392%09blue/K08517%09blu…		0	TRINITY_DN10937_c0_g1|TRINITY_DN17621_c0_g1|TRINITY_DN54993_c0_g2|TRINITY_DN54993_c0_g1|TRINITY_DN23226_c1_g1|TRINITY_DN125675_c0_g1|TRINITY_DN22810_c1_g1|TRINITY_DN51738_c1_g1|TRINITY_DN16263_c0_g1|TRINITY_DN13490_c0_g1|TRINITY_DN307_c0_g2|TRINITY_DN93810_c0_g1|TRINITY_DN41541_c0_g4|TRINITY_DN103048_c0_g1|TRINITY_DN120351_c0_g1|TRINITY_DN42777_c0_g1|TRINITY_DN7060_c1_g1|TRINITY_DN49256_c0_g1|TRI…	34
Fat digestion and absorption	KEGG PATHWAY	ko04975	1	7107	5	12507	0.351963	0.400994	0.999941	TRINITY_DN49397_c0_g1	http://www.genome.jp/kegg-bin/show_pathway?ko04975/K14455%09blue		0	TRINITY_DN49397_c0_g1	1
Apoptosis - fly	KEGG PATHWAY	ko04214	3	7107	25	12507	0.211178	0.405101	0.999941	TRINITY_DN124685_c0_g1|TRINITY_DN118020_c0_g1|TRINITY_DN22944_c0_g1	http://www.genome.jp/kegg-bin/show_pathway?ko04214/K03262%09blue/K08738%09blue/K03262%09blue		0	TRINITY_DN124685_c0_g1|TRINITY_DN118020_c0_g1|TRINITY_DN22944_c0_g1	3
Terpenoid backbone biosynthesis	KEGG PATHWAY	ko00900	9	7107	89	12507	0.177959	0.41048	0.999941	TRINITY_DN34128_c0_g2|TRINITY_DN40766_c0_g1|TRINITY_DN17577_c0_g2|TRINITY_DN17577_c0_g3|TRINITY_DN12335_c1_g1|TRINITY_DN15948_c3_g1|TRINITY_DN12335_c0_g2|TRINITY_DN1398_c0_g1|TRINITY_DN40766_c0_g2	http://www.genome.jp/kegg-bin/show_pathway?ko00900/K03527%09red/K03527%09red/K00021%09blue/K06013%09blue/K00587%09blue/K00626%09blue/K00587%09blue/K01662%09blue/K06013%09blue	TRINITY_DN17577_c0_g2|TRINITY_DN17577_c0_g3	2	TRINITY_DN34128_c0_g2|TRINITY_DN40766_c0_g1|TRINITY_DN12335_c1_g1|TRINITY_DN15948_c3_g1|TRINITY_DN12335_c0_g2|TRINITY_DN1398_c0_g1|TRINITY_DN40766_c0_g2	7
Calcium signaling pathway	KEGG PATHWAY	ko04020	6	7107	57	12507	0.185244	0.412643	0.999941	TRINITY_DN30923_c0_g1|TRINITY_DN12211_c1_g1|TRINITY_DN36487_c0_g1|TRINITY_DN24485_c0_g2|TRINITY_DN1418_c0_g2|TRINITY_DN121788_c0_g1	http://www.genome.jp/kegg-bin/show_pathway?ko04020/K02183%09red/K02183%09blue/K02183%09blue/K02183%09blue/K05857%09blue/K02183%09blue	TRINITY_DN12211_c1_g1	1	TRINITY_DN30923_c0_g1|TRINITY_DN36487_c0_g1|TRINITY_DN24485_c0_g2|TRINITY_DN1418_c0_g2|TRINITY_DN121788_c0_g1	5
Phototransduction - fly	KEGG PATHWAY	ko04745	5	7107	47	12507	0.187214	0.423236	0.999941	TRINITY_DN36487_c0_g1|TRINITY_DN24485_c0_g2|TRINITY_DN121788_c0_g1|TRINITY_DN30923_c0_g1|TRINITY_DN12211_c1_g1	http://www.genome.jp/kegg-bin/show_pathway?ko04745/K02183%09red/K02183%09blue/K02183%09blue/K02183%09blue/K02183%09blue	TRINITY_DN12211_c1_g1	1	TRINITY_DN36487_c0_g1|TRINITY_DN24485_c0_g2|TRINITY_DN121788_c0_g1|TRINITY_DN30923_c0_g1	4
Fanconi anemia pathway	KEGG PATHWAY	ko03460	6	7107	58	12507	0.18205	0.427607	0.999941	TRINITY_DN9255_c0_g1|TRINITY_DN11655_c0_g1|TRINITY_DN13540_c0_g1|TRINITY_DN117739_c0_g1|TRINITY_DN40754_c0_g1|TRINITY_DN8079_c0_g1	http://www.genome.jp/kegg-bin/show_pathway?ko03460/K10740%09blue/K08775%09blue/K07466%09blue/K07466%09blue/K07466%09blue/K04482%09blue		0	TRINITY_DN9255_c0_g1|TRINITY_DN11655_c0_g1|TRINITY_DN13540_c0_g1|TRINITY_DN117739_c0_g1|TRINITY_DN40754_c0_g1|TRINITY_DN8079_c0_g1	6
Ubiquinone and other terpenoid-quinone biosynthesis	KEGG PATHWAY	ko00130	8	7107	80	12507	0.175981	0.432801	0.999941	TRINITY_DN32461_c0_g1|TRINITY_DN61867_c0_g1|TRINITY_DN15122_c0_g2|TRINITY_DN49419_c0_g1|TRINITY_DN121118_c0_g1|TRINITY_DN16044_c0_g1|TRINITY_DN119257_c0_g1|TRINITY_DN25236_c0_g1	http://www.genome.jp/kegg-bin/show_pathway?ko00130/K06125%09red/K09833%09red/K01904%09blue/K01904%09blue/K06125%09blue/K00457%09blue/K06134%09blue/K00815%09blue	TRINITY_DN16044_c0_g1|TRINITY_DN25236_c0_g1	2	TRINITY_DN32461_c0_g1|TRINITY_DN61867_c0_g1|TRINITY_DN15122_c0_g2|TRINITY_DN49419_c0_g1|TRINITY_DN121118_c0_g1|TRINITY_DN119257_c0_g1	6
Insulin resistance	KEGG PATHWAY	ko04931	11	7107	113	12507	0.171309	0.436471	0.999941	TRINITY_DN11335_c1_g1|TRINITY_DN12797_c0_g2|TRINITY_DN1344_c0_g2|TRINITY_DN17711_c0_g1|TRINITY_DN29403_c0_g1|TRINITY_DN37827_c0_g1|TRINITY_DN22969_c0_g1|TRINITY_DN14420_c0_g1|TRINITY_DN1263_c0_g2|TRINITY_DN36180_c1_g1|TRINITY_DN28353_c1_g1	http://www.genome.jp/kegg-bin/show_pathway?ko04931/K14497%09red/K14497%09red/K14497%09red/K00688%09red/K14497%09red/K00688%09red/K14497%09red/K14497%09red/K07198%09red/K00820%09blue/K06269%09blue	TRINITY_DN11335_c1_g1|TRINITY_DN12797_c0_g2|TRINITY_DN1344_c0_g2|TRINITY_DN17711_c0_g1|TRINITY_DN37827_c0_g1|TRINITY_DN22969_c0_g1|TRINITY_DN14420_c0_g1|TRINITY_DN1263_c0_g2|TRINITY_DN28353_c1_g1	9	TRINITY_DN29403_c0_g1|TRINITY_DN36180_c1_g1	2
Human cytomegalovirus infection	KEGG PATHWAY	ko05163	12	7107	124	12507	0.170305	0.437132	0.999941	TRINITY_DN41541_c0_g4|TRINITY_DN30923_c0_g1|TRINITY_DN12211_c1_g1|TRINITY_DN118020_c0_g1|TRINITY_DN22216_c0_g1|TRINITY_DN16263_c0_g1|TRINITY_DN121788_c0_g1|TRINITY_DN9904_c0_g1|TRINITY_DN24485_c0_g2|TRINITY_DN36487_c0_g1|TRINITY_DN307_c0_g2|TRINITY_DN13490_c0_g1	http://www.genome.jp/kegg-bin/show_pathway?ko05163/K02183%09red/K04392%09blue/K02183%09blue/K08738%09blue/K08057%09blue/K08057%09blue/K02183%09blue/K04392%09blue/K02183%09blue/K02183%09blue/K08057%09blue/K04392%09blue	TRINITY_DN12211_c1_g1	1	TRINITY_DN41541_c0_g4|TRINITY_DN30923_c0_g1|TRINITY_DN118020_c0_g1|TRINITY_DN22216_c0_g1|TRINITY_DN16263_c0_g1|TRINITY_DN121788_c0_g1|TRINITY_DN9904_c0_g1|TRINITY_DN24485_c0_g2|TRINITY_DN36487_c0_g1|TRINITY_DN307_c0_g2|TRINITY_DN13490_c0_g1	11
Serotonergic synapse	KEGG PATHWAY	ko04726	2	7107	16	12507	0.219977	0.440104	0.999941	TRINITY_DN1264_c0_g1|TRINITY_DN11863_c0_g1	http://www.genome.jp/kegg-bin/show_pathway?ko04726/K01593%09blue/K01593%09blue		0	TRINITY_DN1264_c0_g1|TRINITY_DN11863_c0_g1	2
Monobactam biosynthesis	KEGG PATHWAY	ko00261	2	7107	16	12507	0.219977	0.440104	0.999941	TRINITY_DN47059_c1_g1|TRINITY_DN13979_c0_g1	http://www.genome.jp/kegg-bin/show_pathway?ko00261/K01714%09blue/K01714%09blue		0	TRINITY_DN47059_c1_g1|TRINITY_DN13979_c0_g1	2
Hedgehog signaling pathway	KEGG PATHWAY	ko04340	2	7107	16	12507	0.219977	0.440104	0.999941	TRINITY_DN59606_c0_g1|TRINITY_DN17811_c0_g1	http://www.genome.jp/kegg-bin/show_pathway?ko04340/K03869%09red/K03347%09blue	TRINITY_DN17811_c0_g1	1	TRINITY_DN59606_c0_g1	1
Biosynthesis of amino acids	KEGG PATHWAY	ko01230	54	7107	589	12507	0.161341	0.441847	0.999941	TRINITY_DN25725_c0_g1|TRINITY_DN30612_c0_g1|TRINITY_DN1667_c0_g1|TRINITY_DN19064_c1_g1|TRINITY_DN45947_c0_g2|TRINITY_DN47059_c1_g1|TRINITY_DN24529_c0_g1|TRINITY_DN44548_c0_g1|TRINITY_DN18960_c0_g5|TRINITY_DN119257_c0_g1|TRINITY_DN123163_c0_g1|TRINITY_DN49397_c0_g1|TRINITY_DN117607_c0_g1|TRINITY_DN21425_c0_g1|TRINITY_DN34465_c0_g2|TRINITY_DN34465_c0_g1|TRINITY_DN16384_c0_g1|TRINITY_DN25359_c0_g3|T…	http://www.genome.jp/kegg-bin/show_pathway?ko01230/K00286%09red/K15634%09red/K00134%09red/K00873%09red/K00134%09red/K01803%09red/K01738%09red/K00814%09red/K01689%09red/K00615%09red/K01657%09red/K01681%09red/K01657%09red/K00873%09red/K10206%09red/K00948%09red/K12657%09red/K01915%09blue/K00031%09blue/K12657%09blue/K01714%09blue/K00873%09blue/K00549%09blue/K00815%09blue/K00831%09blue/K14455%09blue/K…	TRINITY_DN1667_c0_g1|TRINITY_DN19064_c1_g1|TRINITY_DN18960_c0_g5|TRINITY_DN16384_c0_g1|TRINITY_DN25359_c0_g3|TRINITY_DN37183_c0_g1|TRINITY_DN12891_c0_g1|TRINITY_DN16192_c0_g5|TRINITY_DN27692_c0_g1|TRINITY_DN43035_c0_g1|TRINITY_DN12472_c0_g1|TRINITY_DN16326_c0_g1|TRINITY_DN17737_c0_g1|TRINITY_DN7659_c0_g1|TRINITY_DN2895_c4_g1|TRINITY_DN25719_c0_g1|TRINITY_DN2815_c1_g1	17	TRINITY_DN25725_c0_g1|TRINITY_DN30612_c0_g1|TRINITY_DN45947_c0_g2|TRINITY_DN47059_c1_g1|TRINITY_DN24529_c0_g1|TRINITY_DN44548_c0_g1|TRINITY_DN119257_c0_g1|TRINITY_DN123163_c0_g1|TRINITY_DN49397_c0_g1|TRINITY_DN117607_c0_g1|TRINITY_DN21425_c0_g1|TRINITY_DN34465_c0_g2|TRINITY_DN34465_c0_g1|TRINITY_DN39958_c2_g1|TRINITY_DN21850_c0_g1|TRINITY_DN1338_c0_g1|TRINITY_DN12477_c0_g1|TRINITY_DN75891_c0_g1|T…	37
Biosynthesis of unsaturated fatty acids	KEGG PATHWAY	ko01040	7	7107	70	12507	0.175981	0.444309	0.999941	TRINITY_DN79670_c0_g1|TRINITY_DN47951_c0_g2|TRINITY_DN50775_c0_g1|TRINITY_DN30018_c0_g1|TRINITY_DN34947_c0_g1|TRINITY_DN52095_c0_g2|TRINITY_DN42520_c0_g1	http://www.genome.jp/kegg-bin/show_pathway?ko01040/K00507%09blue/K07513%09blue/K10249%09blue/K03921%09blue/K00507%09blue/K07513%09blue/K03921%09blue		0	TRINITY_DN79670_c0_g1|TRINITY_DN47951_c0_g2|TRINITY_DN50775_c0_g1|TRINITY_DN30018_c0_g1|TRINITY_DN34947_c0_g1|TRINITY_DN52095_c0_g2|TRINITY_DN42520_c0_g1	7
Insect hormone biosynthesis	KEGG PATHWAY	ko00981	4	7107	38	12507	0.185244	0.45405	0.999941	TRINITY_DN43504_c0_g1|TRINITY_DN95091_c0_g1|TRINITY_DN43975_c0_g1|TRINITY_DN74402_c0_g1	http://www.genome.jp/kegg-bin/show_pathway?ko00981/K00128%09blue/K00128%09blue/K00128%09blue/K00128%09blue		0	TRINITY_DN43504_c0_g1|TRINITY_DN95091_c0_g1|TRINITY_DN43975_c0_g1|TRINITY_DN74402_c0_g1	4
Stilbenoid, diarylheptanoid and gingerol biosynthesis	KEGG PATHWAY	ko00945	7	7107	71	12507	0.173503	0.45793	0.999941	TRINITY_DN36467_c0_g1|TRINITY_DN2355_c0_g2|TRINITY_DN34341_c0_g1|TRINITY_DN22881_c0_g3|TRINITY_DN123279_c0_g1|TRINITY_DN13651_c1_g1|TRINITY_DN11478_c1_g1	http://www.genome.jp/kegg-bin/show_pathway?ko00945/K13065%09red/K16040%09red/K16040%09red/K09754%09red/K00588%09blue/K00588%09blue/K13065%09blue	TRINITY_DN22881_c0_g3|TRINITY_DN123279_c0_g1|TRINITY_DN13651_c1_g1|TRINITY_DN11478_c1_g1	4	TRINITY_DN36467_c0_g1|TRINITY_DN2355_c0_g2|TRINITY_DN34341_c0_g1	3
Central carbon metabolism in cancer	KEGG PATHWAY	ko05230	9	7107	93	12507	0.170305	0.45822	0.999941	TRINITY_DN46004_c0_g1|TRINITY_DN16384_c0_g1|TRINITY_DN82463_c0_g1|TRINITY_DN24529_c0_g1|TRINITY_DN1338_c0_g1|TRINITY_DN41553_c0_g1|TRINITY_DN7659_c0_g1|TRINITY_DN24167_c0_g1|TRINITY_DN120842_c0_g1	http://www.genome.jp/kegg-bin/show_pathway?ko05230/K00873%09red/K00873%09red/K00162%09blue/K01834%09blue/K00873%09blue/K00850%09blue/K00844%09blue/K00850%09blue/K00844%09blue	TRINITY_DN16384_c0_g1|TRINITY_DN7659_c0_g1	2	TRINITY_DN46004_c0_g1|TRINITY_DN82463_c0_g1|TRINITY_DN24529_c0_g1|TRINITY_DN1338_c0_g1|TRINITY_DN41553_c0_g1|TRINITY_DN24167_c0_g1|TRINITY_DN120842_c0_g1	7
PPAR signaling pathway	KEGG PATHWAY	ko03320	10	7107	105	12507	0.167601	0.469316	0.999941	TRINITY_DN24790_c0_g1|TRINITY_DN79670_c0_g1|TRINITY_DN38431_c0_g2|TRINITY_DN47951_c0_g2|TRINITY_DN27573_c0_g1|TRINITY_DN2898_c1_g1|TRINITY_DN34947_c0_g1|TRINITY_DN52095_c0_g2|TRINITY_DN18207_c0_g1|TRINITY_DN12644_c0_g1	http://www.genome.jp/kegg-bin/show_pathway?ko03320/K01897%09red/K01897%09red/K00029%09blue/K00507%09blue/K01897%09blue/K07513%09blue/K00029%09blue/K00507%09blue/K07513%09blue/K01897%09blue	TRINITY_DN27573_c0_g1|TRINITY_DN18207_c0_g1	2	TRINITY_DN24790_c0_g1|TRINITY_DN79670_c0_g1|TRINITY_DN38431_c0_g2|TRINITY_DN47951_c0_g2|TRINITY_DN2898_c1_g1|TRINITY_DN34947_c0_g1|TRINITY_DN52095_c0_g2|TRINITY_DN12644_c0_g1	8
C-type lectin receptor signaling pathway	KEGG PATHWAY	ko04625	5	7107	50	12507	0.175981	0.472472	0.999941	TRINITY_DN36487_c0_g1|TRINITY_DN24485_c0_g2|TRINITY_DN121788_c0_g1|TRINITY_DN30923_c0_g1|TRINITY_DN12211_c1_g1	http://www.genome.jp/kegg-bin/show_pathway?ko04625/K02183%09red/K02183%09blue/K02183%09blue/K02183%09blue/K02183%09blue	TRINITY_DN12211_c1_g1	1	TRINITY_DN36487_c0_g1|TRINITY_DN24485_c0_g2|TRINITY_DN121788_c0_g1|TRINITY_DN30923_c0_g1	4
Circadian entrainment	KEGG PATHWAY	ko04713	5	7107	50	12507	0.175981	0.472472	0.999941	TRINITY_DN36487_c0_g1|TRINITY_DN24485_c0_g2|TRINITY_DN121788_c0_g1|TRINITY_DN30923_c0_g1|TRINITY_DN12211_c1_g1	http://www.genome.jp/kegg-bin/show_pathway?ko04713/K02183%09red/K02183%09blue/K02183%09blue/K02183%09blue/K02183%09blue	TRINITY_DN12211_c1_g1	1	TRINITY_DN36487_c0_g1|TRINITY_DN24485_c0_g2|TRINITY_DN121788_c0_g1|TRINITY_DN30923_c0_g1	4
Pertussis	KEGG PATHWAY	ko05133	5	7107	50	12507	0.175981	0.472472	0.999941	TRINITY_DN36487_c0_g1|TRINITY_DN24485_c0_g2|TRINITY_DN121788_c0_g1|TRINITY_DN30923_c0_g1|TRINITY_DN12211_c1_g1	http://www.genome.jp/kegg-bin/show_pathway?ko05133/K02183%09red/K02183%09blue/K02183%09blue/K02183%09blue/K02183%09blue	TRINITY_DN12211_c1_g1	1	TRINITY_DN36487_c0_g1|TRINITY_DN24485_c0_g2|TRINITY_DN121788_c0_g1|TRINITY_DN30923_c0_g1	4
Bile secretion	KEGG PATHWAY	ko04976	9	7107	95	12507	0.166719	0.481869	0.999941	TRINITY_DN34128_c0_g2|TRINITY_DN41411_c0_g1|TRINITY_DN2256_c0_g1|TRINITY_DN46878_c0_g2|TRINITY_DN15705_c0_g1|TRINITY_DN1265_c1_g2|TRINITY_DN21123_c0_g1|TRINITY_DN5699_c0_g2|TRINITY_DN15608_c0_g1	http://www.genome.jp/kegg-bin/show_pathway?ko04976/K05666%09red/K05666%09red/K05666%09red/K00021%09blue/K05666%09blue/K05681%09blue/K05681%09blue/K05658%09blue/K05658%09blue	TRINITY_DN15705_c0_g1|TRINITY_DN1265_c1_g2|TRINITY_DN15608_c0_g1	3	TRINITY_DN34128_c0_g2|TRINITY_DN41411_c0_g1|TRINITY_DN2256_c0_g1|TRINITY_DN46878_c0_g2|TRINITY_DN21123_c0_g1|TRINITY_DN5699_c0_g2	6
Alcoholism	KEGG PATHWAY	ko05034	8	7107	84	12507	0.167601	0.483348	0.999941	TRINITY_DN30923_c0_g1|TRINITY_DN12211_c1_g1|TRINITY_DN1264_c0_g1|TRINITY_DN11863_c0_g1|TRINITY_DN36487_c0_g1|TRINITY_DN24485_c0_g2|TRINITY_DN36180_c1_g1|TRINITY_DN121788_c0_g1	http://www.genome.jp/kegg-bin/show_pathway?ko05034/K02183%09red/K02183%09blue/K01593%09blue/K01593%09blue/K02183%09blue/K02183%09blue/K06269%09blue/K02183%09blue	TRINITY_DN12211_c1_g1	1	TRINITY_DN30923_c0_g1|TRINITY_DN1264_c0_g1|TRINITY_DN11863_c0_g1|TRINITY_DN36487_c0_g1|TRINITY_DN24485_c0_g2|TRINITY_DN36180_c1_g1|TRINITY_DN121788_c0_g1	7
Steroid biosynthesis	KEGG PATHWAY	ko00100	7	7107	73	12507	0.168749	0.484941	0.999941	TRINITY_DN12637_c0_g1|TRINITY_DN25929_c0_g1|TRINITY_DN1491_c0_g2|TRINITY_DN774_c0_g1|TRINITY_DN19300_c0_g1|TRINITY_DN34862_c1_g2|TRINITY_DN1886_c0_g1	http://www.genome.jp/kegg-bin/show_pathway?ko00100/K00559%09red/K00511%09blue/K01853%09blue/K00511%09blue/K01052%09blue/K00222%09blue/K05917%09blue	TRINITY_DN19300_c0_g1	1	TRINITY_DN12637_c0_g1|TRINITY_DN25929_c0_g1|TRINITY_DN1491_c0_g2|TRINITY_DN774_c0_g1|TRINITY_DN34862_c1_g2|TRINITY_DN1886_c0_g1	6
Pentose phosphate pathway	KEGG PATHWAY	ko00030	11	7107	118	12507	0.16405	0.48977	0.999941	TRINITY_DN117884_c0_g1|TRINITY_DN43035_c0_g1|TRINITY_DN26774_c0_g1|TRINITY_DN24682_c0_g1|TRINITY_DN21034_c0_g1|TRINITY_DN49225_c0_g2|TRINITY_DN25719_c0_g1|TRINITY_DN1338_c0_g1|TRINITY_DN39958_c2_g1|TRINITY_DN8862_c0_g1|TRINITY_DN24167_c0_g1	http://www.genome.jp/kegg-bin/show_pathway?ko00030/K00615%09red/K00033%09red/K00948%09red/K01057%09blue/K01835%09blue/K01623%09blue/K00033%09blue/K00850%09blue/K00948%09blue/K01807%09blue/K00850%09blue	TRINITY_DN43035_c0_g1|TRINITY_DN26774_c0_g1|TRINITY_DN25719_c0_g1	3	TRINITY_DN117884_c0_g1|TRINITY_DN24682_c0_g1|TRINITY_DN21034_c0_g1|TRINITY_DN49225_c0_g2|TRINITY_DN1338_c0_g1|TRINITY_DN39958_c2_g1|TRINITY_DN8862_c0_g1|TRINITY_DN24167_c0_g1	8
Nicotinate and nicotinamide metabolism	KEGG PATHWAY	ko00760	4	7107	40	12507	0.175981	0.490743	0.999941	TRINITY_DN10829_c0_g1|TRINITY_DN5417_c0_g2|TRINITY_DN103729_c0_g1|TRINITY_DN14475_c0_g1	http://www.genome.jp/kegg-bin/show_pathway?ko00760/K06210%09red/K03787%09red/K06210%09red/K01081%09blue	TRINITY_DN10829_c0_g1|TRINITY_DN5417_c0_g2|TRINITY_DN14475_c0_g1	3	TRINITY_DN103729_c0_g1	1
Biotin metabolism	KEGG PATHWAY	ko00780	4	7107	40	12507	0.175981	0.490743	0.999941	TRINITY_DN45432_c1_g1|TRINITY_DN13560_c1_g1|TRINITY_DN18918_c1_g1|TRINITY_DN60224_c1_g1	http://www.genome.jp/kegg-bin/show_pathway?ko00780/K00059%09red/K09458%09red/K00059%09red/K00059%09red	TRINITY_DN45432_c1_g1|TRINITY_DN13560_c1_g1|TRINITY_DN18918_c1_g1|TRINITY_DN60224_c1_g1	4		0
Cholesterol metabolism	KEGG PATHWAY	ko04979	1	7107	7	12507	0.251402	0.495085	0.999941	TRINITY_DN774_c0_g1	http://www.genome.jp/kegg-bin/show_pathway?ko04979/K01052%09blue		0	TRINITY_DN774_c0_g1	1
Geraniol degradation	KEGG PATHWAY	ko00281	1	7107	7	12507	0.251402	0.495085	0.999941	TRINITY_DN16573_c3_g1	http://www.genome.jp/kegg-bin/show_pathway?ko00281/K01692%09blue		0	TRINITY_DN16573_c3_g1	1
Mismatch repair	KEGG PATHWAY	ko03430	8	7107	86	12507	0.163704	0.508199	0.999941	TRINITY_DN9255_c0_g1|TRINITY_DN4836_c0_g1|TRINITY_DN119389_c0_g1|TRINITY_DN1959_c0_g1|TRINITY_DN13540_c0_g1|TRINITY_DN117739_c0_g1|TRINITY_DN40754_c0_g1|TRINITY_DN1635_c1_g1	http://www.genome.jp/kegg-bin/show_pathway?ko03430/K08739%09red/K10740%09blue/K04802%09blue/K02327%09blue/K07466%09blue/K07466%09blue/K07466%09blue/K10756%09blue	TRINITY_DN4836_c0_g1	1	TRINITY_DN9255_c0_g1|TRINITY_DN119389_c0_g1|TRINITY_DN1959_c0_g1|TRINITY_DN13540_c0_g1|TRINITY_DN117739_c0_g1|TRINITY_DN40754_c0_g1|TRINITY_DN1635_c1_g1	7
Ferroptosis	KEGG PATHWAY	ko04216	4	7107	41	12507	0.171689	0.508704	0.999941	TRINITY_DN38431_c0_g2|TRINITY_DN18207_c0_g1|TRINITY_DN27573_c0_g1|TRINITY_DN12644_c0_g1	http://www.genome.jp/kegg-bin/show_pathway?ko04216/K01897%09red/K01897%09red/K01897%09blue/K01897%09blue	TRINITY_DN18207_c0_g1|TRINITY_DN27573_c0_g1	2	TRINITY_DN38431_c0_g2|TRINITY_DN12644_c0_g1	2
Measles	KEGG PATHWAY	ko05162	14	7107	154	12507	0.159983	0.512904	0.999941	TRINITY_DN34871_c0_g1|TRINITY_DN123701_c0_g1|TRINITY_DN37130_c0_g1|TRINITY_DN62133_c0_g1|TRINITY_DN118020_c0_g1|TRINITY_DN41511_c0_g1|TRINITY_DN1870_c0_g1|TRINITY_DN62133_c1_g2|TRINITY_DN62032_c0_g1|TRINITY_DN119455_c0_g1|TRINITY_DN12921_c0_g1|TRINITY_DN6348_c0_g1|TRINITY_DN2963_c0_g1|TRINITY_DN40737_c0_g1	http://www.genome.jp/kegg-bin/show_pathway?ko05162/K03283%09red/K10144%09red/K03283%09red/K03283%09red/K03283%09red/K03283%09red/K10144%09blue/K03247%09blue/K03283%09blue/K08738%09blue/K03097%09blue/K03115%09blue/K03237%09blue/K10144%09blue	TRINITY_DN37130_c0_g1|TRINITY_DN1870_c0_g1|TRINITY_DN62133_c1_g2|TRINITY_DN12921_c0_g1|TRINITY_DN6348_c0_g1|TRINITY_DN40737_c0_g1	6	TRINITY_DN34871_c0_g1|TRINITY_DN123701_c0_g1|TRINITY_DN62133_c0_g1|TRINITY_DN118020_c0_g1|TRINITY_DN41511_c0_g1|TRINITY_DN62032_c0_g1|TRINITY_DN119455_c0_g1|TRINITY_DN2963_c0_g1	8
Type I diabetes mellitus	KEGG PATHWAY	ko04940	3	7107	30	12507	0.175981	0.514186	0.999941	TRINITY_DN1047_c1_g1|TRINITY_DN1047_c1_g3|TRINITY_DN18501_c0_g1	http://www.genome.jp/kegg-bin/show_pathway?ko04940/K01580%09blue/K01580%09blue/K01580%09blue		0	TRINITY_DN1047_c1_g1|TRINITY_DN1047_c1_g3|TRINITY_DN18501_c0_g1	3
Ribosome biogenesis in eukaryotes	KEGG PATHWAY	ko03008	17	7107	188	12507	0.159132	0.514728	0.999941	TRINITY_DN45781_c0_g3|TRINITY_DN119903_c0_g1|TRINITY_DN2561_c0_g1|TRINITY_DN7618_c0_g2|TRINITY_DN39685_c0_g1|TRINITY_DN40659_c2_g3|TRINITY_DN35909_c0_g2|TRINITY_DN99819_c0_g1|TRINITY_DN119562_c0_g1|TRINITY_DN17920_c1_g1|TRINITY_DN30770_c0_g1|TRINITY_DN64158_c0_g1|TRINITY_DN45049_c0_g2|TRINITY_DN62032_c0_g1|TRINITY_DN118992_c0_g1|TRINITY_DN17915_c0_g1|TRINITY_DN41511_c0_g1	http://www.genome.jp/kegg-bin/show_pathway?ko03008/K14544%09red/K14567%09red/K07936%09blue/K11130%09blue/K14563%09blue/K14565%09blue/K12845%09blue/K14538%09blue/K11131%09blue/K06943%09blue/K14564%09blue/K14537%09blue/K14290%09blue/K03115%09blue/K07936%09blue/K14554%09blue/K03097%09blue	TRINITY_DN2561_c0_g1|TRINITY_DN17920_c1_g1	2	TRINITY_DN45781_c0_g3|TRINITY_DN119903_c0_g1|TRINITY_DN7618_c0_g2|TRINITY_DN39685_c0_g1|TRINITY_DN40659_c2_g3|TRINITY_DN35909_c0_g2|TRINITY_DN99819_c0_g1|TRINITY_DN119562_c0_g1|TRINITY_DN30770_c0_g1|TRINITY_DN64158_c0_g1|TRINITY_DN45049_c0_g2|TRINITY_DN62032_c0_g1|TRINITY_DN118992_c0_g1|TRINITY_DN17915_c0_g1|TRINITY_DN41511_c0_g1	15
Melanogenesis	KEGG PATHWAY	ko04916	5	7107	53	12507	0.16602	0.520281	0.999941	TRINITY_DN36487_c0_g1|TRINITY_DN24485_c0_g2|TRINITY_DN121788_c0_g1|TRINITY_DN30923_c0_g1|TRINITY_DN12211_c1_g1	http://www.genome.jp/kegg-bin/show_pathway?ko04916/K02183%09red/K02183%09blue/K02183%09blue/K02183%09blue/K02183%09blue	TRINITY_DN12211_c1_g1	1	TRINITY_DN36487_c0_g1|TRINITY_DN24485_c0_g2|TRINITY_DN121788_c0_g1|TRINITY_DN30923_c0_g1	4
Small cell lung cancer	KEGG PATHWAY	ko05222	2	7107	19	12507	0.185244	0.522228	0.999941	TRINITY_DN40174_c0_g1|TRINITY_DN118020_c0_g1	http://www.genome.jp/kegg-bin/show_pathway?ko05222/K03875%09blue/K08738%09blue		0	TRINITY_DN40174_c0_g1|TRINITY_DN118020_c0_g1	2
Chagas disease (American trypanosomiasis)	KEGG PATHWAY	ko05142	5	7107	54	12507	0.162946	0.535806	0.999941	TRINITY_DN22216_c0_g1|TRINITY_DN16263_c0_g1|TRINITY_DN307_c0_g2|TRINITY_DN45889_c0_g1|TRINITY_DN30689_c0_g1	http://www.genome.jp/kegg-bin/show_pathway?ko05142/K08057%09blue/K08057%09blue/K08057%09blue/K03456%09blue/K04382%09blue		0	TRINITY_DN22216_c0_g1|TRINITY_DN16263_c0_g1|TRINITY_DN307_c0_g2|TRINITY_DN45889_c0_g1|TRINITY_DN30689_c0_g1	5
Anthocyanin biosynthesis	KEGG PATHWAY	ko00942	1	7107	8	12507	0.219977	0.536438	0.999941	TRINITY_DN14534_c0_g1	http://www.genome.jp/kegg-bin/show_pathway?ko00942/K12930%09blue		0	TRINITY_DN14534_c0_g1	1
IL-17 signaling pathway	KEGG PATHWAY	ko04657	7	7107	77	12507	0.159983	0.537677	0.999941	TRINITY_DN30203_c0_g1|TRINITY_DN30203_c0_g2|TRINITY_DN38773_c0_g1|TRINITY_DN31155_c0_g1|TRINITY_DN19592_c0_g3|TRINITY_DN19592_c0_g2|TRINITY_DN50082_c0_g2	http://www.genome.jp/kegg-bin/show_pathway?ko04657/K09487%09blue/K09487%09blue/K12890%09blue/K12890%09blue/K04079%09blue/K04079%09blue/K12890%09blue		0	TRINITY_DN30203_c0_g1|TRINITY_DN30203_c0_g2|TRINITY_DN38773_c0_g1|TRINITY_DN31155_c0_g1|TRINITY_DN19592_c0_g3|TRINITY_DN19592_c0_g2|TRINITY_DN50082_c0_g2	7
Kaposi sarcoma-associated herpesvirus infection	KEGG PATHWAY	ko05167	12	7107	134	12507	0.157595	0.537981	0.999941	TRINITY_DN33933_c0_g1|TRINITY_DN41541_c0_g4|TRINITY_DN30923_c0_g1|TRINITY_DN12211_c1_g1|TRINITY_DN71728_c0_g2|TRINITY_DN118020_c0_g1|TRINITY_DN121788_c0_g1|TRINITY_DN9904_c0_g1|TRINITY_DN24485_c0_g2|TRINITY_DN120638_c0_g1|TRINITY_DN36487_c0_g1|TRINITY_DN13490_c0_g1	http://www.genome.jp/kegg-bin/show_pathway?ko05167/K02183%09red/K08343%09blue/K04392%09blue/K02183%09blue/K08334%09blue/K08738%09blue/K02183%09blue/K04392%09blue/K02183%09blue/K08341%09blue/K02183%09blue/K04392%09blue	TRINITY_DN12211_c1_g1	1	TRINITY_DN33933_c0_g1|TRINITY_DN41541_c0_g4|TRINITY_DN30923_c0_g1|TRINITY_DN71728_c0_g2|TRINITY_DN118020_c0_g1|TRINITY_DN121788_c0_g1|TRINITY_DN9904_c0_g1|TRINITY_DN24485_c0_g2|TRINITY_DN120638_c0_g1|TRINITY_DN36487_c0_g1|TRINITY_DN13490_c0_g1	11
Pyruvate metabolism	KEGG PATHWAY	ko00620	23	7107	259	12507	0.156277	0.539311	0.999941	TRINITY_DN14968_c0_g1|TRINITY_DN37928_c1_g2|TRINITY_DN24529_c0_g1|TRINITY_DN41502_c0_g1|TRINITY_DN74402_c0_g1|TRINITY_DN117545_c0_g1|TRINITY_DN34465_c0_g2|TRINITY_DN34465_c0_g1|TRINITY_DN16384_c0_g1|TRINITY_DN95091_c0_g1|TRINITY_DN7659_c0_g1|TRINITY_DN46004_c0_g1|TRINITY_DN40682_c0_g2|TRINITY_DN3893_c1_g2|TRINITY_DN24790_c0_g1|TRINITY_DN121139_c0_g1|TRINITY_DN51147_c0_g2|TRINITY_DN43504_c0_g1|TRI…	http://www.genome.jp/kegg-bin/show_pathway?ko00620/K01961%09red/K00873%09red/K00873%09red/K00025%09blue/K00873%09blue/K00026%09blue/K00128%09blue/K01679%09blue/K01958%09blue/K01958%09blue/K00128%09blue/K00162%09blue/K11262%09blue/K00026%09blue/K00029%09blue/K01759%09blue/K14085%09blue/K00128%09blue/K00128%09blue/K00382%09blue/K02160%09blue/K00626%09blue/K00029%09blue	TRINITY_DN14968_c0_g1|TRINITY_DN16384_c0_g1|TRINITY_DN7659_c0_g1	3	TRINITY_DN37928_c1_g2|TRINITY_DN24529_c0_g1|TRINITY_DN41502_c0_g1|TRINITY_DN74402_c0_g1|TRINITY_DN117545_c0_g1|TRINITY_DN34465_c0_g2|TRINITY_DN34465_c0_g1|TRINITY_DN95091_c0_g1|TRINITY_DN46004_c0_g1|TRINITY_DN40682_c0_g2|TRINITY_DN3893_c1_g2|TRINITY_DN24790_c0_g1|TRINITY_DN121139_c0_g1|TRINITY_DN51147_c0_g2|TRINITY_DN43504_c0_g1|TRINITY_DN43975_c0_g1|TRINITY_DN39878_c0_g1|TRINITY_DN13056_c0_g1|TR…	20
Glycerophospholipid metabolism	KEGG PATHWAY	ko00564	17	7107	191	12507	0.156633	0.539673	0.999941	TRINITY_DN125461_c0_g1|TRINITY_DN117644_c0_g1|TRINITY_DN26440_c0_g1|TRINITY_DN125884_c0_g1|TRINITY_DN6301_c0_g1|TRINITY_DN27812_c0_g1|TRINITY_DN10019_c0_g1|TRINITY_DN65314_c0_g1|TRINITY_DN61072_c0_g1|TRINITY_DN5702_c1_g1|TRINITY_DN10201_c0_g1|TRINITY_DN3451_c0_g2|TRINITY_DN26794_c0_g1|TRINITY_DN8071_c0_g1|TRINITY_DN7650_c0_g2|TRINITY_DN60086_c0_g1|TRINITY_DN8060_c0_g1	http://www.genome.jp/kegg-bin/show_pathway?ko00564/K00630%09red/K00967%09red/K00111%09red/K01115%09red/K13508%09red/K01613%09blue/K00006%09blue/K18693%09blue/K05929%09blue/K13508%09blue/K06130%09blue/K13508%09blue/K05929%09blue/K05929%09blue/K13523%09blue/K18693%09blue/K18696%09blue	TRINITY_DN26440_c0_g1|TRINITY_DN27812_c0_g1|TRINITY_DN65314_c0_g1|TRINITY_DN26794_c0_g1|TRINITY_DN7650_c0_g2	5	TRINITY_DN125461_c0_g1|TRINITY_DN117644_c0_g1|TRINITY_DN125884_c0_g1|TRINITY_DN6301_c0_g1|TRINITY_DN10019_c0_g1|TRINITY_DN61072_c0_g1|TRINITY_DN5702_c1_g1|TRINITY_DN10201_c0_g1|TRINITY_DN3451_c0_g2|TRINITY_DN8071_c0_g1|TRINITY_DN60086_c0_g1|TRINITY_DN8060_c0_g1	12
Pathways in cancer	KEGG PATHWAY	ko05200	28	7107	316	12507	0.155933	0.541731	0.999941	TRINITY_DN11655_c0_g1|TRINITY_DN26366_c0_g1|TRINITY_DN117779_c0_g1|TRINITY_DN40174_c0_g1|TRINITY_DN13490_c0_g1|TRINITY_DN19592_c0_g3|TRINITY_DN123265_c0_g1|TRINITY_DN117545_c0_g1|TRINITY_DN41541_c0_g4|TRINITY_DN23414_c0_g1|TRINITY_DN30203_c0_g1|TRINITY_DN1048_c3_g1|TRINITY_DN30203_c0_g2|TRINITY_DN118020_c0_g1|TRINITY_DN24485_c0_g2|TRINITY_DN59606_c0_g1|TRINITY_DN61584_c0_g1|TRINITY_DN8079_c0_g1|T…	http://www.genome.jp/kegg-bin/show_pathway?ko05200/K00799%09red/K00799%09red/K09291%09red/K02183%09red/K08775%09blue/K03868%09blue/K03875%09blue/K04392%09blue/K04079%09blue/K00799%09blue/K01679%09blue/K04392%09blue/K09487%09blue/K09487%09blue/K08738%09blue/K02183%09blue/K03347%09blue/K00799%09blue/K04482%09blue/K03094%09blue/K00799%09blue/K02183%09blue/K04392%09blue/K00799%09blue/K04079%09blue/K0…	TRINITY_DN26366_c0_g1|TRINITY_DN23414_c0_g1|TRINITY_DN1048_c3_g1|TRINITY_DN12211_c1_g1	4	TRINITY_DN11655_c0_g1|TRINITY_DN117779_c0_g1|TRINITY_DN40174_c0_g1|TRINITY_DN13490_c0_g1|TRINITY_DN19592_c0_g3|TRINITY_DN123265_c0_g1|TRINITY_DN117545_c0_g1|TRINITY_DN41541_c0_g4|TRINITY_DN30203_c0_g1|TRINITY_DN30203_c0_g2|TRINITY_DN118020_c0_g1|TRINITY_DN24485_c0_g2|TRINITY_DN59606_c0_g1|TRINITY_DN61584_c0_g1|TRINITY_DN8079_c0_g1|TRINITY_DN125601_c0_g1|TRINITY_DN3773_c0_g1|TRINITY_DN36487_c0_g1|…	24
Mitophagy - animal	KEGG PATHWAY	ko04137	6	7107	66	12507	0.159983	0.543676	0.999941	TRINITY_DN17621_c0_g1|TRINITY_DN71728_c0_g2|TRINITY_DN41511_c0_g1|TRINITY_DN62032_c0_g1|TRINITY_DN120638_c0_g1|TRINITY_DN49765_c0_g1	http://www.genome.jp/kegg-bin/show_pathway?ko04137/K07897%09blue/K08334%09blue/K03097%09blue/K03115%09blue/K08341%09blue/K07897%09blue		0	TRINITY_DN17621_c0_g1|TRINITY_DN71728_c0_g2|TRINITY_DN41511_c0_g1|TRINITY_DN62032_c0_g1|TRINITY_DN120638_c0_g1|TRINITY_DN49765_c0_g1	6
Hedgehog signaling pathway - fly	KEGG PATHWAY	ko04341	4	7107	43	12507	0.163704	0.543726	0.999941	TRINITY_DN125601_c0_g1|TRINITY_DN59606_c0_g1|TRINITY_DN17811_c0_g1|TRINITY_DN117779_c0_g1	http://www.genome.jp/kegg-bin/show_pathway?ko04341/K03869%09red/K03094%09blue/K03347%09blue/K03868%09blue	TRINITY_DN17811_c0_g1	1	TRINITY_DN125601_c0_g1|TRINITY_DN59606_c0_g1|TRINITY_DN117779_c0_g1	3
Inflammatory mediator regulation of TRP channels	KEGG PATHWAY	ko04750	6	7107	67	12507	0.157595	0.557491	0.999941	TRINITY_DN30923_c0_g1|TRINITY_DN12211_c1_g1|TRINITY_DN36487_c0_g1|TRINITY_DN24485_c0_g2|TRINITY_DN36180_c1_g1|TRINITY_DN121788_c0_g1	http://www.genome.jp/kegg-bin/show_pathway?ko04750/K02183%09red/K02183%09blue/K02183%09blue/K02183%09blue/K06269%09blue/K02183%09blue	TRINITY_DN12211_c1_g1	1	TRINITY_DN30923_c0_g1|TRINITY_DN36487_c0_g1|TRINITY_DN24485_c0_g2|TRINITY_DN36180_c1_g1|TRINITY_DN121788_c0_g1	5
Hepatitis C	KEGG PATHWAY	ko05160	5	7107	56	12507	0.157126	0.56614	0.999941	TRINITY_DN118995_c0_g1|TRINITY_DN45889_c0_g1|TRINITY_DN119455_c0_g1|TRINITY_DN30689_c0_g1|TRINITY_DN118020_c0_g1	http://www.genome.jp/kegg-bin/show_pathway?ko05160/K03250%09blue/K03456%09blue/K03237%09blue/K04382%09blue/K08738%09blue		0	TRINITY_DN118995_c0_g1|TRINITY_DN45889_c0_g1|TRINITY_DN119455_c0_g1|TRINITY_DN30689_c0_g1|TRINITY_DN118020_c0_g1	5
Pyrimidine metabolism	KEGG PATHWAY	ko00240	12	7107	137	12507	0.154144	0.567135	0.999941	TRINITY_DN51447_c0_g1|TRINITY_DN18938_c0_g1|TRINITY_DN33665_c0_g1|TRINITY_DN91665_c0_g2|TRINITY_DN16799_c0_g2|TRINITY_DN121758_c0_g1|TRINITY_DN82600_c0_g1|TRINITY_DN5417_c0_g2|TRINITY_DN14194_c0_g1|TRINITY_DN32102_c0_g1|TRINITY_DN4220_c1_g2|TRINITY_DN103729_c0_g1	http://www.genome.jp/kegg-bin/show_pathway?ko00240/K00940%09red/K03787%09red/K00876%09blue/K00940%09blue/K00943%09blue/K00857%09blue/K01520%09blue/K10808%09blue/K16904%09blue/K16904%09blue/K10808%09blue/K01081%09blue	TRINITY_DN33665_c0_g1|TRINITY_DN5417_c0_g2	2	TRINITY_DN51447_c0_g1|TRINITY_DN18938_c0_g1|TRINITY_DN91665_c0_g2|TRINITY_DN16799_c0_g2|TRINITY_DN121758_c0_g1|TRINITY_DN82600_c0_g1|TRINITY_DN14194_c0_g1|TRINITY_DN32102_c0_g1|TRINITY_DN4220_c1_g2|TRINITY_DN103729_c0_g1	10
Glucagon signaling pathway	KEGG PATHWAY	ko04922	16	7107	183	12507	0.153864	0.567919	0.999941	TRINITY_DN46004_c0_g1|TRINITY_DN30923_c0_g1|TRINITY_DN12211_c1_g1|TRINITY_DN28353_c1_g1|TRINITY_DN17711_c0_g1|TRINITY_DN16384_c0_g1|TRINITY_DN22969_c0_g1|TRINITY_DN82463_c0_g1|TRINITY_DN24529_c0_g1|TRINITY_DN121788_c0_g1|TRINITY_DN1338_c0_g1|TRINITY_DN36487_c0_g1|TRINITY_DN40682_c0_g2|TRINITY_DN7659_c0_g1|TRINITY_DN24485_c0_g2|TRINITY_DN24167_c0_g1	http://www.genome.jp/kegg-bin/show_pathway?ko04922/K02183%09red/K07198%09red/K00688%09red/K00873%09red/K00688%09red/K00873%09red/K00162%09blue/K02183%09blue/K01834%09blue/K00873%09blue/K02183%09blue/K00850%09blue/K02183%09blue/K11262%09blue/K02183%09blue/K00850%09blue	TRINITY_DN12211_c1_g1|TRINITY_DN28353_c1_g1|TRINITY_DN17711_c0_g1|TRINITY_DN16384_c0_g1|TRINITY_DN22969_c0_g1|TRINITY_DN7659_c0_g1	6	TRINITY_DN46004_c0_g1|TRINITY_DN30923_c0_g1|TRINITY_DN82463_c0_g1|TRINITY_DN24529_c0_g1|TRINITY_DN121788_c0_g1|TRINITY_DN1338_c0_g1|TRINITY_DN36487_c0_g1|TRINITY_DN40682_c0_g2|TRINITY_DN24485_c0_g2|TRINITY_DN24167_c0_g1	10
Histidine metabolism	KEGG PATHWAY	ko00340	5	7107	57	12507	0.15437	0.580921	0.999941	TRINITY_DN43504_c0_g1|TRINITY_DN51147_c0_g2|TRINITY_DN95091_c0_g1|TRINITY_DN43975_c0_g1|TRINITY_DN74402_c0_g1	http://www.genome.jp/kegg-bin/show_pathway?ko00340/K00128%09blue/K14085%09blue/K00128%09blue/K00128%09blue/K00128%09blue		0	TRINITY_DN43504_c0_g1|TRINITY_DN51147_c0_g2|TRINITY_DN95091_c0_g1|TRINITY_DN43975_c0_g1|TRINITY_DN74402_c0_g1	5
Drug metabolism - other enzymes	KEGG PATHWAY	ko00983	15	7107	174	12507	0.151708	0.588902	0.999941	TRINITY_DN123265_c0_g1|TRINITY_DN51447_c0_g1|TRINITY_DN23414_c0_g1|TRINITY_DN18938_c0_g1|TRINITY_DN26366_c0_g1|TRINITY_DN16799_c0_g2|TRINITY_DN121758_c0_g1|TRINITY_DN82600_c0_g1|TRINITY_DN3773_c0_g1|TRINITY_DN33665_c0_g1|TRINITY_DN20165_c0_g1|TRINITY_DN4220_c1_g2|TRINITY_DN56184_c0_g1|TRINITY_DN61584_c0_g1|TRINITY_DN35126_c0_g1	http://www.genome.jp/kegg-bin/show_pathway?ko00983/K00799%09red/K00799%09red/K00940%09red/K00799%09blue/K00876%09blue/K00940%09blue/K00857%09blue/K01520%09blue/K10808%09blue/K00799%09blue/K00799%09blue/K10808%09blue/K00699%09blue/K00799%09blue/K00799%09blue	TRINITY_DN23414_c0_g1|TRINITY_DN26366_c0_g1|TRINITY_DN33665_c0_g1	3	TRINITY_DN123265_c0_g1|TRINITY_DN51447_c0_g1|TRINITY_DN18938_c0_g1|TRINITY_DN16799_c0_g2|TRINITY_DN121758_c0_g1|TRINITY_DN82600_c0_g1|TRINITY_DN3773_c0_g1|TRINITY_DN20165_c0_g1|TRINITY_DN4220_c1_g2|TRINITY_DN56184_c0_g1|TRINITY_DN61584_c0_g1|TRINITY_DN35126_c0_g1	12
Fructose and mannose metabolism	KEGG PATHWAY	ko00051	11	7107	128	12507	0.151234	0.591928	0.999941	TRINITY_DN122121_c0_g1|TRINITY_DN8870_c0_g1|TRINITY_DN2216_c10_g2|TRINITY_DN21425_c0_g1|TRINITY_DN21034_c0_g1|TRINITY_DN120842_c0_g1|TRINITY_DN1338_c0_g1|TRINITY_DN11168_c0_g1|TRINITY_DN41553_c0_g1|TRINITY_DN24167_c0_g1|TRINITY_DN37183_c0_g1	http://www.genome.jp/kegg-bin/show_pathway?ko00051/K19355%09red/K01803%09red/K00008%09blue/K19355%09blue/K01803%09blue/K01623%09blue/K00844%09blue/K00850%09blue/K00966%09blue/K00844%09blue/K00850%09blue	TRINITY_DN8870_c0_g1|TRINITY_DN37183_c0_g1	2	TRINITY_DN122121_c0_g1|TRINITY_DN2216_c10_g2|TRINITY_DN21425_c0_g1|TRINITY_DN21034_c0_g1|TRINITY_DN120842_c0_g1|TRINITY_DN1338_c0_g1|TRINITY_DN11168_c0_g1|TRINITY_DN41553_c0_g1|TRINITY_DN24167_c0_g1	9
Alanine, aspartate and glutamate metabolism	KEGG PATHWAY	ko00250	12	7107	140	12507	0.150841	0.595538	0.999941	TRINITY_DN16192_c0_g5|TRINITY_DN25725_c0_g1|TRINITY_DN75891_c0_g1|TRINITY_DN1047_c1_g1|TRINITY_DN49397_c0_g1|TRINITY_DN29403_c0_g1|TRINITY_DN1047_c1_g3|TRINITY_DN41756_c0_g3|TRINITY_DN123744_c0_g1|TRINITY_DN123983_c0_g1|TRINITY_DN46499_c0_g1|TRINITY_DN18501_c0_g1	http://www.genome.jp/kegg-bin/show_pathway?ko00250/K00814%09red/K01915%09blue/K01940%09blue/K01580%09blue/K14455%09blue/K00820%09blue/K01580%09blue/K13524%09blue/K17761%09blue/K00814%09blue/K01756%09blue/K01580%09blue	TRINITY_DN16192_c0_g5	1	TRINITY_DN25725_c0_g1|TRINITY_DN75891_c0_g1|TRINITY_DN1047_c1_g1|TRINITY_DN49397_c0_g1|TRINITY_DN29403_c0_g1|TRINITY_DN1047_c1_g3|TRINITY_DN41756_c0_g3|TRINITY_DN123744_c0_g1|TRINITY_DN123983_c0_g1|TRINITY_DN46499_c0_g1|TRINITY_DN18501_c0_g1	11
Glycosphingolipid biosynthesis - globo and isoglobo series	KEGG PATHWAY	ko00603	2	7107	22	12507	0.159983	0.595863	0.999941	TRINITY_DN35200_c0_g1|TRINITY_DN2833_c0_g1	http://www.genome.jp/kegg-bin/show_pathway?ko00603/K07407%09blue/K07407%09blue		0	TRINITY_DN35200_c0_g1|TRINITY_DN2833_c0_g1	2
Carbohydrate digestion and absorption	KEGG PATHWAY	ko04973	2	7107	22	12507	0.159983	0.595863	0.999941	TRINITY_DN41553_c0_g1|TRINITY_DN120842_c0_g1	http://www.genome.jp/kegg-bin/show_pathway?ko04973/K00844%09blue/K00844%09blue		0	TRINITY_DN41553_c0_g1|TRINITY_DN120842_c0_g1	2
Valine, leucine and isoleucine degradation	KEGG PATHWAY	ko00280	14	7107	164	12507	0.150228	0.602366	0.999941	TRINITY_DN41756_c0_g3|TRINITY_DN51147_c0_g2|TRINITY_DN43975_c0_g1|TRINITY_DN47951_c0_g2|TRINITY_DN15948_c3_g1|TRINITY_DN43504_c0_g1|TRINITY_DN49231_c0_g2|TRINITY_DN34765_c0_g1|TRINITY_DN95091_c0_g1|TRINITY_DN74402_c0_g1|TRINITY_DN38966_c0_g1|TRINITY_DN39878_c0_g1|TRINITY_DN52095_c0_g2|TRINITY_DN16573_c3_g1	http://www.genome.jp/kegg-bin/show_pathway?ko00280/K13524%09blue/K14085%09blue/K00128%09blue/K07513%09blue/K00626%09blue/K00128%09blue/K00253%09blue/K00826%09blue/K00128%09blue/K00128%09blue/K00253%09blue/K00382%09blue/K07513%09blue/K01692%09blue		0	TRINITY_DN41756_c0_g3|TRINITY_DN51147_c0_g2|TRINITY_DN43975_c0_g1|TRINITY_DN47951_c0_g2|TRINITY_DN15948_c3_g1|TRINITY_DN43504_c0_g1|TRINITY_DN49231_c0_g2|TRINITY_DN34765_c0_g1|TRINITY_DN95091_c0_g1|TRINITY_DN74402_c0_g1|TRINITY_DN38966_c0_g1|TRINITY_DN39878_c0_g1|TRINITY_DN52095_c0_g2|TRINITY_DN16573_c3_g1	14
Human immunodeficiency virus 1 infection	KEGG PATHWAY	ko05170	15	7107	176	12507	0.149984	0.605611	0.999941	TRINITY_DN125601_c0_g1|TRINITY_DN41541_c0_g4|TRINITY_DN30923_c0_g1|TRINITY_DN12211_c1_g1|TRINITY_DN117779_c0_g1|TRINITY_DN118020_c0_g1|TRINITY_DN22216_c0_g1|TRINITY_DN16263_c0_g1|TRINITY_DN121788_c0_g1|TRINITY_DN9904_c0_g1|TRINITY_DN24485_c0_g2|TRINITY_DN36487_c0_g1|TRINITY_DN307_c0_g2|TRINITY_DN59606_c0_g1|TRINITY_DN13490_c0_g1	http://www.genome.jp/kegg-bin/show_pathway?ko05170/K02183%09red/K03094%09blue/K04392%09blue/K02183%09blue/K03868%09blue/K08738%09blue/K08057%09blue/K08057%09blue/K02183%09blue/K04392%09blue/K02183%09blue/K02183%09blue/K08057%09blue/K03347%09blue/K04392%09blue	TRINITY_DN12211_c1_g1	1	TRINITY_DN125601_c0_g1|TRINITY_DN41541_c0_g4|TRINITY_DN30923_c0_g1|TRINITY_DN117779_c0_g1|TRINITY_DN118020_c0_g1|TRINITY_DN22216_c0_g1|TRINITY_DN16263_c0_g1|TRINITY_DN121788_c0_g1|TRINITY_DN9904_c0_g1|TRINITY_DN24485_c0_g2|TRINITY_DN36487_c0_g1|TRINITY_DN307_c0_g2|TRINITY_DN59606_c0_g1|TRINITY_DN13490_c0_g1	14
Novobiocin biosynthesis	KEGG PATHWAY	ko00401	1	7107	10	12507	0.175981	0.609268	0.999941	TRINITY_DN119257_c0_g1	http://www.genome.jp/kegg-bin/show_pathway?ko00401/K00815%09blue		0	TRINITY_DN119257_c0_g1	1
One carbon pool by folate	KEGG PATHWAY	ko00670	3	7107	35	12507	0.150841	0.611656	0.999941	TRINITY_DN66210_c0_g1|TRINITY_DN41518_c0_g2|TRINITY_DN41518_c0_g1	http://www.genome.jp/kegg-bin/show_pathway?ko00670/K01938%09blue/K00600%09blue/K00600%09blue		0	TRINITY_DN66210_c0_g1|TRINITY_DN41518_c0_g2|TRINITY_DN41518_c0_g1	3
SNARE interactions in vesicular transport	KEGG PATHWAY	ko04130	4	7107	48	12507	0.146651	0.625177	0.999941	TRINITY_DN8883_c0_g1|TRINITY_DN14096_c0_g1|TRINITY_DN42512_c1_g1|TRINITY_DN50880_c1_g1	http://www.genome.jp/kegg-bin/show_pathway?ko04130/K08506%09red/K08486%09blue/K08503%09blue/K08517%09blue	TRINITY_DN8883_c0_g1	1	TRINITY_DN14096_c0_g1|TRINITY_DN42512_c1_g1|TRINITY_DN50880_c1_g1	3
Viral carcinogenesis	KEGG PATHWAY	ko05203	13	7107	155	12507	0.147597	0.625414	0.999941	TRINITY_DN41541_c0_g4|TRINITY_DN54993_c0_g1|TRINITY_DN24529_c0_g1|TRINITY_DN26399_c0_g2|TRINITY_DN16384_c0_g1|TRINITY_DN26399_c0_g1|TRINITY_DN40174_c0_g1|TRINITY_DN54993_c0_g2|TRINITY_DN9904_c0_g1|TRINITY_DN13244_c1_g1|TRINITY_DN48259_c0_g1|TRINITY_DN7659_c0_g1|TRINITY_DN13490_c0_g1	http://www.genome.jp/kegg-bin/show_pathway?ko05203/K00873%09red/K00873%09red/K04392%09blue/K02146%09blue/K00873%09blue/K03062%09blue/K03062%09blue/K03875%09blue/K02146%09blue/K04392%09blue/K03062%09blue/K03124%09blue/K04392%09blue	TRINITY_DN16384_c0_g1|TRINITY_DN7659_c0_g1	2	TRINITY_DN41541_c0_g4|TRINITY_DN54993_c0_g1|TRINITY_DN24529_c0_g1|TRINITY_DN26399_c0_g2|TRINITY_DN26399_c0_g1|TRINITY_DN40174_c0_g1|TRINITY_DN54993_c0_g2|TRINITY_DN9904_c0_g1|TRINITY_DN13244_c1_g1|TRINITY_DN48259_c0_g1|TRINITY_DN13490_c0_g1	11
mTOR signaling pathway	KEGG PATHWAY	ko04150	12	7107	144	12507	0.146651	0.632046	0.999941	TRINITY_DN27343_c0_g1|TRINITY_DN49256_c0_g1|TRINITY_DN43993_c0_g1|TRINITY_DN103048_c0_g1|TRINITY_DN120351_c0_g1|TRINITY_DN93810_c0_g1|TRINITY_DN40174_c0_g1|TRINITY_DN42626_c0_g2|TRINITY_DN42626_c0_g1|TRINITY_DN120672_c0_g1|TRINITY_DN28353_c1_g1|TRINITY_DN51981_c0_g2	http://www.genome.jp/kegg-bin/show_pathway?ko04150/K07198%09red/K02991%09blue/K02150%09blue/K02149%09blue/K02151%09blue/K02147%09blue/K02149%09blue/K03875%09blue/K02144%09blue/K02144%09blue/K03259%09blue/K02145%09blue	TRINITY_DN28353_c1_g1	1	TRINITY_DN27343_c0_g1|TRINITY_DN49256_c0_g1|TRINITY_DN43993_c0_g1|TRINITY_DN103048_c0_g1|TRINITY_DN120351_c0_g1|TRINITY_DN93810_c0_g1|TRINITY_DN40174_c0_g1|TRINITY_DN42626_c0_g2|TRINITY_DN42626_c0_g1|TRINITY_DN120672_c0_g1|TRINITY_DN51981_c0_g2	11
Aminobenzoate degradation	KEGG PATHWAY	ko00627	1	7107	11	12507	0.159983	0.641277	0.999941	TRINITY_DN16573_c3_g1	http://www.genome.jp/kegg-bin/show_pathway?ko00627/K01692%09blue		0	TRINITY_DN16573_c3_g1	1
Carbon fixation pathways in prokaryotes	KEGG PATHWAY	ko00720	10	7107	122	12507	0.144247	0.647603	0.999941	TRINITY_DN26571_c2_g1|TRINITY_DN117545_c0_g1|TRINITY_DN14968_c0_g1|TRINITY_DN66210_c0_g1|TRINITY_DN34465_c0_g2|TRINITY_DN34465_c0_g1|TRINITY_DN16326_c0_g1|TRINITY_DN13056_c0_g1|TRINITY_DN15948_c3_g1|TRINITY_DN30612_c0_g1	http://www.genome.jp/kegg-bin/show_pathway?ko00720/K01961%09red/K01681%09red/K01648%09blue/K01679%09blue/K01938%09blue/K01958%09blue/K01958%09blue/K02160%09blue/K00626%09blue/K00031%09blue	TRINITY_DN14968_c0_g1|TRINITY_DN16326_c0_g1	2	TRINITY_DN26571_c2_g1|TRINITY_DN117545_c0_g1|TRINITY_DN66210_c0_g1|TRINITY_DN34465_c0_g2|TRINITY_DN34465_c0_g1|TRINITY_DN13056_c0_g1|TRINITY_DN15948_c3_g1|TRINITY_DN30612_c0_g1	8
Tuberculosis	KEGG PATHWAY	ko05152	16	7107	193	12507	0.145891	0.647781	0.999941	TRINITY_DN30923_c0_g1|TRINITY_DN54993_c0_g1|TRINITY_DN45720_c0_g2|TRINITY_DN26639_c0_g1|TRINITY_DN17621_c0_g1|TRINITY_DN23226_c1_g1|TRINITY_DN50073_c0_g1|TRINITY_DN121788_c0_g1|TRINITY_DN118020_c0_g1|TRINITY_DN24485_c0_g2|TRINITY_DN42626_c0_g2|TRINITY_DN36487_c0_g1|TRINITY_DN49765_c0_g1|TRINITY_DN42626_c0_g1|TRINITY_DN12211_c1_g1|TRINITY_DN54993_c0_g2	http://www.genome.jp/kegg-bin/show_pathway?ko05152/K02183%09red/K02183%09blue/K02146%09blue/K02154%09blue/K04043%09blue/K07897%09blue/K02155%09blue/K03661%09blue/K02183%09blue/K08738%09blue/K02183%09blue/K02144%09blue/K02183%09blue/K07897%09blue/K02144%09blue/K02146%09blue	TRINITY_DN12211_c1_g1	1	TRINITY_DN30923_c0_g1|TRINITY_DN54993_c0_g1|TRINITY_DN45720_c0_g2|TRINITY_DN26639_c0_g1|TRINITY_DN17621_c0_g1|TRINITY_DN23226_c1_g1|TRINITY_DN50073_c0_g1|TRINITY_DN121788_c0_g1|TRINITY_DN118020_c0_g1|TRINITY_DN24485_c0_g2|TRINITY_DN42626_c0_g2|TRINITY_DN36487_c0_g1|TRINITY_DN49765_c0_g1|TRINITY_DN42626_c0_g1|TRINITY_DN54993_c0_g2	15
Carbon fixation in photosynthetic organisms	KEGG PATHWAY	ko00710	17	7107	206	12507	0.145227	0.656935	0.999941	TRINITY_DN24790_c0_g1|TRINITY_DN16192_c0_g5|TRINITY_DN43035_c0_g1|TRINITY_DN21425_c0_g1|TRINITY_DN21034_c0_g1|TRINITY_DN41502_c0_g1|TRINITY_DN8862_c0_g1|TRINITY_DN18960_c0_g2|TRINITY_DN18960_c0_g5|TRINITY_DN123983_c0_g1|TRINITY_DN25359_c0_g3|TRINITY_DN2898_c1_g1|TRINITY_DN3893_c1_g2|TRINITY_DN37928_c1_g2|TRINITY_DN49397_c0_g1|TRINITY_DN37183_c0_g1|TRINITY_DN1171_c2_g1	http://www.genome.jp/kegg-bin/show_pathway?ko00710/K00814%09red/K00615%09red/K00134%09red/K00134%09red/K01803%09red/K00029%09blue/K01803%09blue/K01623%09blue/K00026%09blue/K01807%09blue/K00134%09blue/K00814%09blue/K00029%09blue/K00026%09blue/K00025%09blue/K14455%09blue/K00134%09blue	TRINITY_DN16192_c0_g5|TRINITY_DN43035_c0_g1|TRINITY_DN18960_c0_g5|TRINITY_DN25359_c0_g3|TRINITY_DN37183_c0_g1	5	TRINITY_DN24790_c0_g1|TRINITY_DN21425_c0_g1|TRINITY_DN21034_c0_g1|TRINITY_DN41502_c0_g1|TRINITY_DN8862_c0_g1|TRINITY_DN18960_c0_g2|TRINITY_DN123983_c0_g1|TRINITY_DN2898_c1_g1|TRINITY_DN3893_c1_g2|TRINITY_DN37928_c1_g2|TRINITY_DN49397_c0_g1|TRINITY_DN1171_c2_g1	12
Glycolysis / Gluconeogenesis	KEGG PATHWAY	ko00010	34	7107	405	12507	0.147737	0.659666	0.999941	TRINITY_DN19064_c1_g1|TRINITY_DN36471_c0_g1|TRINITY_DN45046_c0_g1|TRINITY_DN43504_c0_g1|TRINITY_DN18960_c0_g2|TRINITY_DN18960_c0_g5|TRINITY_DN74402_c0_g1|TRINITY_DN9708_c0_g2|TRINITY_DN120842_c0_g1|TRINITY_DN82463_c0_g1|TRINITY_DN21425_c0_g1|TRINITY_DN68691_c0_g1|TRINITY_DN21034_c0_g1|TRINITY_DN16384_c0_g1|TRINITY_DN95091_c0_g1|TRINITY_DN25359_c0_g3|TRINITY_DN12577_c1_g1|TRINITY_DN7659_c0_g1|TRIN…	http://www.genome.jp/kegg-bin/show_pathway?ko00010/K15634%09red/K00134%09red/K00873%09red/K00134%09red/K00873%09red/K01803%09red/K01689%09red/K00002%09red/K00002%09blue/K00002%09blue/K00128%09blue/K00134%09blue/K00128%09blue/K18857%09blue/K00844%09blue/K01834%09blue/K01803%09blue/K00002%09blue/K01623%09blue/K00128%09blue/K00001%09blue/K00002%09blue/K01689%09blue/K00001%09blue/K00850%09blue/K00134…	TRINITY_DN19064_c1_g1|TRINITY_DN18960_c0_g5|TRINITY_DN16384_c0_g1|TRINITY_DN25359_c0_g3|TRINITY_DN7659_c0_g1|TRINITY_DN37183_c0_g1|TRINITY_DN27692_c0_g1|TRINITY_DN120431_c0_g1	8	TRINITY_DN36471_c0_g1|TRINITY_DN45046_c0_g1|TRINITY_DN43504_c0_g1|TRINITY_DN18960_c0_g2|TRINITY_DN74402_c0_g1|TRINITY_DN9708_c0_g2|TRINITY_DN120842_c0_g1|TRINITY_DN82463_c0_g1|TRINITY_DN21425_c0_g1|TRINITY_DN68691_c0_g1|TRINITY_DN21034_c0_g1|TRINITY_DN95091_c0_g1|TRINITY_DN12577_c1_g1|TRINITY_DN42585_c0_g1|TRINITY_DN21770_c0_g1|TRINITY_DN13778_c1_g1|TRINITY_DN24167_c0_g1|TRINITY_DN1171_c2_g1|TRIN…	26
GnRH signaling pathway	KEGG PATHWAY	ko04912	6	7107	75	12507	0.140785	0.660109	0.999941	TRINITY_DN30923_c0_g1|TRINITY_DN12211_c1_g1|TRINITY_DN26794_c0_g1|TRINITY_DN36487_c0_g1|TRINITY_DN24485_c0_g2|TRINITY_DN121788_c0_g1	http://www.genome.jp/kegg-bin/show_pathway?ko04912/K02183%09red/K01115%09red/K02183%09blue/K02183%09blue/K02183%09blue/K02183%09blue	TRINITY_DN12211_c1_g1|TRINITY_DN26794_c0_g1	2	TRINITY_DN30923_c0_g1|TRINITY_DN36487_c0_g1|TRINITY_DN24485_c0_g2|TRINITY_DN121788_c0_g1	4
Viral myocarditis	KEGG PATHWAY	ko05416	5	7107	63	12507	0.139668	0.663526	0.999941	TRINITY_DN24040_c0_g1|TRINITY_DN41541_c0_g4|TRINITY_DN9904_c0_g1|TRINITY_DN118020_c0_g1|TRINITY_DN13490_c0_g1	http://www.genome.jp/kegg-bin/show_pathway?ko05416/K03260%09blue/K04392%09blue/K04392%09blue/K08738%09blue/K04392%09blue		0	TRINITY_DN24040_c0_g1|TRINITY_DN41541_c0_g4|TRINITY_DN9904_c0_g1|TRINITY_DN118020_c0_g1|TRINITY_DN13490_c0_g1	5
Pancreatic cancer	KEGG PATHWAY	ko05212	5	7107	63	12507	0.139668	0.663526	0.999941	TRINITY_DN13490_c0_g1|TRINITY_DN11655_c0_g1|TRINITY_DN41541_c0_g4|TRINITY_DN9904_c0_g1|TRINITY_DN8079_c0_g1	http://www.genome.jp/kegg-bin/show_pathway?ko05212/K04392%09blue/K08775%09blue/K04392%09blue/K04392%09blue/K04482%09blue		0	TRINITY_DN13490_c0_g1|TRINITY_DN11655_c0_g1|TRINITY_DN41541_c0_g4|TRINITY_DN9904_c0_g1|TRINITY_DN8079_c0_g1	5
Gap junction	KEGG PATHWAY	ko04540	9	7107	112	12507	0.141414	0.666643	0.999941	TRINITY_DN10937_c0_g1|TRINITY_DN1644_c6_g1|TRINITY_DN10937_c1_g1|TRINITY_DN24592_c0_g1|TRINITY_DN22810_c1_g1|TRINITY_DN4782_c2_g1|TRINITY_DN51738_c1_g1|TRINITY_DN48664_c0_g1|TRINITY_DN7060_c1_g1	http://www.genome.jp/kegg-bin/show_pathway?ko04540/K07375%09blue/K07375%09blue/K07375%09blue/K07375%09blue/K07374%09blue/K07375%09blue/K07375%09blue/K07374%09blue/K07374%09blue		0	TRINITY_DN10937_c0_g1|TRINITY_DN1644_c6_g1|TRINITY_DN10937_c1_g1|TRINITY_DN24592_c0_g1|TRINITY_DN22810_c1_g1|TRINITY_DN4782_c2_g1|TRINITY_DN51738_c1_g1|TRINITY_DN48664_c0_g1|TRINITY_DN7060_c1_g1	9
Glioma	KEGG PATHWAY	ko05214	5	7107	64	12507	0.137485	0.676211	0.999941	TRINITY_DN36487_c0_g1|TRINITY_DN24485_c0_g2|TRINITY_DN121788_c0_g1|TRINITY_DN30923_c0_g1|TRINITY_DN12211_c1_g1	http://www.genome.jp/kegg-bin/show_pathway?ko05214/K02183%09red/K02183%09blue/K02183%09blue/K02183%09blue/K02183%09blue	TRINITY_DN12211_c1_g1	1	TRINITY_DN36487_c0_g1|TRINITY_DN24485_c0_g2|TRINITY_DN121788_c0_g1|TRINITY_DN30923_c0_g1	4
Autophagy - other	KEGG PATHWAY	ko04136	5	7107	64	12507	0.137485	0.676211	0.999941	TRINITY_DN8206_c0_g1|TRINITY_DN33933_c0_g1|TRINITY_DN71728_c0_g2|TRINITY_DN30689_c0_g1|TRINITY_DN120638_c0_g1	http://www.genome.jp/kegg-bin/show_pathway?ko04136/K08342%09red/K08343%09blue/K08334%09blue/K04382%09blue/K08341%09blue	TRINITY_DN8206_c0_g1	1	TRINITY_DN33933_c0_g1|TRINITY_DN71728_c0_g2|TRINITY_DN30689_c0_g1|TRINITY_DN120638_c0_g1	4
Ascorbate and aldarate metabolism	KEGG PATHWAY	ko00053	9	7107	113	12507	0.140162	0.676239	0.999941	TRINITY_DN8785_c0_g2|TRINITY_DN68909_c0_g1|TRINITY_DN51147_c0_g2|TRINITY_DN43975_c0_g1|TRINITY_DN43504_c0_g1|TRINITY_DN48903_c0_g1|TRINITY_DN95091_c0_g1|TRINITY_DN74402_c0_g1|TRINITY_DN56184_c0_g1	http://www.genome.jp/kegg-bin/show_pathway?ko00053/K00434%09red/K10047%09blue/K14085%09blue/K00128%09blue/K00128%09blue/K10047%09blue/K00128%09blue/K00128%09blue/K00699%09blue	TRINITY_DN8785_c0_g2	1	TRINITY_DN68909_c0_g1|TRINITY_DN51147_c0_g2|TRINITY_DN43975_c0_g1|TRINITY_DN43504_c0_g1|TRINITY_DN48903_c0_g1|TRINITY_DN95091_c0_g1|TRINITY_DN74402_c0_g1|TRINITY_DN56184_c0_g1	8
Tropane, piperidine and pyridine alkaloid biosynthesis	KEGG PATHWAY	ko00960	4	7107	52	12507	0.13537	0.683266	0.999941	TRINITY_DN49397_c0_g1|TRINITY_DN44786_c0_g1|TRINITY_DN50883_c0_g1|TRINITY_DN119257_c0_g1	http://www.genome.jp/kegg-bin/show_pathway?ko00960/K08081%09red/K08081%09red/K14455%09blue/K00815%09blue	TRINITY_DN44786_c0_g1|TRINITY_DN50883_c0_g1	2	TRINITY_DN49397_c0_g1|TRINITY_DN119257_c0_g1	2
RNA transport	KEGG PATHWAY	ko03013	45	7107	538	12507	0.147196	0.68518	0.999941	TRINITY_DN124719_c0_g1|TRINITY_DN22944_c0_g1|TRINITY_DN118995_c0_g1|TRINITY_DN123840_c0_g1|TRINITY_DN58503_c1_g1|TRINITY_DN14995_c1_g1|TRINITY_DN19282_c0_g1|TRINITY_DN70774_c0_g2|TRINITY_DN18264_c2_g1|TRINITY_DN30449_c0_g1|TRINITY_DN118992_c0_g1|TRINITY_DN35241_c0_g1|TRINITY_DN47471_c0_g1|TRINITY_DN20493_c0_g1|TRINITY_DN38422_c0_g1|TRINITY_DN24040_c0_g1|TRINITY_DN1048_c3_g1|TRINITY_DN116057_c1_g1…	http://www.genome.jp/kegg-bin/show_pathway?ko03013/K03257%09red/K03231%09red/K14297%09red/K03231%09red/K03754%09red/K09291%09red/K14326%09red/K03231%09red/K03243%09red/K13176%09red/K03242%09blue/K03262%09blue/K03250%09blue/K03249%09blue/K03238%09blue/K07936%09blue/K03231%09blue/K03113%09blue/K13126%09blue/K12812%09blue/K03260%09blue/K03254%09blue/K14293%09blue/K14290%09blue/K03253%09blue/K03248%0…	TRINITY_DN58503_c1_g1|TRINITY_DN14995_c1_g1|TRINITY_DN19282_c0_g1|TRINITY_DN70774_c0_g2|TRINITY_DN30449_c0_g1|TRINITY_DN1048_c3_g1|TRINITY_DN116057_c1_g1|TRINITY_DN22578_c1_g2|TRINITY_DN23126_c0_g1|TRINITY_DN524_c0_g2	10	TRINITY_DN124719_c0_g1|TRINITY_DN22944_c0_g1|TRINITY_DN118995_c0_g1|TRINITY_DN123840_c0_g1|TRINITY_DN18264_c2_g1|TRINITY_DN118992_c0_g1|TRINITY_DN35241_c0_g1|TRINITY_DN47471_c0_g1|TRINITY_DN20493_c0_g1|TRINITY_DN38422_c0_g1|TRINITY_DN24040_c0_g1|TRINITY_DN38859_c0_g1|TRINITY_DN54899_c0_g2|TRINITY_DN45049_c0_g2|TRINITY_DN121858_c0_g1|TRINITY_DN125234_c0_g1|TRINITY_DN35261_c0_g1|TRINITY_DN124940_c0…	35
Vascular smooth muscle contraction	KEGG PATHWAY	ko04270	6	7107	78	12507	0.13537	0.694506	0.999941	TRINITY_DN30923_c0_g1|TRINITY_DN12211_c1_g1|TRINITY_DN36487_c0_g1|TRINITY_DN24485_c0_g2|TRINITY_DN36180_c1_g1|TRINITY_DN121788_c0_g1	http://www.genome.jp/kegg-bin/show_pathway?ko04270/K02183%09red/K02183%09blue/K02183%09blue/K02183%09blue/K06269%09blue/K02183%09blue	TRINITY_DN12211_c1_g1	1	TRINITY_DN30923_c0_g1|TRINITY_DN36487_c0_g1|TRINITY_DN24485_c0_g2|TRINITY_DN36180_c1_g1|TRINITY_DN121788_c0_g1	5
Long-term potentiation	KEGG PATHWAY	ko04720	6	7107	78	12507	0.13537	0.694506	0.999941	TRINITY_DN30923_c0_g1|TRINITY_DN12211_c1_g1|TRINITY_DN36487_c0_g1|TRINITY_DN24485_c0_g2|TRINITY_DN36180_c1_g1|TRINITY_DN121788_c0_g1	http://www.genome.jp/kegg-bin/show_pathway?ko04720/K02183%09red/K02183%09blue/K02183%09blue/K02183%09blue/K06269%09blue/K02183%09blue	TRINITY_DN12211_c1_g1	1	TRINITY_DN30923_c0_g1|TRINITY_DN36487_c0_g1|TRINITY_DN24485_c0_g2|TRINITY_DN36180_c1_g1|TRINITY_DN121788_c0_g1	5
cGMP-PKG signaling pathway	KEGG PATHWAY	ko04022	6	7107	78	12507	0.13537	0.694506	0.999941	TRINITY_DN30923_c0_g1|TRINITY_DN12211_c1_g1|TRINITY_DN36487_c0_g1|TRINITY_DN24485_c0_g2|TRINITY_DN36180_c1_g1|TRINITY_DN121788_c0_g1	http://www.genome.jp/kegg-bin/show_pathway?ko04022/K02183%09red/K02183%09blue/K02183%09blue/K02183%09blue/K06269%09blue/K02183%09blue	TRINITY_DN12211_c1_g1	1	TRINITY_DN30923_c0_g1|TRINITY_DN36487_c0_g1|TRINITY_DN24485_c0_g2|TRINITY_DN36180_c1_g1|TRINITY_DN121788_c0_g1	5
Neurotrophin signaling pathway	KEGG PATHWAY	ko04722	8	7107	103	12507	0.136685	0.697285	0.999941	TRINITY_DN41541_c0_g4|TRINITY_DN30923_c0_g1|TRINITY_DN12211_c1_g1|TRINITY_DN36487_c0_g1|TRINITY_DN9904_c0_g1|TRINITY_DN24485_c0_g2|TRINITY_DN121788_c0_g1|TRINITY_DN13490_c0_g1	http://www.genome.jp/kegg-bin/show_pathway?ko04722/K02183%09red/K04392%09blue/K02183%09blue/K02183%09blue/K04392%09blue/K02183%09blue/K02183%09blue/K04392%09blue	TRINITY_DN12211_c1_g1	1	TRINITY_DN41541_c0_g4|TRINITY_DN30923_c0_g1|TRINITY_DN36487_c0_g1|TRINITY_DN9904_c0_g1|TRINITY_DN24485_c0_g2|TRINITY_DN121788_c0_g1|TRINITY_DN13490_c0_g1	7
Steroid hormone biosynthesis	KEGG PATHWAY	ko00140	1	7107	13	12507	0.13537	0.697648	0.999941	TRINITY_DN56184_c0_g1	http://www.genome.jp/kegg-bin/show_pathway?ko00140/K00699%09blue		0	TRINITY_DN56184_c0_g1	1
Phosphonate and phosphinate metabolism	KEGG PATHWAY	ko00440	1	7107	13	12507	0.13537	0.697648	0.999941	TRINITY_DN27812_c0_g1	http://www.genome.jp/kegg-bin/show_pathway?ko00440/K00967%09red	TRINITY_DN27812_c0_g1	1		0
TGF-beta signaling pathway	KEGG PATHWAY	ko04350	5	7107	66	12507	0.133319	0.700611	0.999941	TRINITY_DN125601_c0_g1|TRINITY_DN59606_c0_g1|TRINITY_DN45889_c0_g1|TRINITY_DN30689_c0_g1|TRINITY_DN117779_c0_g1	http://www.genome.jp/kegg-bin/show_pathway?ko04350/K03094%09blue/K03347%09blue/K03456%09blue/K04382%09blue/K03868%09blue		0	TRINITY_DN125601_c0_g1|TRINITY_DN59606_c0_g1|TRINITY_DN45889_c0_g1|TRINITY_DN30689_c0_g1|TRINITY_DN117779_c0_g1	5
Platinum drug resistance	KEGG PATHWAY	ko01524	12	7107	153	12507	0.138025	0.707516	0.999941	TRINITY_DN123265_c0_g1|TRINITY_DN3773_c0_g1|TRINITY_DN23414_c0_g1|TRINITY_DN26366_c0_g1|TRINITY_DN15608_c0_g1|TRINITY_DN15705_c0_g1|TRINITY_DN1265_c1_g2|TRINITY_DN118020_c0_g1|TRINITY_DN20165_c0_g1|TRINITY_DN41411_c0_g1|TRINITY_DN61584_c0_g1|TRINITY_DN35126_c0_g1	http://www.genome.jp/kegg-bin/show_pathway?ko01524/K00799%09red/K00799%09red/K05666%09red/K05666%09red/K05666%09red/K00799%09blue/K00799%09blue/K08738%09blue/K00799%09blue/K05666%09blue/K00799%09blue/K00799%09blue	TRINITY_DN23414_c0_g1|TRINITY_DN26366_c0_g1|TRINITY_DN15608_c0_g1|TRINITY_DN15705_c0_g1|TRINITY_DN1265_c1_g2	5	TRINITY_DN123265_c0_g1|TRINITY_DN3773_c0_g1|TRINITY_DN118020_c0_g1|TRINITY_DN20165_c0_g1|TRINITY_DN41411_c0_g1|TRINITY_DN61584_c0_g1|TRINITY_DN35126_c0_g1	7
Various types of N-glycan biosynthesis	KEGG PATHWAY	ko00513	5	7107	67	12507	0.131329	0.712323	0.999941	TRINITY_DN119057_c0_g1|TRINITY_DN33953_c0_g1|TRINITY_DN33953_c0_g2|TRINITY_DN120392_c0_g1|TRINITY_DN28064_c0_g1	http://www.genome.jp/kegg-bin/show_pathway?ko00513/K12668%09blue/K12666%09blue/K12666%09blue/K12667%09blue/K12670%09blue		0	TRINITY_DN119057_c0_g1|TRINITY_DN33953_c0_g1|TRINITY_DN33953_c0_g2|TRINITY_DN120392_c0_g1|TRINITY_DN28064_c0_g1	5
Antifolate resistance	KEGG PATHWAY	ko01523	9	7107	117	12507	0.13537	0.71292	0.999941	TRINITY_DN2256_c0_g1|TRINITY_DN46878_c0_g2|TRINITY_DN15705_c0_g1|TRINITY_DN1265_c1_g2|TRINITY_DN15291_c0_g1|TRINITY_DN41411_c0_g1|TRINITY_DN41518_c0_g2|TRINITY_DN15608_c0_g1|TRINITY_DN41518_c0_g1	http://www.genome.jp/kegg-bin/show_pathway?ko01523/K05666%09red/K05666%09red/K05665%09red/K05666%09red/K05681%09blue/K05681%09blue/K05666%09blue/K00600%09blue/K00600%09blue	TRINITY_DN15705_c0_g1|TRINITY_DN1265_c1_g2|TRINITY_DN15291_c0_g1|TRINITY_DN15608_c0_g1	4	TRINITY_DN2256_c0_g1|TRINITY_DN46878_c0_g2|TRINITY_DN41411_c0_g1|TRINITY_DN41518_c0_g2|TRINITY_DN41518_c0_g1	5
Hepatitis B	KEGG PATHWAY	ko05161	2	7107	28	12507	0.125701	0.71682	0.999941	TRINITY_DN119389_c0_g1|TRINITY_DN118020_c0_g1	http://www.genome.jp/kegg-bin/show_pathway?ko05161/K04802%09blue/K08738%09blue		0	TRINITY_DN119389_c0_g1|TRINITY_DN118020_c0_g1	2
Rap1 signaling pathway	KEGG PATHWAY	ko04015	8	7107	106	12507	0.132816	0.725304	0.999941	TRINITY_DN41541_c0_g4|TRINITY_DN30923_c0_g1|TRINITY_DN12211_c1_g1|TRINITY_DN36487_c0_g1|TRINITY_DN9904_c0_g1|TRINITY_DN24485_c0_g2|TRINITY_DN121788_c0_g1|TRINITY_DN13490_c0_g1	http://www.genome.jp/kegg-bin/show_pathway?ko04015/K02183%09red/K04392%09blue/K02183%09blue/K02183%09blue/K04392%09blue/K02183%09blue/K02183%09blue/K04392%09blue	TRINITY_DN12211_c1_g1	1	TRINITY_DN41541_c0_g4|TRINITY_DN30923_c0_g1|TRINITY_DN36487_c0_g1|TRINITY_DN9904_c0_g1|TRINITY_DN24485_c0_g2|TRINITY_DN121788_c0_g1|TRINITY_DN13490_c0_g1	7
Protein processing in endoplasmic reticulum	KEGG PATHWAY	ko04141	53	7107	642	12507	0.145281	0.729812	0.999941	TRINITY_DN22662_c1_g1|TRINITY_DN5439_c0_g2|TRINITY_DN34434_c0_g1|TRINITY_DN125675_c0_g1|TRINITY_DN44546_c0_g1|TRINITY_DN22216_c0_g1|TRINITY_DN16263_c0_g1|TRINITY_DN40563_c2_g1|TRINITY_DN23296_c0_g1|TRINITY_DN23140_c1_g1|TRINITY_DN119057_c0_g1|TRINITY_DN60806_c0_g1|TRINITY_DN307_c0_g2|TRINITY_DN19592_c0_g3|TRINITY_DN2012_c0_g1|TRINITY_DN14992_c0_g1|TRINITY_DN19663_c0_g2|TRINITY_DN393_c3_g1|TRINITY…	http://www.genome.jp/kegg-bin/show_pathway?ko04141/K14006%09red/K13993%09red/K03283%09red/K03283%09red/K09490%09red/K14006%09red/K14006%09red/K03283%09red/K03283%09red/K09580%09red/K14006%09red/K07953%09red/K03283%09red/K13989%09blue/K09490%09blue/K04523%09blue/K09481%09blue/K10575%09blue/K08057%09blue/K08057%09blue/K09490%09blue/K07342%09blue/K12668%09blue/K07953%09blue/K08057%09blue/K04079%09bl…	TRINITY_DN23140_c1_g1|TRINITY_DN2012_c0_g1|TRINITY_DN62133_c1_g2|TRINITY_DN37130_c0_g1|TRINITY_DN41652_c0_g1|TRINITY_DN553_c3_g1|TRINITY_DN43701_c0_g1|TRINITY_DN12921_c0_g1|TRINITY_DN40737_c0_g1|TRINITY_DN43255_c0_g1|TRINITY_DN14720_c0_g1|TRINITY_DN15649_c0_g1|TRINITY_DN6348_c0_g1	13	TRINITY_DN22662_c1_g1|TRINITY_DN5439_c0_g2|TRINITY_DN34434_c0_g1|TRINITY_DN125675_c0_g1|TRINITY_DN44546_c0_g1|TRINITY_DN22216_c0_g1|TRINITY_DN16263_c0_g1|TRINITY_DN40563_c2_g1|TRINITY_DN23296_c0_g1|TRINITY_DN119057_c0_g1|TRINITY_DN60806_c0_g1|TRINITY_DN307_c0_g2|TRINITY_DN19592_c0_g3|TRINITY_DN14992_c0_g1|TRINITY_DN19663_c0_g2|TRINITY_DN393_c3_g1|TRINITY_DN30203_c0_g1|TRINITY_DN33953_c0_g1|TRINIT…	40
Flavonoid biosynthesis	KEGG PATHWAY	ko00941	7	7107	94	12507	0.13105	0.730144	0.999941	TRINITY_DN36467_c0_g1|TRINITY_DN2355_c0_g2|TRINITY_DN10870_c0_g1|TRINITY_DN34341_c0_g1|TRINITY_DN22881_c0_g3|TRINITY_DN13166_c0_g2|TRINITY_DN11478_c1_g1	http://www.genome.jp/kegg-bin/show_pathway?ko00941/K13065%09red/K09754%09red/K00588%09blue/K00588%09blue/K05278%09blue/K13065%09blue/K00660%09blue	TRINITY_DN22881_c0_g3|TRINITY_DN11478_c1_g1	2	TRINITY_DN36467_c0_g1|TRINITY_DN2355_c0_g2|TRINITY_DN10870_c0_g1|TRINITY_DN34341_c0_g1|TRINITY_DN13166_c0_g2	5
Monoterpenoid biosynthesis	KEGG PATHWAY	ko00902	2	7107	29	12507	0.121367	0.733724	0.999941	TRINITY_DN14260_c0_g1|TRINITY_DN24981_c0_g1	http://www.genome.jp/kegg-bin/show_pathway?ko00902/K18108%09blue/K07385%09blue		0	TRINITY_DN14260_c0_g1|TRINITY_DN24981_c0_g1	2
Fluid shear stress and atherosclerosis	KEGG PATHWAY	ko05418	23	7107	290	12507	0.139571	0.737145	0.999941	TRINITY_DN26366_c0_g1|TRINITY_DN13490_c0_g1|TRINITY_DN28353_c1_g1|TRINITY_DN19592_c0_g3|TRINITY_DN123265_c0_g1|TRINITY_DN41541_c0_g4|TRINITY_DN12211_c1_g1|TRINITY_DN30203_c0_g1|TRINITY_DN30203_c0_g2|TRINITY_DN24485_c0_g2|TRINITY_DN22924_c0_g1|TRINITY_DN61584_c0_g1|TRINITY_DN41713_c0_g2|TRINITY_DN3773_c0_g1|TRINITY_DN23414_c0_g1|TRINITY_DN75891_c0_g1|TRINITY_DN36487_c0_g1|TRINITY_DN9904_c0_g1|TRIN…	http://www.genome.jp/kegg-bin/show_pathway?ko05418/K00799%09red/K07198%09red/K02183%09red/K00799%09red/K04392%09blue/K04079%09blue/K00799%09blue/K04392%09blue/K09487%09blue/K09487%09blue/K02183%09blue/K12160%09blue/K00799%09blue/K12160%09blue/K00799%09blue/K01940%09blue/K02183%09blue/K04392%09blue/K00799%09blue/K04079%09blue/K02183%09blue/K02183%09blue/K00799%09blue	TRINITY_DN26366_c0_g1|TRINITY_DN28353_c1_g1|TRINITY_DN12211_c1_g1|TRINITY_DN23414_c0_g1	4	TRINITY_DN13490_c0_g1|TRINITY_DN19592_c0_g3|TRINITY_DN123265_c0_g1|TRINITY_DN41541_c0_g4|TRINITY_DN30203_c0_g1|TRINITY_DN30203_c0_g2|TRINITY_DN24485_c0_g2|TRINITY_DN22924_c0_g1|TRINITY_DN61584_c0_g1|TRINITY_DN41713_c0_g2|TRINITY_DN3773_c0_g1|TRINITY_DN75891_c0_g1|TRINITY_DN36487_c0_g1|TRINITY_DN9904_c0_g1|TRINITY_DN20165_c0_g1|TRINITY_DN19592_c0_g2|TRINITY_DN30923_c0_g1|TRINITY_DN121788_c0_g1|TRI…	19
Carbon metabolism	KEGG PATHWAY	ko01200	59	7107	716	12507	0.145013	0.744295	0.999941	TRINITY_DN117884_c0_g1|TRINITY_DN26774_c0_g1|TRINITY_DN16192_c0_g5|TRINITY_DN19064_c1_g1|TRINITY_DN123326_c0_g1|TRINITY_DN41307_c0_g2|TRINITY_DN49225_c0_g2|TRINITY_DN24529_c0_g1|TRINITY_DN18960_c0_g2|TRINITY_DN18960_c0_g5|TRINITY_DN30612_c0_g1|TRINITY_DN39878_c0_g1|TRINITY_DN123163_c0_g1|TRINITY_DN49397_c0_g1|TRINITY_DN120842_c0_g1|TRINITY_DN117607_c0_g1|TRINITY_DN117545_c0_g1|TRINITY_DN40940_c0_…	http://www.genome.jp/kegg-bin/show_pathway?ko01200/K00033%09red/K00814%09red/K15634%09red/K00134%09red/K00873%09red/K01961%09red/K00134%09red/K01803%09red/K01738%09red/K01689%09red/K00615%09red/K01681%09red/K00873%09red/K00948%09red/K01900%09red/K01057%09blue/K00234%09blue/K01900%09blue/K00033%09blue/K00873%09blue/K00134%09blue/K00031%09blue/K00382%09blue/K00831%09blue/K14455%09blue/K00844%09blue…	TRINITY_DN26774_c0_g1|TRINITY_DN16192_c0_g5|TRINITY_DN19064_c1_g1|TRINITY_DN18960_c0_g5|TRINITY_DN16384_c0_g1|TRINITY_DN14968_c0_g1|TRINITY_DN25359_c0_g3|TRINITY_DN37183_c0_g1|TRINITY_DN12891_c0_g1|TRINITY_DN27692_c0_g1|TRINITY_DN43035_c0_g1|TRINITY_DN16326_c0_g1|TRINITY_DN7659_c0_g1|TRINITY_DN25719_c0_g1|TRINITY_DN21099_c0_g1	15	TRINITY_DN117884_c0_g1|TRINITY_DN123326_c0_g1|TRINITY_DN41307_c0_g2|TRINITY_DN49225_c0_g2|TRINITY_DN24529_c0_g1|TRINITY_DN18960_c0_g2|TRINITY_DN30612_c0_g1|TRINITY_DN39878_c0_g1|TRINITY_DN123163_c0_g1|TRINITY_DN49397_c0_g1|TRINITY_DN120842_c0_g1|TRINITY_DN117607_c0_g1|TRINITY_DN117545_c0_g1|TRINITY_DN40940_c0_g1|TRINITY_DN21425_c0_g1|TRINITY_DN34465_c0_g2|TRINITY_DN34465_c0_g1|TRINITY_DN66210_c0_…	44
Renal cell carcinoma	KEGG PATHWAY	ko05211	5	7107	70	12507	0.125701	0.745497	0.999941	TRINITY_DN117779_c0_g1|TRINITY_DN117545_c0_g1|TRINITY_DN41541_c0_g4|TRINITY_DN9904_c0_g1|TRINITY_DN13490_c0_g1	http://www.genome.jp/kegg-bin/show_pathway?ko05211/K03868%09blue/K01679%09blue/K04392%09blue/K04392%09blue/K04392%09blue		0	TRINITY_DN117779_c0_g1|TRINITY_DN117545_c0_g1|TRINITY_DN41541_c0_g4|TRINITY_DN9904_c0_g1|TRINITY_DN13490_c0_g1	5
Methane metabolism	KEGG PATHWAY	ko00680	12	7107	159	12507	0.132816	0.752111	0.999941	TRINITY_DN27692_c0_g1|TRINITY_DN21770_c0_g1|TRINITY_DN12477_c0_g1|TRINITY_DN19064_c1_g1|TRINITY_DN21034_c0_g1|TRINITY_DN41518_c0_g2|TRINITY_DN82463_c0_g1|TRINITY_DN1338_c0_g1|TRINITY_DN123163_c0_g1|TRINITY_DN41518_c0_g1|TRINITY_DN24167_c0_g1|TRINITY_DN117607_c0_g1	http://www.genome.jp/kegg-bin/show_pathway?ko00680/K01689%09red/K15634%09red/K01689%09blue/K00058%09blue/K01623%09blue/K00600%09blue/K01834%09blue/K00850%09blue/K00831%09blue/K00600%09blue/K00850%09blue/K00058%09blue	TRINITY_DN27692_c0_g1|TRINITY_DN19064_c1_g1	2	TRINITY_DN21770_c0_g1|TRINITY_DN12477_c0_g1|TRINITY_DN21034_c0_g1|TRINITY_DN41518_c0_g2|TRINITY_DN82463_c0_g1|TRINITY_DN1338_c0_g1|TRINITY_DN123163_c0_g1|TRINITY_DN41518_c0_g1|TRINITY_DN24167_c0_g1|TRINITY_DN117607_c0_g1	10
Glycosaminoglycan degradation	KEGG PATHWAY	ko00531	2	7107	31	12507	0.113536	0.764959	0.999941	TRINITY_DN53530_c0_g1|TRINITY_DN62020_c0_g2	http://www.genome.jp/kegg-bin/show_pathway?ko00531/K12309%09red/K10532%09blue	TRINITY_DN53530_c0_g1	1	TRINITY_DN62020_c0_g2	1
Cushing syndrome	KEGG PATHWAY	ko04934	1	7107	16	12507	0.109988	0.766051	0.999941	TRINITY_DN117545_c0_g1	http://www.genome.jp/kegg-bin/show_pathway?ko04934/K01679%09blue		0	TRINITY_DN117545_c0_g1	1
Insulin signaling pathway	KEGG PATHWAY	ko04910	16	7107	211	12507	0.133446	0.769688	0.999941	TRINITY_DN27343_c0_g1|TRINITY_DN123205_c0_g1|TRINITY_DN30923_c0_g1|TRINITY_DN12211_c1_g1|TRINITY_DN36180_c1_g1|TRINITY_DN17711_c0_g1|TRINITY_DN22969_c0_g1|TRINITY_DN41553_c0_g1|TRINITY_DN59550_c0_g1|TRINITY_DN121788_c0_g1|TRINITY_DN24485_c0_g2|TRINITY_DN40682_c0_g2|TRINITY_DN36487_c0_g1|TRINITY_DN120672_c0_g1|TRINITY_DN28353_c1_g1|TRINITY_DN120842_c0_g1	http://www.genome.jp/kegg-bin/show_pathway?ko04910/K02183%09red/K00688%09red/K00688%09red/K07198%09red/K02991%09blue/K00665%09blue/K02183%09blue/K06269%09blue/K00844%09blue/K00665%09blue/K02183%09blue/K02183%09blue/K11262%09blue/K02183%09blue/K03259%09blue/K00844%09blue	TRINITY_DN12211_c1_g1|TRINITY_DN17711_c0_g1|TRINITY_DN22969_c0_g1|TRINITY_DN28353_c1_g1	4	TRINITY_DN27343_c0_g1|TRINITY_DN123205_c0_g1|TRINITY_DN30923_c0_g1|TRINITY_DN36180_c1_g1|TRINITY_DN41553_c0_g1|TRINITY_DN59550_c0_g1|TRINITY_DN121788_c0_g1|TRINITY_DN24485_c0_g2|TRINITY_DN40682_c0_g2|TRINITY_DN36487_c0_g1|TRINITY_DN120672_c0_g1|TRINITY_DN120842_c0_g1	12
HIF-1 signaling pathway	KEGG PATHWAY	ko04066	15	7107	199	12507	0.132649	0.771478	0.999941	TRINITY_DN46004_c0_g1|TRINITY_DN27343_c0_g1|TRINITY_DN27692_c0_g1|TRINITY_DN21770_c0_g1|TRINITY_DN117779_c0_g1|TRINITY_DN21034_c0_g1|TRINITY_DN41553_c0_g1|TRINITY_DN18960_c0_g2|TRINITY_DN18960_c0_g5|TRINITY_DN1338_c0_g1|TRINITY_DN25359_c0_g3|TRINITY_DN120672_c0_g1|TRINITY_DN24167_c0_g1|TRINITY_DN120842_c0_g1|TRINITY_DN1171_c2_g1	http://www.genome.jp/kegg-bin/show_pathway?ko04066/K01689%09red/K00134%09red/K00134%09red/K00162%09blue/K02991%09blue/K01689%09blue/K03868%09blue/K01623%09blue/K00844%09blue/K00134%09blue/K00850%09blue/K03259%09blue/K00850%09blue/K00844%09blue/K00134%09blue	TRINITY_DN27692_c0_g1|TRINITY_DN18960_c0_g5|TRINITY_DN25359_c0_g3	3	TRINITY_DN46004_c0_g1|TRINITY_DN27343_c0_g1|TRINITY_DN21770_c0_g1|TRINITY_DN117779_c0_g1|TRINITY_DN21034_c0_g1|TRINITY_DN41553_c0_g1|TRINITY_DN18960_c0_g2|TRINITY_DN1338_c0_g1|TRINITY_DN120672_c0_g1|TRINITY_DN24167_c0_g1|TRINITY_DN120842_c0_g1|TRINITY_DN1171_c2_g1	12
Apoptosis	KEGG PATHWAY	ko04210	10	7107	137	12507	0.128454	0.773053	0.999941	TRINITY_DN120847_c0_g1|TRINITY_DN48664_c0_g1|TRINITY_DN118020_c0_g1|TRINITY_DN22810_c1_g1|TRINITY_DN7934_c0_g1|TRINITY_DN119455_c0_g1|TRINITY_DN39107_c0_g1|TRINITY_DN120415_c0_g1|TRINITY_DN34176_c0_g1|TRINITY_DN7060_c1_g1	http://www.genome.jp/kegg-bin/show_pathway?ko04210/K01373%09blue/K07374%09blue/K08738%09blue/K07374%09blue/K01373%09blue/K03237%09blue/K01373%09blue/K01373%09blue/K01373%09blue/K07374%09blue		0	TRINITY_DN120847_c0_g1|TRINITY_DN48664_c0_g1|TRINITY_DN118020_c0_g1|TRINITY_DN22810_c1_g1|TRINITY_DN7934_c0_g1|TRINITY_DN119455_c0_g1|TRINITY_DN39107_c0_g1|TRINITY_DN120415_c0_g1|TRINITY_DN34176_c0_g1|TRINITY_DN7060_c1_g1	10
Wnt signaling pathway	KEGG PATHWAY	ko04310	8	7107	112	12507	0.125701	0.775936	0.999941	TRINITY_DN125601_c0_g1|TRINITY_DN41541_c0_g4|TRINITY_DN9904_c0_g1|TRINITY_DN117779_c0_g1|TRINITY_DN13490_c0_g1|TRINITY_DN41511_c0_g1|TRINITY_DN59606_c0_g1|TRINITY_DN62032_c0_g1	http://www.genome.jp/kegg-bin/show_pathway?ko04310/K03094%09blue/K04392%09blue/K04392%09blue/K03868%09blue/K04392%09blue/K03097%09blue/K03347%09blue/K03115%09blue		0	TRINITY_DN125601_c0_g1|TRINITY_DN41541_c0_g4|TRINITY_DN9904_c0_g1|TRINITY_DN117779_c0_g1|TRINITY_DN13490_c0_g1|TRINITY_DN41511_c0_g1|TRINITY_DN59606_c0_g1|TRINITY_DN62032_c0_g1	8
Pathogenic Escherichia coli infection	KEGG PATHWAY	ko05130	10	7107	138	12507	0.127523	0.780147	0.999941	TRINITY_DN10937_c0_g1|TRINITY_DN1644_c6_g1|TRINITY_DN10937_c1_g1|TRINITY_DN24592_c0_g1|TRINITY_DN22810_c1_g1|TRINITY_DN4782_c2_g1|TRINITY_DN51738_c1_g1|TRINITY_DN48664_c0_g1|TRINITY_DN118236_c0_g1|TRINITY_DN7060_c1_g1	http://www.genome.jp/kegg-bin/show_pathway?ko05130/K07375%09blue/K07375%09blue/K07375%09blue/K07375%09blue/K07374%09blue/K07375%09blue/K07375%09blue/K07374%09blue/K05756%09blue/K07374%09blue		0	TRINITY_DN10937_c0_g1|TRINITY_DN1644_c6_g1|TRINITY_DN10937_c1_g1|TRINITY_DN24592_c0_g1|TRINITY_DN22810_c1_g1|TRINITY_DN4782_c2_g1|TRINITY_DN51738_c1_g1|TRINITY_DN48664_c0_g1|TRINITY_DN118236_c0_g1|TRINITY_DN7060_c1_g1	10
Sesquiterpenoid and triterpenoid biosynthesis	KEGG PATHWAY	ko00909	6	7107	88	12507	0.119987	0.791772	0.999941	TRINITY_DN12637_c0_g1|TRINITY_DN20073_c0_g1|TRINITY_DN14412_c0_g1|TRINITY_DN69331_c0_g1|TRINITY_DN1491_c0_g2|TRINITY_DN15484_c0_g1	http://www.genome.jp/kegg-bin/show_pathway?ko00909/K00511%09blue/K15803%09blue/K15803%09blue/K15813%09blue/K00511%09blue/K15803%09blue		0	TRINITY_DN12637_c0_g1|TRINITY_DN20073_c0_g1|TRINITY_DN14412_c0_g1|TRINITY_DN69331_c0_g1|TRINITY_DN1491_c0_g2|TRINITY_DN15484_c0_g1	6
Phenylalanine, tyrosine and tryptophan biosynthesis	KEGG PATHWAY	ko00400	6	7107	88	12507	0.119987	0.791772	0.999941	TRINITY_DN17737_c0_g1|TRINITY_DN119257_c0_g1|TRINITY_DN12472_c0_g1|TRINITY_DN23555_c0_g1|TRINITY_DN3173_c0_g1|TRINITY_DN49397_c0_g1	http://www.genome.jp/kegg-bin/show_pathway?ko00400/K01657%09red/K01657%09red/K00815%09blue/K00500%09blue/K05359%09blue/K14455%09blue	TRINITY_DN17737_c0_g1|TRINITY_DN12472_c0_g1	2	TRINITY_DN119257_c0_g1|TRINITY_DN23555_c0_g1|TRINITY_DN3173_c0_g1|TRINITY_DN49397_c0_g1	4
Dopaminergic synapse	KEGG PATHWAY	ko04728	10	7107	140	12507	0.125701	0.793856	0.999941	TRINITY_DN30923_c0_g1|TRINITY_DN12211_c1_g1|TRINITY_DN1264_c0_g1|TRINITY_DN11863_c0_g1|TRINITY_DN121788_c0_g1|TRINITY_DN30689_c0_g1|TRINITY_DN36180_c1_g1|TRINITY_DN36487_c0_g1|TRINITY_DN24485_c0_g2|TRINITY_DN45889_c0_g1	http://www.genome.jp/kegg-bin/show_pathway?ko04728/K02183%09red/K02183%09blue/K01593%09blue/K01593%09blue/K02183%09blue/K04382%09blue/K06269%09blue/K02183%09blue/K02183%09blue/K03456%09blue	TRINITY_DN12211_c1_g1	1	TRINITY_DN30923_c0_g1|TRINITY_DN1264_c0_g1|TRINITY_DN11863_c0_g1|TRINITY_DN121788_c0_g1|TRINITY_DN30689_c0_g1|TRINITY_DN36180_c1_g1|TRINITY_DN36487_c0_g1|TRINITY_DN24485_c0_g2|TRINITY_DN45889_c0_g1	9
Nucleotide excision repair	KEGG PATHWAY	ko03420	9	7107	128	12507	0.123737	0.799226	0.999941	TRINITY_DN9255_c0_g1|TRINITY_DN119389_c0_g1|TRINITY_DN1959_c0_g1|TRINITY_DN13540_c0_g1|TRINITY_DN117739_c0_g1|TRINITY_DN117779_c0_g1|TRINITY_DN40754_c0_g1|TRINITY_DN58907_c0_g2|TRINITY_DN1635_c1_g1	http://www.genome.jp/kegg-bin/show_pathway?ko03420/K10740%09blue/K04802%09blue/K02327%09blue/K07466%09blue/K07466%09blue/K03868%09blue/K07466%09blue/K10839%09blue/K10756%09blue		0	TRINITY_DN9255_c0_g1|TRINITY_DN119389_c0_g1|TRINITY_DN1959_c0_g1|TRINITY_DN13540_c0_g1|TRINITY_DN117739_c0_g1|TRINITY_DN117779_c0_g1|TRINITY_DN40754_c0_g1|TRINITY_DN58907_c0_g2|TRINITY_DN1635_c1_g1	9
Thyroid cancer	KEGG PATHWAY	ko05216	1	7107	18	12507	0.0977675	0.802827	0.999941	TRINITY_DN1048_c3_g1	http://www.genome.jp/kegg-bin/show_pathway?ko05216/K09291%09red	TRINITY_DN1048_c3_g1	1		0
Adipocytokine signaling pathway	KEGG PATHWAY	ko04920	5	7107	76	12507	0.115777	0.803179	0.999941	TRINITY_DN38431_c0_g2|TRINITY_DN28353_c1_g1|TRINITY_DN18207_c0_g1|TRINITY_DN27573_c0_g1|TRINITY_DN12644_c0_g1	http://www.genome.jp/kegg-bin/show_pathway?ko04920/K07198%09red/K01897%09red/K01897%09red/K01897%09blue/K01897%09blue	TRINITY_DN28353_c1_g1|TRINITY_DN18207_c0_g1|TRINITY_DN27573_c0_g1	3	TRINITY_DN38431_c0_g2|TRINITY_DN12644_c0_g1	2
Long-term depression	KEGG PATHWAY	ko04730	2	7107	34	12507	0.103518	0.805823	0.999941	TRINITY_DN45889_c0_g1|TRINITY_DN30689_c0_g1	http://www.genome.jp/kegg-bin/show_pathway?ko04730/K03456%09blue/K04382%09blue		0	TRINITY_DN45889_c0_g1|TRINITY_DN30689_c0_g1	2
Hippo signaling pathway - fly	KEGG PATHWAY	ko04391	2	7107	34	12507	0.103518	0.805823	0.999941	TRINITY_DN45889_c0_g1|TRINITY_DN30689_c0_g1	http://www.genome.jp/kegg-bin/show_pathway?ko04391/K03456%09blue/K04382%09blue		0	TRINITY_DN45889_c0_g1|TRINITY_DN30689_c0_g1	2
Propanoate metabolism	KEGG PATHWAY	ko00640	10	7107	144	12507	0.122209	0.819376	0.999941	TRINITY_DN14968_c0_g1|TRINITY_DN52337_c0_g1|TRINITY_DN41307_c0_g2|TRINITY_DN39878_c0_g1|TRINITY_DN41756_c0_g3|TRINITY_DN13056_c0_g1|TRINITY_DN15948_c3_g1|TRINITY_DN21099_c0_g1|TRINITY_DN40682_c0_g2|TRINITY_DN16573_c3_g1	http://www.genome.jp/kegg-bin/show_pathway?ko00640/K01961%09red/K01900%09red/K01899%09blue/K01900%09blue/K00382%09blue/K13524%09blue/K02160%09blue/K00626%09blue/K11262%09blue/K01692%09blue	TRINITY_DN14968_c0_g1|TRINITY_DN21099_c0_g1	2	TRINITY_DN52337_c0_g1|TRINITY_DN41307_c0_g2|TRINITY_DN39878_c0_g1|TRINITY_DN41756_c0_g3|TRINITY_DN13056_c0_g1|TRINITY_DN15948_c3_g1|TRINITY_DN40682_c0_g2|TRINITY_DN16573_c3_g1	8
Hepatocellular carcinoma	KEGG PATHWAY	ko05225	7	7107	106	12507	0.116214	0.827613	0.999941	TRINITY_DN123265_c0_g1|TRINITY_DN3773_c0_g1|TRINITY_DN23414_c0_g1|TRINITY_DN26366_c0_g1|TRINITY_DN20165_c0_g1|TRINITY_DN61584_c0_g1|TRINITY_DN35126_c0_g1	http://www.genome.jp/kegg-bin/show_pathway?ko05225/K00799%09red/K00799%09red/K00799%09blue/K00799%09blue/K00799%09blue/K00799%09blue/K00799%09blue	TRINITY_DN23414_c0_g1|TRINITY_DN26366_c0_g1	2	TRINITY_DN123265_c0_g1|TRINITY_DN3773_c0_g1|TRINITY_DN20165_c0_g1|TRINITY_DN61584_c0_g1|TRINITY_DN35126_c0_g1	5
Glycosphingolipid biosynthesis - ganglio series	KEGG PATHWAY	ko00604	1	7107	20	12507	0.0879907	0.833827	0.999941	TRINITY_DN53530_c0_g1	http://www.genome.jp/kegg-bin/show_pathway?ko00604/K12309%09red	TRINITY_DN53530_c0_g1	1		0
Adherens junction	KEGG PATHWAY	ko04520	5	7107	80	12507	0.109988	0.835529	0.999941	TRINITY_DN13490_c0_g1|TRINITY_DN41541_c0_g4|TRINITY_DN62032_c0_g1|TRINITY_DN41511_c0_g1|TRINITY_DN9904_c0_g1	http://www.genome.jp/kegg-bin/show_pathway?ko04520/K04392%09blue/K04392%09blue/K03115%09blue/K03097%09blue/K04392%09blue		0	TRINITY_DN13490_c0_g1|TRINITY_DN41541_c0_g4|TRINITY_DN62032_c0_g1|TRINITY_DN41511_c0_g1|TRINITY_DN9904_c0_g1	5
AMPK signaling pathway	KEGG PATHWAY	ko04152	12	7107	173	12507	0.122068	0.837504	0.999941	TRINITY_DN34128_c0_g2|TRINITY_DN123205_c0_g1|TRINITY_DN86818_c0_g1|TRINITY_DN1338_c0_g1|TRINITY_DN79670_c0_g1|TRINITY_DN24167_c0_g1|TRINITY_DN59550_c0_g1|TRINITY_DN30689_c0_g1|TRINITY_DN40682_c0_g2|TRINITY_DN28353_c1_g1|TRINITY_DN45889_c0_g1|TRINITY_DN34947_c0_g1	http://www.genome.jp/kegg-bin/show_pathway?ko04152/K07198%09red/K00021%09blue/K00665%09blue/K07901%09blue/K00850%09blue/K00507%09blue/K00850%09blue/K00665%09blue/K04382%09blue/K11262%09blue/K03456%09blue/K00507%09blue	TRINITY_DN28353_c1_g1	1	TRINITY_DN34128_c0_g2|TRINITY_DN123205_c0_g1|TRINITY_DN86818_c0_g1|TRINITY_DN1338_c0_g1|TRINITY_DN79670_c0_g1|TRINITY_DN24167_c0_g1|TRINITY_DN59550_c0_g1|TRINITY_DN30689_c0_g1|TRINITY_DN40682_c0_g2|TRINITY_DN45889_c0_g1|TRINITY_DN34947_c0_g1	11
Plant-pathogen interaction	KEGG PATHWAY	ko04626	60	7107	761	12507	0.13875	0.844268	0.999941	TRINITY_DN31496_c0_g1|TRINITY_DN188_c0_g1|TRINITY_DN13438_c0_g1|TRINITY_DN1747_c1_g2|TRINITY_DN19197_c0_g1|TRINITY_DN1747_c1_g1|TRINITY_DN1747_c1_g4|TRINITY_DN31607_c0_g1|TRINITY_DN37673_c0_g1|TRINITY_DN64081_c0_g1|TRINITY_DN15167_c0_g1|TRINITY_DN4015_c0_g1|TRINITY_DN6710_c0_g1|TRINITY_DN1362_c1_g1|TRINITY_DN1401_c0_g1|TRINITY_DN6364_c0_g1|TRINITY_DN94668_c0_g1|TRINITY_DN30203_c0_g1|TRINITY_DN437…	http://www.genome.jp/kegg-bin/show_pathway?ko04626/K13457%09red/K02183%09red/K13457%09red/K05391%09red/K05391%09red/K13457%09red/K13447%09red/K13420%09red/K13414%09blue/K13459%09blue/K13448%09blue/K05391%09blue/K05391%09blue/K05391%09blue/K05391%09blue/K13412%09blue/K13457%09blue/K05391%09blue/K18875%09blue/K13449%09blue/K13459%09blue/K05391%09blue/K05391%09blue/K13448%09blue/K13420%09blue/K09487…	TRINITY_DN24665_c0_g1|TRINITY_DN12211_c1_g1|TRINITY_DN42166_c0_g1|TRINITY_DN6187_c0_g1|TRINITY_DN20064_c0_g2|TRINITY_DN31764_c0_g1|TRINITY_DN14120_c0_g1|TRINITY_DN17669_c0_g2	8	TRINITY_DN31496_c0_g1|TRINITY_DN188_c0_g1|TRINITY_DN13438_c0_g1|TRINITY_DN1747_c1_g2|TRINITY_DN19197_c0_g1|TRINITY_DN1747_c1_g1|TRINITY_DN1747_c1_g4|TRINITY_DN31607_c0_g1|TRINITY_DN37673_c0_g1|TRINITY_DN64081_c0_g1|TRINITY_DN15167_c0_g1|TRINITY_DN4015_c0_g1|TRINITY_DN6710_c0_g1|TRINITY_DN1362_c1_g1|TRINITY_DN1401_c0_g1|TRINITY_DN6364_c0_g1|TRINITY_DN94668_c0_g1|TRINITY_DN30203_c0_g1|TRINITY_DN437…	52
Human T-cell leukemia virus 1 infection	KEGG PATHWAY	ko05166	8	7107	122	12507	0.115398	0.844594	0.999941	TRINITY_DN45781_c0_g3|TRINITY_DN118992_c0_g1|TRINITY_DN22216_c0_g1|TRINITY_DN16263_c0_g1|TRINITY_DN45049_c0_g2|TRINITY_DN13126_c0_g1|TRINITY_DN307_c0_g2|TRINITY_DN23965_c0_g2	http://www.genome.jp/kegg-bin/show_pathway?ko05166/K03355%09red/K07936%09blue/K07936%09blue/K08057%09blue/K08057%09blue/K14290%09blue/K03353%09blue/K08057%09blue	TRINITY_DN23965_c0_g2	1	TRINITY_DN45781_c0_g3|TRINITY_DN118992_c0_g1|TRINITY_DN22216_c0_g1|TRINITY_DN16263_c0_g1|TRINITY_DN45049_c0_g2|TRINITY_DN13126_c0_g1|TRINITY_DN307_c0_g2	7
Bacterial secretion system	KEGG PATHWAY	ko03070	1	7107	21	12507	0.0838007	0.84745	0.999941	TRINITY_DN51571_c0_g3	http://www.genome.jp/kegg-bin/show_pathway?ko03070/K03106%09blue		0	TRINITY_DN51571_c0_g3	1
Proximal tubule bicarbonate reclamation	KEGG PATHWAY	ko04964	1	7107	21	12507	0.0838007	0.84745	0.999941	TRINITY_DN37928_c1_g2	http://www.genome.jp/kegg-bin/show_pathway?ko04964/K00025%09blue		0	TRINITY_DN37928_c1_g2	1
Leukocyte transendothelial migration	KEGG PATHWAY	ko04670	3	7107	53	12507	0.0996121	0.847826	0.999941	TRINITY_DN41541_c0_g4|TRINITY_DN9904_c0_g1|TRINITY_DN13490_c0_g1	http://www.genome.jp/kegg-bin/show_pathway?ko04670/K04392%09blue/K04392%09blue/K04392%09blue		0	TRINITY_DN41541_c0_g4|TRINITY_DN9904_c0_g1|TRINITY_DN13490_c0_g1	3
PD-L1 expression and PD-1 checkpoint pathway in cancer	KEGG PATHWAY	ko05235	2	7107	38	12507	0.0926218	0.850423	0.999941	TRINITY_DN62032_c0_g1|TRINITY_DN41511_c0_g1	http://www.genome.jp/kegg-bin/show_pathway?ko05235/K03115%09blue/K03097%09blue		0	TRINITY_DN62032_c0_g1|TRINITY_DN41511_c0_g1	2
Autophagy - yeast	KEGG PATHWAY	ko04138	8	7107	123	12507	0.114459	0.850433	0.999941	TRINITY_DN33933_c0_g1|TRINITY_DN30689_c0_g1|TRINITY_DN17621_c0_g1|TRINITY_DN71728_c0_g2|TRINITY_DN119455_c0_g1|TRINITY_DN120638_c0_g1|TRINITY_DN49765_c0_g1|TRINITY_DN8206_c0_g1	http://www.genome.jp/kegg-bin/show_pathway?ko04138/K08342%09red/K08343%09blue/K04382%09blue/K07897%09blue/K08334%09blue/K03237%09blue/K08341%09blue/K07897%09blue	TRINITY_DN8206_c0_g1	1	TRINITY_DN33933_c0_g1|TRINITY_DN30689_c0_g1|TRINITY_DN17621_c0_g1|TRINITY_DN71728_c0_g2|TRINITY_DN119455_c0_g1|TRINITY_DN120638_c0_g1|TRINITY_DN49765_c0_g1	7
Ubiquitin mediated proteolysis	KEGG PATHWAY	ko04120	23	7107	315	12507	0.128494	0.851146	0.999941	TRINITY_DN123223_c0_g1|TRINITY_DN117779_c0_g1|TRINITY_DN40174_c0_g1|TRINITY_DN1870_c0_g1|TRINITY_DN23965_c0_g2|TRINITY_DN2963_c0_g1|TRINITY_DN2927_c1_g1|TRINITY_DN46217_c0_g2|TRINITY_DN17811_c0_g1|TRINITY_DN122712_c0_g1|TRINITY_DN13126_c0_g1|TRINITY_DN59606_c0_g1|TRINITY_DN125601_c0_g1|TRINITY_DN16180_c1_g1|TRINITY_DN36677_c0_g2|TRINITY_DN44546_c0_g1|TRINITY_DN29865_c0_g1|TRINITY_DN34871_c0_g1|TR…	http://www.genome.jp/kegg-bin/show_pathway?ko04120/K10144%09red/K03355%09red/K10684%09red/K03869%09red/K10592%09red/K10592%09red/K10579%09blue/K03868%09blue/K03875%09blue/K10144%09blue/K03178%09blue/K06688%09blue/K03353%09blue/K03347%09blue/K03094%09blue/K06688%09blue/K10575%09blue/K10592%09blue/K10144%09blue/K10685%09blue/K06689%09blue/K10688%09blue/K10577%09blue	TRINITY_DN1870_c0_g1|TRINITY_DN23965_c0_g2|TRINITY_DN2927_c1_g1|TRINITY_DN17811_c0_g1|TRINITY_DN36677_c0_g2|TRINITY_DN3638_c0_g1	6	TRINITY_DN123223_c0_g1|TRINITY_DN117779_c0_g1|TRINITY_DN40174_c0_g1|TRINITY_DN2963_c0_g1|TRINITY_DN46217_c0_g2|TRINITY_DN122712_c0_g1|TRINITY_DN13126_c0_g1|TRINITY_DN59606_c0_g1|TRINITY_DN125601_c0_g1|TRINITY_DN16180_c1_g1|TRINITY_DN44546_c0_g1|TRINITY_DN29865_c0_g1|TRINITY_DN34871_c0_g1|TRINITY_DN38050_c0_g1|TRINITY_DN25975_c0_g1|TRINITY_DN48854_c0_g1|TRINITY_DN75404_c0_g2	17
N-Glycan biosynthesis	KEGG PATHWAY	ko00510	5	7107	83	12507	0.106013	0.856828	0.999941	TRINITY_DN119057_c0_g1|TRINITY_DN33953_c0_g1|TRINITY_DN33953_c0_g2|TRINITY_DN120392_c0_g1|TRINITY_DN28064_c0_g1	http://www.genome.jp/kegg-bin/show_pathway?ko00510/K12668%09blue/K12666%09blue/K12666%09blue/K12667%09blue/K12670%09blue		0	TRINITY_DN119057_c0_g1|TRINITY_DN33953_c0_g1|TRINITY_DN33953_c0_g2|TRINITY_DN120392_c0_g1|TRINITY_DN28064_c0_g1	5
AGE-RAGE signaling pathway in diabetic complications	KEGG PATHWAY	ko04933	4	7107	69	12507	0.102018	0.858562	0.999941	TRINITY_DN1418_c0_g2|TRINITY_DN41541_c0_g4|TRINITY_DN9904_c0_g1|TRINITY_DN13490_c0_g1	http://www.genome.jp/kegg-bin/show_pathway?ko04933/K05857%09blue/K04392%09blue/K04392%09blue/K04392%09blue		0	TRINITY_DN1418_c0_g2|TRINITY_DN41541_c0_g4|TRINITY_DN9904_c0_g1|TRINITY_DN13490_c0_g1	4
Breast cancer	KEGG PATHWAY	ko05224	1	7107	22	12507	0.0799916	0.859957	0.999941	TRINITY_DN11655_c0_g1	http://www.genome.jp/kegg-bin/show_pathway?ko05224/K08775%09blue		0	TRINITY_DN11655_c0_g1	1
Folate biosynthesis	KEGG PATHWAY	ko00790	2	7107	39	12507	0.0902469	0.860011	0.999941	TRINITY_DN123621_c0_g1|TRINITY_DN23555_c0_g1	http://www.genome.jp/kegg-bin/show_pathway?ko00790/K01495%09blue/K00500%09blue		0	TRINITY_DN123621_c0_g1|TRINITY_DN23555_c0_g1	2
Cellular senescence	KEGG PATHWAY	ko04218	6	7107	98	12507	0.107744	0.863388	0.999941	TRINITY_DN30923_c0_g1|TRINITY_DN12211_c1_g1|TRINITY_DN36487_c0_g1|TRINITY_DN24485_c0_g2|TRINITY_DN36180_c1_g1|TRINITY_DN121788_c0_g1	http://www.genome.jp/kegg-bin/show_pathway?ko04218/K02183%09red/K02183%09blue/K02183%09blue/K02183%09blue/K06269%09blue/K02183%09blue	TRINITY_DN12211_c1_g1	1	TRINITY_DN30923_c0_g1|TRINITY_DN36487_c0_g1|TRINITY_DN24485_c0_g2|TRINITY_DN36180_c1_g1|TRINITY_DN121788_c0_g1	5
mRNA surveillance pathway	KEGG PATHWAY	ko03015	24	7107	332	12507	0.127215	0.866978	0.999941	TRINITY_DN19892_c0_g1|TRINITY_DN105447_c0_g1|TRINITY_DN124267_c0_g1|TRINITY_DN36180_c1_g1|TRINITY_DN45889_c0_g1|TRINITY_DN45385_c0_g2|TRINITY_DN43885_c1_g1|TRINITY_DN121138_c0_g1|TRINITY_DN20493_c0_g1|TRINITY_DN38422_c0_g1|TRINITY_DN116057_c1_g1|TRINITY_DN75891_c1_g2|TRINITY_DN35261_c0_g1|TRINITY_DN120795_c0_g1|TRINITY_DN32307_c0_g1|TRINITY_DN41092_c0_g1|TRINITY_DN36811_c0_g1|TRINITY_DN38574_c0_g…	http://www.genome.jp/kegg-bin/show_pathway?ko03015/K14326%09red/K06965%09red/K14411%09blue/K14398%09blue/K13126%09blue/K06269%09blue/K03456%09blue/K03265%09blue/K03265%09blue/K12877%09blue/K13126%09blue/K12812%09blue/K14396%09blue/K12881%09blue/K12876%09blue/K13126%09blue/K14397%09blue/K14408%09blue/K03267%09blue/K03267%09blue/K13025%09blue/K14411%09blue/K14411%09blue/K04382%09blue	TRINITY_DN116057_c1_g1|TRINITY_DN10545_c0_g1	2	TRINITY_DN19892_c0_g1|TRINITY_DN105447_c0_g1|TRINITY_DN124267_c0_g1|TRINITY_DN36180_c1_g1|TRINITY_DN45889_c0_g1|TRINITY_DN45385_c0_g2|TRINITY_DN43885_c1_g1|TRINITY_DN121138_c0_g1|TRINITY_DN20493_c0_g1|TRINITY_DN38422_c0_g1|TRINITY_DN75891_c1_g2|TRINITY_DN35261_c0_g1|TRINITY_DN120795_c0_g1|TRINITY_DN32307_c0_g1|TRINITY_DN41092_c0_g1|TRINITY_DN36811_c0_g1|TRINITY_DN38574_c0_g1|TRINITY_DN38574_c0_g3…	22
Synthesis and degradation of ketone bodies	KEGG PATHWAY	ko00072	1	7107	23	12507	0.0765137	0.871439	0.999941	TRINITY_DN15948_c3_g1	http://www.genome.jp/kegg-bin/show_pathway?ko00072/K00626%09blue		0	TRINITY_DN15948_c3_g1	1
Axon guidance	KEGG PATHWAY	ko04360	3	7107	56	12507	0.0942758	0.871796	0.999941	TRINITY_DN41541_c0_g4|TRINITY_DN9904_c0_g1|TRINITY_DN13490_c0_g1	http://www.genome.jp/kegg-bin/show_pathway?ko04360/K04392%09blue/K04392%09blue/K04392%09blue		0	TRINITY_DN41541_c0_g4|TRINITY_DN9904_c0_g1|TRINITY_DN13490_c0_g1	3
Circadian rhythm	KEGG PATHWAY	ko04710	4	7107	71	12507	0.0991445	0.872405	0.999941	TRINITY_DN125601_c0_g1|TRINITY_DN59606_c0_g1|TRINITY_DN28353_c1_g1|TRINITY_DN117779_c0_g1	http://www.genome.jp/kegg-bin/show_pathway?ko04710/K07198%09red/K03094%09blue/K03347%09blue/K03868%09blue	TRINITY_DN28353_c1_g1	1	TRINITY_DN125601_c0_g1|TRINITY_DN59606_c0_g1|TRINITY_DN117779_c0_g1	3
Ras signaling pathway	KEGG PATHWAY	ko04014	9	7107	141	12507	0.112329	0.87444	0.999941	TRINITY_DN41541_c0_g4|TRINITY_DN30923_c0_g1|TRINITY_DN12211_c1_g1|TRINITY_DN121788_c0_g1|TRINITY_DN9904_c0_g1|TRINITY_DN26794_c0_g1|TRINITY_DN36487_c0_g1|TRINITY_DN24485_c0_g2|TRINITY_DN13490_c0_g1	http://www.genome.jp/kegg-bin/show_pathway?ko04014/K02183%09red/K01115%09red/K04392%09blue/K02183%09blue/K02183%09blue/K04392%09blue/K02183%09blue/K02183%09blue/K04392%09blue	TRINITY_DN12211_c1_g1|TRINITY_DN26794_c0_g1	2	TRINITY_DN41541_c0_g4|TRINITY_DN30923_c0_g1|TRINITY_DN121788_c0_g1|TRINITY_DN9904_c0_g1|TRINITY_DN36487_c0_g1|TRINITY_DN24485_c0_g2|TRINITY_DN13490_c0_g1	7
Adrenergic signaling in cardiomyocytes	KEGG PATHWAY	ko04261	8	7107	128	12507	0.109988	0.877039	0.999941	TRINITY_DN30923_c0_g1|TRINITY_DN12211_c1_g1|TRINITY_DN36487_c0_g1|TRINITY_DN30689_c0_g1|TRINITY_DN36180_c1_g1|TRINITY_DN121788_c0_g1|TRINITY_DN24485_c0_g2|TRINITY_DN45889_c0_g1	http://www.genome.jp/kegg-bin/show_pathway?ko04261/K02183%09red/K02183%09blue/K02183%09blue/K04382%09blue/K06269%09blue/K02183%09blue/K02183%09blue/K03456%09blue	TRINITY_DN12211_c1_g1	1	TRINITY_DN30923_c0_g1|TRINITY_DN36487_c0_g1|TRINITY_DN30689_c0_g1|TRINITY_DN36180_c1_g1|TRINITY_DN121788_c0_g1|TRINITY_DN24485_c0_g2|TRINITY_DN45889_c0_g1	7
cAMP signaling pathway	KEGG PATHWAY	ko04024	10	7107	155	12507	0.113536	0.877189	0.999941	TRINITY_DN41541_c0_g4|TRINITY_DN30923_c0_g1|TRINITY_DN12211_c1_g1|TRINITY_DN121788_c0_g1|TRINITY_DN9904_c0_g1|TRINITY_DN26794_c0_g1|TRINITY_DN36180_c1_g1|TRINITY_DN36487_c0_g1|TRINITY_DN24485_c0_g2|TRINITY_DN13490_c0_g1	http://www.genome.jp/kegg-bin/show_pathway?ko04024/K02183%09red/K01115%09red/K04392%09blue/K02183%09blue/K02183%09blue/K04392%09blue/K06269%09blue/K02183%09blue/K02183%09blue/K04392%09blue	TRINITY_DN12211_c1_g1|TRINITY_DN26794_c0_g1	2	TRINITY_DN41541_c0_g4|TRINITY_DN30923_c0_g1|TRINITY_DN121788_c0_g1|TRINITY_DN9904_c0_g1|TRINITY_DN36180_c1_g1|TRINITY_DN36487_c0_g1|TRINITY_DN24485_c0_g2|TRINITY_DN13490_c0_g1	8
Amoebiasis	KEGG PATHWAY	ko05146	2	7107	41	12507	0.0858446	0.877518	0.999941	TRINITY_DN49765_c0_g1|TRINITY_DN17621_c0_g1	http://www.genome.jp/kegg-bin/show_pathway?ko05146/K07897%09blue/K07897%09blue		0	TRINITY_DN49765_c0_g1|TRINITY_DN17621_c0_g1	2
Estrogen signaling pathway	KEGG PATHWAY	ko04915	15	7107	221	12507	0.119444	0.878551	0.999941	TRINITY_DN37130_c0_g1|TRINITY_DN30923_c0_g1|TRINITY_DN12211_c1_g1|TRINITY_DN30203_c0_g1|TRINITY_DN62133_c0_g1|TRINITY_DN30203_c0_g2|TRINITY_DN62133_c1_g2|TRINITY_DN121788_c0_g1|TRINITY_DN24485_c0_g2|TRINITY_DN12921_c0_g1|TRINITY_DN36487_c0_g1|TRINITY_DN6348_c0_g1|TRINITY_DN19592_c0_g2|TRINITY_DN19592_c0_g3|TRINITY_DN40737_c0_g1	http://www.genome.jp/kegg-bin/show_pathway?ko04915/K03283%09red/K02183%09red/K03283%09red/K03283%09red/K03283%09red/K03283%09red/K02183%09blue/K09487%09blue/K03283%09blue/K09487%09blue/K02183%09blue/K02183%09blue/K02183%09blue/K04079%09blue/K04079%09blue	TRINITY_DN37130_c0_g1|TRINITY_DN12211_c1_g1|TRINITY_DN62133_c1_g2|TRINITY_DN12921_c0_g1|TRINITY_DN6348_c0_g1|TRINITY_DN40737_c0_g1	6	TRINITY_DN30923_c0_g1|TRINITY_DN30203_c0_g1|TRINITY_DN62133_c0_g1|TRINITY_DN30203_c0_g2|TRINITY_DN121788_c0_g1|TRINITY_DN24485_c0_g2|TRINITY_DN36487_c0_g1|TRINITY_DN19592_c0_g2|TRINITY_DN19592_c0_g3	9
Mitophagy - yeast	KEGG PATHWAY	ko04139	3	7107	57	12507	0.0926218	0.87901	0.999941	TRINITY_DN62032_c0_g1|TRINITY_DN41511_c0_g1|TRINITY_DN120638_c0_g1	http://www.genome.jp/kegg-bin/show_pathway?ko04139/K03115%09blue/K03097%09blue/K08341%09blue		0	TRINITY_DN62032_c0_g1|TRINITY_DN41511_c0_g1|TRINITY_DN120638_c0_g1	3
Apelin signaling pathway	KEGG PATHWAY	ko04371	9	7107	142	12507	0.111538	0.879129	0.999941	TRINITY_DN27343_c0_g1|TRINITY_DN30923_c0_g1|TRINITY_DN12211_c1_g1|TRINITY_DN71728_c0_g2|TRINITY_DN36487_c0_g1|TRINITY_DN24485_c0_g2|TRINITY_DN120638_c0_g1|TRINITY_DN121788_c0_g1|TRINITY_DN28353_c1_g1	http://www.genome.jp/kegg-bin/show_pathway?ko04371/K02183%09red/K07198%09red/K02991%09blue/K02183%09blue/K08334%09blue/K02183%09blue/K02183%09blue/K08341%09blue/K02183%09blue	TRINITY_DN12211_c1_g1|TRINITY_DN28353_c1_g1	2	TRINITY_DN27343_c0_g1|TRINITY_DN30923_c0_g1|TRINITY_DN71728_c0_g2|TRINITY_DN36487_c0_g1|TRINITY_DN24485_c0_g2|TRINITY_DN120638_c0_g1|TRINITY_DN121788_c0_g1	7
Amyotrophic lateral sclerosis (ALS)	KEGG PATHWAY	ko05014	5	7107	87	12507	0.101139	0.881595	0.999941	TRINITY_DN118020_c0_g1|TRINITY_DN41541_c0_g4|TRINITY_DN9904_c0_g1|TRINITY_DN59510_c0_g1|TRINITY_DN13490_c0_g1	http://www.genome.jp/kegg-bin/show_pathway?ko05014/K08738%09blue/K04392%09blue/K04392%09blue/K04565%09blue/K04392%09blue		0	TRINITY_DN118020_c0_g1|TRINITY_DN41541_c0_g4|TRINITY_DN9904_c0_g1|TRINITY_DN59510_c0_g1|TRINITY_DN13490_c0_g1	5
Aflatoxin biosynthesis	KEGG PATHWAY	ko00254	1	7107	24	12507	0.0733256	0.881981	0.999941	TRINITY_DN40682_c0_g2	http://www.genome.jp/kegg-bin/show_pathway?ko00254/K11262%09blue		0	TRINITY_DN40682_c0_g2	1
Oocyte meiosis	KEGG PATHWAY	ko04114	13	7107	196	12507	0.116722	0.882628	0.999941	TRINITY_DN125601_c0_g1|TRINITY_DN30923_c0_g1|TRINITY_DN12211_c1_g1|TRINITY_DN23965_c0_g2|TRINITY_DN59606_c0_g1|TRINITY_DN117779_c0_g1|TRINITY_DN13126_c0_g1|TRINITY_DN121788_c0_g1|TRINITY_DN30689_c0_g1|TRINITY_DN36180_c1_g1|TRINITY_DN36487_c0_g1|TRINITY_DN24485_c0_g2|TRINITY_DN45889_c0_g1	http://www.genome.jp/kegg-bin/show_pathway?ko04114/K02183%09red/K03355%09red/K03094%09blue/K02183%09blue/K03347%09blue/K03868%09blue/K03353%09blue/K02183%09blue/K04382%09blue/K06269%09blue/K02183%09blue/K02183%09blue/K03456%09blue	TRINITY_DN12211_c1_g1|TRINITY_DN23965_c0_g2	2	TRINITY_DN125601_c0_g1|TRINITY_DN30923_c0_g1|TRINITY_DN59606_c0_g1|TRINITY_DN117779_c0_g1|TRINITY_DN13126_c0_g1|TRINITY_DN121788_c0_g1|TRINITY_DN30689_c0_g1|TRINITY_DN36180_c1_g1|TRINITY_DN36487_c0_g1|TRINITY_DN24485_c0_g2|TRINITY_DN45889_c0_g1	11
Prostate cancer	KEGG PATHWAY	ko05215	4	7107	73	12507	0.0964282	0.885063	0.999941	TRINITY_DN30203_c0_g1|TRINITY_DN19592_c0_g2|TRINITY_DN30203_c0_g2|TRINITY_DN19592_c0_g3	http://www.genome.jp/kegg-bin/show_pathway?ko05215/K09487%09blue/K04079%09blue/K09487%09blue/K04079%09blue		0	TRINITY_DN30203_c0_g1|TRINITY_DN19592_c0_g2|TRINITY_DN30203_c0_g2|TRINITY_DN19592_c0_g3	4
Hippo signaling pathway	KEGG PATHWAY	ko04390	3	7107	58	12507	0.0910249	0.885862	0.999941	TRINITY_DN36180_c1_g1|TRINITY_DN45889_c0_g1|TRINITY_DN30689_c0_g1	http://www.genome.jp/kegg-bin/show_pathway?ko04390/K06269%09blue/K03456%09blue/K04382%09blue		0	TRINITY_DN36180_c1_g1|TRINITY_DN45889_c0_g1|TRINITY_DN30689_c0_g1	3
Influenza A	KEGG PATHWAY	ko05164	5	7107	88	12507	0.0999894	0.887183	0.999941	TRINITY_DN75891_c1_g2|TRINITY_DN19282_c0_g1|TRINITY_DN45049_c0_g2|TRINITY_DN118020_c0_g1|TRINITY_DN119455_c0_g1	http://www.genome.jp/kegg-bin/show_pathway?ko05164/K14297%09red/K14396%09blue/K14290%09blue/K08738%09blue/K03237%09blue	TRINITY_DN19282_c0_g1	1	TRINITY_DN75891_c1_g2|TRINITY_DN45049_c0_g2|TRINITY_DN118020_c0_g1|TRINITY_DN119455_c0_g1	4
Oxytocin signaling pathway	KEGG PATHWAY	ko04921	7	7107	117	12507	0.105288	0.890411	0.999941	TRINITY_DN30923_c0_g1|TRINITY_DN12211_c1_g1|TRINITY_DN36487_c0_g1|TRINITY_DN24485_c0_g2|TRINITY_DN36180_c1_g1|TRINITY_DN121788_c0_g1|TRINITY_DN28353_c1_g1	http://www.genome.jp/kegg-bin/show_pathway?ko04921/K02183%09red/K07198%09red/K02183%09blue/K02183%09blue/K02183%09blue/K06269%09blue/K02183%09blue	TRINITY_DN12211_c1_g1|TRINITY_DN28353_c1_g1	2	TRINITY_DN30923_c0_g1|TRINITY_DN36487_c0_g1|TRINITY_DN24485_c0_g2|TRINITY_DN36180_c1_g1|TRINITY_DN121788_c0_g1	5
Porphyrin and chlorophyll metabolism	KEGG PATHWAY	ko00860	4	7107	74	12507	0.0951251	0.890971	0.999941	TRINITY_DN56184_c0_g1|TRINITY_DN19085_c2_g1|TRINITY_DN5058_c0_g2|TRINITY_DN5262_c0_g2	http://www.genome.jp/kegg-bin/show_pathway?ko00860/K01599%09red/K00699%09blue/K02303%09blue/K08101%09blue	TRINITY_DN19085_c2_g1	1	TRINITY_DN56184_c0_g1|TRINITY_DN5058_c0_g2|TRINITY_DN5262_c0_g2	3
Sphingolipid metabolism	KEGG PATHWAY	ko00600	4	7107	74	12507	0.0951251	0.890971	0.999941	TRINITY_DN35200_c0_g1|TRINITY_DN53530_c0_g1|TRINITY_DN2833_c0_g1|TRINITY_DN12715_c0_g1	http://www.genome.jp/kegg-bin/show_pathway?ko00600/K12309%09red/K04708%09red/K07407%09blue/K07407%09blue	TRINITY_DN53530_c0_g1|TRINITY_DN12715_c0_g1	2	TRINITY_DN35200_c0_g1|TRINITY_DN2833_c0_g1	2
Toll-like receptor signaling pathway	KEGG PATHWAY	ko04620	3	7107	59	12507	0.0894821	0.892364	0.999941	TRINITY_DN41541_c0_g4|TRINITY_DN9904_c0_g1|TRINITY_DN13490_c0_g1	http://www.genome.jp/kegg-bin/show_pathway?ko04620/K04392%09blue/K04392%09blue/K04392%09blue		0	TRINITY_DN41541_c0_g4|TRINITY_DN9904_c0_g1|TRINITY_DN13490_c0_g1	3
Fc epsilon RI signaling pathway	KEGG PATHWAY	ko04664	3	7107	59	12507	0.0894821	0.892364	0.999941	TRINITY_DN41541_c0_g4|TRINITY_DN9904_c0_g1|TRINITY_DN13490_c0_g1	http://www.genome.jp/kegg-bin/show_pathway?ko04664/K04392%09blue/K04392%09blue/K04392%09blue		0	TRINITY_DN41541_c0_g4|TRINITY_DN9904_c0_g1|TRINITY_DN13490_c0_g1	3
Natural killer cell mediated cytotoxicity	KEGG PATHWAY	ko04650	3	7107	59	12507	0.0894821	0.892364	0.999941	TRINITY_DN41541_c0_g4|TRINITY_DN9904_c0_g1|TRINITY_DN13490_c0_g1	http://www.genome.jp/kegg-bin/show_pathway?ko04650/K04392%09blue/K04392%09blue/K04392%09blue		0	TRINITY_DN41541_c0_g4|TRINITY_DN9904_c0_g1|TRINITY_DN13490_c0_g1	3
Osteoclast differentiation	KEGG PATHWAY	ko04380	3	7107	59	12507	0.0894821	0.892364	0.999941	TRINITY_DN41541_c0_g4|TRINITY_DN9904_c0_g1|TRINITY_DN13490_c0_g1	http://www.genome.jp/kegg-bin/show_pathway?ko04380/K04392%09blue/K04392%09blue/K04392%09blue		0	TRINITY_DN41541_c0_g4|TRINITY_DN9904_c0_g1|TRINITY_DN13490_c0_g1	3
B cell receptor signaling pathway	KEGG PATHWAY	ko04662	3	7107	59	12507	0.0894821	0.892364	0.999941	TRINITY_DN41541_c0_g4|TRINITY_DN9904_c0_g1|TRINITY_DN13490_c0_g1	http://www.genome.jp/kegg-bin/show_pathway?ko04662/K04392%09blue/K04392%09blue/K04392%09blue		0	TRINITY_DN41541_c0_g4|TRINITY_DN9904_c0_g1|TRINITY_DN13490_c0_g1	3
Photosynthesis	KEGG PATHWAY	ko00195	5	7107	89	12507	0.098866	0.892544	0.999941	TRINITY_DN848_c0_g2|TRINITY_DN6049_c0_g1|TRINITY_DN30346_c0_g2|TRINITY_DN16273_c0_g1|TRINITY_DN16767_c0_g1	http://www.genome.jp/kegg-bin/show_pathway?ko00195/K02639%09red/K02703%09red/K02689%09blue/K02641%09blue/K02111%09blue	TRINITY_DN6049_c0_g1|TRINITY_DN30346_c0_g2	2	TRINITY_DN848_c0_g2|TRINITY_DN16273_c0_g1|TRINITY_DN16767_c0_g1	3
Colorectal cancer	KEGG PATHWAY	ko05210	4	7107	75	12507	0.0938568	0.896612	0.999941	TRINITY_DN41541_c0_g4|TRINITY_DN9904_c0_g1|TRINITY_DN118020_c0_g1|TRINITY_DN13490_c0_g1	http://www.genome.jp/kegg-bin/show_pathway?ko05210/K04392%09blue/K04392%09blue/K08738%09blue/K04392%09blue		0	TRINITY_DN41541_c0_g4|TRINITY_DN9904_c0_g1|TRINITY_DN118020_c0_g1|TRINITY_DN13490_c0_g1	4
VEGF signaling pathway	KEGG PATHWAY	ko04370	3	7107	60	12507	0.0879907	0.898532	0.999941	TRINITY_DN41541_c0_g4|TRINITY_DN9904_c0_g1|TRINITY_DN13490_c0_g1	http://www.genome.jp/kegg-bin/show_pathway?ko04370/K04392%09blue/K04392%09blue/K04392%09blue		0	TRINITY_DN41541_c0_g4|TRINITY_DN9904_c0_g1|TRINITY_DN13490_c0_g1	3
Pantothenate and CoA biosynthesis	KEGG PATHWAY	ko00770	2	7107	44	12507	0.0799916	0.900018	0.999941	TRINITY_DN8150_c0_g1|TRINITY_DN34765_c0_g1	http://www.genome.jp/kegg-bin/show_pathway?ko00770/K01918%09blue/K00826%09blue		0	TRINITY_DN8150_c0_g1|TRINITY_DN34765_c0_g1	2
Spliceosome	KEGG PATHWAY	ko03040	50	7107	667	12507	0.13192	0.903013	0.999941	TRINITY_DN121819_c0_g1|TRINITY_DN14782_c0_g1|TRINITY_DN9272_c2_g1|TRINITY_DN39015_c0_g1|TRINITY_DN14590_c0_g1|TRINITY_DN40659_c2_g3|TRINITY_DN5032_c1_g1|TRINITY_DN41507_c0_g1|TRINITY_DN71093_c0_g1|TRINITY_DN43230_c0_g1|TRINITY_DN73888_c0_g1|TRINITY_DN39632_c0_g1|TRINITY_DN9024_c0_g2|TRINITY_DN9272_c0_g1|TRINITY_DN119003_c0_g1|TRINITY_DN38422_c0_g1|TRINITY_DN19468_c0_g1|TRINITY_DN125448_c0_g1|TRIN…	http://www.genome.jp/kegg-bin/show_pathway?ko03040/K12863%09red/K12818%09red/K12863%09red/K12874%09red/K12874%09red/K12863%09red/K12863%09red/K03283%09red/K12865%09red/K03283%09red/K12863%09red/K03283%09red/K12863%09red/K12863%09red/K03283%09red/K12874%09red/K12874%09red/K03283%09red/K11099%09blue/K12863%09blue/K12830%09blue/K12845%09blue/K12896%09blue/K11087%09blue/K12827%09blue/K12823%09blue/K1…	TRINITY_DN14782_c0_g1|TRINITY_DN14590_c0_g1|TRINITY_DN5032_c1_g1|TRINITY_DN73888_c0_g1|TRINITY_DN39632_c0_g1|TRINITY_DN9272_c0_g1|TRINITY_DN20057_c0_g1|TRINITY_DN62133_c1_g2|TRINITY_DN84450_c0_g1|TRINITY_DN37130_c0_g1|TRINITY_DN16910_c0_g1|TRINITY_DN12921_c0_g1|TRINITY_DN4433_c0_g1|TRINITY_DN37121_c0_g1|TRINITY_DN40737_c0_g1|TRINITY_DN33021_c0_g2|TRINITY_DN19560_c0_g1|TRINITY_DN6348_c0_g1	18	TRINITY_DN121819_c0_g1|TRINITY_DN9272_c2_g1|TRINITY_DN39015_c0_g1|TRINITY_DN40659_c2_g3|TRINITY_DN41507_c0_g1|TRINITY_DN71093_c0_g1|TRINITY_DN43230_c0_g1|TRINITY_DN9024_c0_g2|TRINITY_DN119003_c0_g1|TRINITY_DN38422_c0_g1|TRINITY_DN19468_c0_g1|TRINITY_DN125448_c0_g1|TRINITY_DN22117_c0_g1|TRINITY_DN31155_c0_g1|TRINITY_DN23780_c0_g1|TRINITY_DN62133_c0_g1|TRINITY_DN35261_c0_g1|TRINITY_DN121406_c0_g1|T…	32
Chemokine signaling pathway	KEGG PATHWAY	ko04062	3	7107	61	12507	0.0865482	0.90438	0.999941	TRINITY_DN41541_c0_g4|TRINITY_DN9904_c0_g1|TRINITY_DN13490_c0_g1	http://www.genome.jp/kegg-bin/show_pathway?ko04062/K04392%09blue/K04392%09blue/K04392%09blue		0	TRINITY_DN41541_c0_g4|TRINITY_DN9904_c0_g1|TRINITY_DN13490_c0_g1	3
Glutamatergic synapse	KEGG PATHWAY	ko04724	2	7107	45	12507	0.078214	0.906618	0.999941	TRINITY_DN25725_c0_g1|TRINITY_DN26794_c0_g1	http://www.genome.jp/kegg-bin/show_pathway?ko04724/K01115%09red/K01915%09blue	TRINITY_DN26794_c0_g1	1	TRINITY_DN25725_c0_g1	1
Biofilm formation - Escherichia coli	KEGG PATHWAY	ko02026	2	7107	45	12507	0.078214	0.906618	0.999941	TRINITY_DN22969_c0_g1|TRINITY_DN17711_c0_g1	http://www.genome.jp/kegg-bin/show_pathway?ko02026/K00688%09red/K00688%09red	TRINITY_DN22969_c0_g1|TRINITY_DN17711_c0_g1	2		0
Proteoglycans in cancer	KEGG PATHWAY	ko05205	9	7107	149	12507	0.106298	0.908067	0.999941	TRINITY_DN27343_c0_g1|TRINITY_DN41541_c0_g4|TRINITY_DN74909_c0_g1|TRINITY_DN74909_c0_g2|TRINITY_DN13490_c0_g1|TRINITY_DN19099_c2_g1|TRINITY_DN36180_c1_g1|TRINITY_DN9024_c0_g2|TRINITY_DN9904_c0_g1	http://www.genome.jp/kegg-bin/show_pathway?ko05205/K02991%09blue/K04392%09blue/K12823%09blue/K12823%09blue/K04392%09blue/K12823%09blue/K06269%09blue/K12823%09blue/K04392%09blue		0	TRINITY_DN27343_c0_g1|TRINITY_DN41541_c0_g4|TRINITY_DN74909_c0_g1|TRINITY_DN74909_c0_g2|TRINITY_DN13490_c0_g1|TRINITY_DN19099_c2_g1|TRINITY_DN36180_c1_g1|TRINITY_DN9024_c0_g2|TRINITY_DN9904_c0_g1	9
Thiamine metabolism	KEGG PATHWAY	ko00730	1	7107	27	12507	0.0651783	0.908701	0.999941	TRINITY_DN1398_c0_g1	http://www.genome.jp/kegg-bin/show_pathway?ko00730/K01662%09blue		0	TRINITY_DN1398_c0_g1	1
ABC transporters	KEGG PATHWAY	ko02010	13	7107	204	12507	0.112145	0.910547	0.999941	TRINITY_DN41411_c0_g1|TRINITY_DN2256_c0_g1|TRINITY_DN1265_c1_g2|TRINITY_DN46878_c0_g2|TRINITY_DN2400_c3_g2|TRINITY_DN15705_c0_g1|TRINITY_DN342_c1_g2|TRINITY_DN342_c1_g1|TRINITY_DN21123_c0_g1|TRINITY_DN15291_c0_g1|TRINITY_DN21203_c0_g1|TRINITY_DN5699_c0_g2|TRINITY_DN15608_c0_g1	http://www.genome.jp/kegg-bin/show_pathway?ko02010/K05666%09red/K05666%09red/K05674%09red/K05674%09red/K05665%09red/K05656%09red/K05666%09red/K05666%09blue/K05681%09blue/K05681%09blue/K05643%09blue/K05658%09blue/K05658%09blue	TRINITY_DN1265_c1_g2|TRINITY_DN15705_c0_g1|TRINITY_DN342_c1_g2|TRINITY_DN342_c1_g1|TRINITY_DN15291_c0_g1|TRINITY_DN21203_c0_g1|TRINITY_DN15608_c0_g1	7	TRINITY_DN41411_c0_g1|TRINITY_DN2256_c0_g1|TRINITY_DN46878_c0_g2|TRINITY_DN2400_c3_g2|TRINITY_DN21123_c0_g1|TRINITY_DN5699_c0_g2	6
Purine metabolism	KEGG PATHWAY	ko00230	18	7107	272	12507	0.116458	0.916101	0.999941	TRINITY_DN82600_c0_g1|TRINITY_DN18938_c0_g1|TRINITY_DN24682_c0_g1|TRINITY_DN33665_c0_g1|TRINITY_DN16384_c0_g1|TRINITY_DN24529_c0_g1|TRINITY_DN117676_c0_g1|TRINITY_DN25719_c0_g1|TRINITY_DN5417_c0_g2|TRINITY_DN30294_c0_g1|TRINITY_DN70191_c0_g1|TRINITY_DN46499_c0_g1|TRINITY_DN39958_c2_g1|TRINITY_DN4220_c1_g2|TRINITY_DN38364_c0_g1|TRINITY_DN7659_c0_g1|TRINITY_DN103729_c0_g1|TRINITY_DN2330_c0_g1	http://www.genome.jp/kegg-bin/show_pathway?ko00230/K00940%09red/K00873%09red/K00948%09red/K03787%09red/K00873%09red/K10808%09blue/K00940%09blue/K01835%09blue/K00873%09blue/K01515%09blue/K00856%09blue/K01514%09blue/K01756%09blue/K00948%09blue/K10808%09blue/K01466%09blue/K01081%09blue/K00942%09blue	TRINITY_DN33665_c0_g1|TRINITY_DN16384_c0_g1|TRINITY_DN25719_c0_g1|TRINITY_DN5417_c0_g2|TRINITY_DN7659_c0_g1	5	TRINITY_DN82600_c0_g1|TRINITY_DN18938_c0_g1|TRINITY_DN24682_c0_g1|TRINITY_DN24529_c0_g1|TRINITY_DN117676_c0_g1|TRINITY_DN30294_c0_g1|TRINITY_DN70191_c0_g1|TRINITY_DN46499_c0_g1|TRINITY_DN39958_c2_g1|TRINITY_DN4220_c1_g2|TRINITY_DN38364_c0_g1|TRINITY_DN103729_c0_g1|TRINITY_DN2330_c0_g1	13
Arginine biosynthesis	KEGG PATHWAY	ko00220	5	7107	94	12507	0.0936071	0.916163	0.999941	TRINITY_DN75891_c0_g1|TRINITY_DN16192_c0_g5|TRINITY_DN49397_c0_g1|TRINITY_DN25725_c0_g1|TRINITY_DN123983_c0_g1	http://www.genome.jp/kegg-bin/show_pathway?ko00220/K00814%09red/K01940%09blue/K14455%09blue/K01915%09blue/K00814%09blue	TRINITY_DN16192_c0_g5	1	TRINITY_DN75891_c0_g1|TRINITY_DN49397_c0_g1|TRINITY_DN25725_c0_g1|TRINITY_DN123983_c0_g1	4
Peroxisome	KEGG PATHWAY	ko04146	18	7107	277	12507	0.114356	0.928257	0.999941	TRINITY_DN40916_c0_g1|TRINITY_DN58770_c0_g1|TRINITY_DN59510_c0_g1|TRINITY_DN28056_c0_g1|TRINITY_DN31264_c0_g3|TRINITY_DN2857_c0_g1|TRINITY_DN118938_c0_g1|TRINITY_DN38431_c0_g2|TRINITY_DN43023_c0_g1|TRINITY_DN47951_c0_g2|TRINITY_DN50061_c0_g1|TRINITY_DN27573_c0_g1|TRINITY_DN9919_c2_g1|TRINITY_DN32506_c0_g1|TRINITY_DN30612_c0_g1|TRINITY_DN52095_c0_g2|TRINITY_DN18207_c0_g1|TRINITY_DN12644_c0_g1	http://www.genome.jp/kegg-bin/show_pathway?ko04146/K01897%09red/K13348%09red/K01897%09red/K00273%09blue/K04564%09blue/K04565%09blue/K11147%09blue/K13356%09blue/K13356%09blue/K13347%09blue/K01897%09blue/K13339%09blue/K07513%09blue/K11187%09blue/K13338%09blue/K00031%09blue/K07513%09blue/K01897%09blue	TRINITY_DN27573_c0_g1|TRINITY_DN9919_c2_g1|TRINITY_DN18207_c0_g1	3	TRINITY_DN40916_c0_g1|TRINITY_DN58770_c0_g1|TRINITY_DN59510_c0_g1|TRINITY_DN28056_c0_g1|TRINITY_DN31264_c0_g3|TRINITY_DN2857_c0_g1|TRINITY_DN118938_c0_g1|TRINITY_DN38431_c0_g2|TRINITY_DN43023_c0_g1|TRINITY_DN47951_c0_g2|TRINITY_DN50061_c0_g1|TRINITY_DN32506_c0_g1|TRINITY_DN30612_c0_g1|TRINITY_DN52095_c0_g2|TRINITY_DN12644_c0_g1	15
Gastric cancer	KEGG PATHWAY	ko05226	2	7107	49	12507	0.0718292	0.929148	0.999941	TRINITY_DN5699_c0_g2|TRINITY_DN21123_c0_g1	http://www.genome.jp/kegg-bin/show_pathway?ko05226/K05658%09blue/K05658%09blue		0	TRINITY_DN5699_c0_g2|TRINITY_DN21123_c0_g1	2
MicroRNAs in cancer	KEGG PATHWAY	ko05206	5	7107	98	12507	0.0897864	0.931637	0.999941	TRINITY_DN15291_c0_g1|TRINITY_DN5699_c0_g2|TRINITY_DN15832_c0_g1|TRINITY_DN75404_c0_g2|TRINITY_DN21123_c0_g1	http://www.genome.jp/kegg-bin/show_pathway?ko05206/K05665%09red/K05658%09blue/K00558%09blue/K10577%09blue/K05658%09blue	TRINITY_DN15291_c0_g1	1	TRINITY_DN5699_c0_g2|TRINITY_DN15832_c0_g1|TRINITY_DN75404_c0_g2|TRINITY_DN21123_c0_g1	4
Th17 cell differentiation	KEGG PATHWAY	ko04659	2	7107	50	12507	0.0703926	0.933919	0.999941	TRINITY_DN19592_c0_g3|TRINITY_DN19592_c0_g2	http://www.genome.jp/kegg-bin/show_pathway?ko04659/K04079%09blue/K04079%09blue		0	TRINITY_DN19592_c0_g3|TRINITY_DN19592_c0_g2	2
2-Oxocarboxylic acid metabolism	KEGG PATHWAY	ko01210	8	7107	143	12507	0.0984511	0.934424	0.999941	TRINITY_DN16192_c0_g5|TRINITY_DN26643_c0_g1|TRINITY_DN49397_c0_g1|TRINITY_DN16326_c0_g1|TRINITY_DN27819_c0_g1|TRINITY_DN34765_c0_g1|TRINITY_DN30612_c0_g1|TRINITY_DN123983_c0_g1	http://www.genome.jp/kegg-bin/show_pathway?ko01210/K00814%09red/K01681%09red/K00825%09blue/K14455%09blue/K00030%09blue/K00826%09blue/K00031%09blue/K00814%09blue	TRINITY_DN16192_c0_g5|TRINITY_DN16326_c0_g1	2	TRINITY_DN26643_c0_g1|TRINITY_DN49397_c0_g1|TRINITY_DN27819_c0_g1|TRINITY_DN34765_c0_g1|TRINITY_DN30612_c0_g1|TRINITY_DN123983_c0_g1	6
EGFR tyrosine kinase inhibitor resistance	KEGG PATHWAY	ko01521	2	7107	51	12507	0.0690123	0.938385	0.999941	TRINITY_DN120672_c0_g1|TRINITY_DN27343_c0_g1	http://www.genome.jp/kegg-bin/show_pathway?ko01521/K03259%09blue/K02991%09blue		0	TRINITY_DN120672_c0_g1|TRINITY_DN27343_c0_g1	2
Valine, leucine and isoleucine biosynthesis	KEGG PATHWAY	ko00290	1	7107	32	12507	0.0549942	0.940488	0.999941	TRINITY_DN34765_c0_g1	http://www.genome.jp/kegg-bin/show_pathway?ko00290/K00826%09blue		0	TRINITY_DN34765_c0_g1	1
Parathyroid hormone synthesis, secretion and action	KEGG PATHWAY	ko04928	1	7107	32	12507	0.0549942	0.940488	0.999941	TRINITY_DN26794_c0_g1	http://www.genome.jp/kegg-bin/show_pathway?ko04928/K01115%09red	TRINITY_DN26794_c0_g1	1		0
Phosphatidylinositol signaling system	KEGG PATHWAY	ko04070	8	7107	146	12507	0.0964282	0.942566	0.999941	TRINITY_DN48903_c0_g1|TRINITY_DN30923_c0_g1|TRINITY_DN12211_c1_g1|TRINITY_DN36487_c0_g1|TRINITY_DN24485_c0_g2|TRINITY_DN1418_c0_g2|TRINITY_DN121788_c0_g1|TRINITY_DN68909_c0_g1	http://www.genome.jp/kegg-bin/show_pathway?ko04070/K02183%09red/K10047%09blue/K02183%09blue/K02183%09blue/K02183%09blue/K05857%09blue/K02183%09blue/K10047%09blue	TRINITY_DN12211_c1_g1	1	TRINITY_DN48903_c0_g1|TRINITY_DN30923_c0_g1|TRINITY_DN36487_c0_g1|TRINITY_DN24485_c0_g2|TRINITY_DN1418_c0_g2|TRINITY_DN121788_c0_g1|TRINITY_DN68909_c0_g1	7
RNA polymerase	KEGG PATHWAY	ko03020	4	7107	86	12507	0.0818518	0.943573	0.999941	TRINITY_DN124149_c0_g1|TRINITY_DN26293_c0_g1|TRINITY_DN2466_c0_g2|TRINITY_DN78358_c0_g1	http://www.genome.jp/kegg-bin/show_pathway?ko03020/K03012%09blue/K03008%09blue/K03043%09blue/K03014%09blue		0	TRINITY_DN124149_c0_g1|TRINITY_DN26293_c0_g1|TRINITY_DN2466_c0_g2|TRINITY_DN78358_c0_g1	4
Toll and Imd signaling pathway	KEGG PATHWAY	ko04624	1	7107	33	12507	0.0533277	0.945371	0.999941	TRINITY_DN25975_c0_g1	http://www.genome.jp/kegg-bin/show_pathway?ko04624/K06689%09blue		0	TRINITY_DN25975_c0_g1	1
[truncated: 44 more rows]

## Sheet: Table S4
Table S4 Primer sequences were used in this study.
Gene	Gene ID	Forward primer 5’→3’	Reverse primer 5’→3’	Notes
COX3	TRINITY_DN69327_c0_g1	GGACTGTAGGTGTGTGGTGG	CATCTATCCTGCTAGCCGCC	Realtime
[truncated: 4 more rows]
